# Supplementary material for: Instructive interaction between myelodysplastic hematopoiesis and the bone marrow microenvironment at the single-cell level
Source: Blood Neoplasia. 2024 May 21;1(3):100021. doi: 10.1016/j.bneo.2024.100021 (PMC12082128; doi:10.1016/j.bneo.2024.100021)
Supplement: Supplemental Tables 1-9 [file BNEO_NEO-2023-000161-mmc1.xlsx]

## Sheet: Suppl. Table1_pts_xenografted
Patient ID (not identical to sc dataset)	sex	WHO	Cytogenetics	mutations	Number of CD34+ cells injected per leg	Number of expanded MSCs cells injected per leg	Mouse No.	hCD45 Engraftment at Endpoint %	CD33 of hCD45 %	CD34 of hCD45 %
MDS1	M	MDS-EB-1	normal	ASXL1, EZH2, RUNX1, STAG2, TET2	160000	500000	#1	95.7	94.5	4
					160000	500000	#2	85.5	94.8	3
					160000	500000	#3	10.9	92.2	1.7
					160000	500000	#4	92.3	93.4	3.5
MDS2	M	MDS-MLD	del(9)(q13q22)	N/A	5000	500000	#1	4	34.4	3.8
					5000	500000	#2	0.3	73.1	9.8
					5000	500000	#3	54	38.6	3.8
MDS3	M	MDS-EB-1	normal	RUNX1, SF3B1	150000	500000	#1	0.1	59.1	0.6
					150000	500000	#2	0.3	72	0.2
					150000	500000	#3	0.3	81.7	0
HY1	W				200000	500000	#1	3.2	21.2	4.4
					200000	500000	#2	17.9	8.1	4.6
					200000	500000	#3	37.5	8.4	6.1
HY2	M				140000	120000	#1	5.8	NA	NA
					140000	120000	#2	26.7	NA	NA
					140000	120000	#3	40.2	NA	NA
					140000	120000	#4	4.3	NA	NA
					140000	120000	#5	17.8	NA	NA

## Sheet: Supp. Table 2 pts processing
patientID	processing
HY1	Lysis+digestion+Sort
HY1	Lysis+digestion
HY2	Lysis+digestion
HY3	Lysis+digestion
HY4	Lysis+digestion
HY5	Lysis+digestion
HY6	Lysis+digestion+Sort
HY7	Lysis+digestion+Sort
MDS1	Lysis+digestion
MDS2	Lysis+digestion
MDS2	Lysis+digestion+Sort
MDS3	Lysis+digestion
MDS4	Lysis+digestion
MDS5	Lysis+digestion+Sort
MDS6	Lysis+digestion+Sort
MDS7	Lysis+digestion+Sort
MDS7	Lysis+digestion
MDS8	Lysis+digestion+Sort
MDS8	Lysis+digestion

## Sheet: Supp. Table 3 antibodies used
Epitope	Clone	Vendor	Fluorochrome/DNA tag	Cat. No
hCD45	HI30	BD Bioscience	PE	555483
hCD3	SP34-2	BD Bioscience	PE	552127
hCD19	4G7	Biolegend	PE	392506
hCD11b	M1/70	Biolegend	PE	101208
hCD235a	GA-R2 (HIR2)	BD Bioscience	APC	551336
hCD71	CY1G4	Biolegend	PE-Cy7	985106
mlin	145-2C11; RB6-8C5; RA3-6B2; Ter-119; M1/70	Biolegend	PE	133303
mCD19	1D3/CD19	Biolegend	PE	152408
mCD31	390	Biolegend	PE	102408
mCD45	30-F11	Biolegend	APC/Cy7	103116
mCD51	RMV-7	BD Bioscience	BV786	740946
mCD71	RI7217	Biolegend	PE	113808
mCD140a	APA5	Biolegend	APC	135908
CD271	ME20.4	Biolegend	AACCGCGCTTCAGAT	345123
CD31	WM59	Biolegend	ACCTTTATGCCACGG	303137
CD29	TS2/16	Biolegend	GTATTCCCTCAGTCA	303027
CD146	P1H12	Biolegend	CCTTGGATAACATCA	361017
CD105	43A3	Biolegend	ATCGTCGAGAGCTAG	323221
CD140a	16A1	Biolegend	ATGCGCCGAGAATTA	323509
CD49a	TS2/7	Biolegend	ACTGATGGACTCAGA	328315
CD106	STA	Biolegend	TCACAGTTCCTTGGA	305813
CD235ab	HIR2	Biolegend	GCTCCTTTACACGTA	306623
CD73	AD2	Biolegend	CAGTTCCTCAGTTCG	344029
CD45	HI30	Biolegend	TGCAATTACCCGGAT	304064

## Sheet: Suppl. Table4_mouse_stromal_mar
gene	myAUC	avg_logFC	cluster_anno
H2-K1	0.917	1.40965	CAR1
Hp	0.916	1.65298	CAR1
Tmem176b	0.908	1.34736	CAR1
Adipoq	0.906	1.52646	CAR1
Tmem176a	0.899	1.31615	CAR1
Lpl	0.898	1.47819	CAR1
H2-D1	0.897	1.22534	CAR1
Apoe	0.889	1.32537	CAR1
Kng2	0.882	1.34479	CAR1
Kng1	0.879	1.34855	CAR1
Clu	0.879	1.28382	CAR1
Esm1	0.877	1.29394	CAR1
Serping1	0.876	1.11506	CAR1
Kitl	0.875	1.31869	CAR1
Agt	0.872	1.32286	CAR1
Gas6	0.869	1.25428	CAR1
Fbln5	0.868	1.23866	CAR1
C4b	0.867	1.1815	CAR1
Igfbp5	0.866	1.20746	CAR1
Igfbp4	0.866	1.18309	CAR1
Vcam1	0.864	1.24203	CAR1
Lepr	0.864	1.21973	CAR1
Cd302	0.864	1.16984	CAR1
Col6a5	0.862	1.36255	CAR1
Gdpd2	0.86	1.25561	CAR1
Dpep1	0.852	1.15397	CAR1
Epas1	0.849	1.14842	CAR1
B2m	0.837	0.887998	CAR1
Mme	0.834	1.11854	CAR1
Aldh1a2	0.828	1.13397	CAR1
Plpp3	0.827	0.949867	CAR1
Cxcl14	0.824	0.893767	CAR1
Chrdl1	0.823	1.02698	CAR1
Sfrp4	0.821	1.01814	CAR1
1500009L16Rik	0.817	0.987766	CAR1
Cdh11	0.816	0.953564	CAR1
Mdk	0.815	1.03076	CAR1
Nrp1	0.814	0.96641	CAR1
Pdia6	0.814	0.90301	CAR1
Ebf3	0.813	0.932985	CAR1
Pdgfrb	0.813	0.925723	CAR1
Serpine2	0.81	0.963329	CAR1
Cp	0.81	0.918578	CAR1
Runx1	0.809	0.897884	CAR1
Ackr4	0.808	0.950574	CAR1
Cyp1b1	0.808	0.920904	CAR1
Ggt5	0.808	0.905641	CAR1
Gpx3	0.806	0.956767	CAR1
Selenop	0.805	0.901318	CAR1
Rarres2	0.805	0.862645	CAR1
Wisp2	0.804	1.15615	CAR1
Fhl2	0.803	0.954807	CAR1
Foxc1	0.803	0.900409	CAR1
Samhd1	0.8	0.909055	CAR1
Fstl1	0.8	0.820086	CAR1
Fmo2	0.799	0.979901	CAR1
Ptprd	0.799	0.854647	CAR1
Il1rn	0.798	1.07919	CAR1
Gpm6b	0.798	0.88381	CAR1
Arrdc4	0.796	0.8789	CAR1
Lifr	0.795	0.879837	CAR1
Pappa	0.793	0.936502	CAR1
Nedd4	0.793	0.755619	CAR1
Fst	0.792	0.976605	CAR1
Bmp6	0.79	0.876246	CAR1
Ghr	0.788	0.84167	CAR1
Itga1	0.787	0.831774	CAR1
Marcks	0.787	0.733646	CAR1
Cpxm1	0.785	0.846184	CAR1
Cald1	0.785	0.776288	CAR1
Npc2	0.785	0.771195	CAR1
Col4a1	0.784	0.782059	CAR1
Ltbp2	0.783	1.04946	CAR1
Loxl1	0.779	0.776992	CAR1
Tgfbr3	0.779	0.771388	CAR1
Col6a1	0.779	0.758734	CAR1
Oat	0.779	0.746556	CAR1
Ctsl	0.779	0.723713	CAR1
Gja1	0.778	0.814368	CAR1
Smoc1	0.777	0.807388	CAR1
Islr	0.777	0.782927	CAR1
Mgst1	0.776	0.769479	CAR1
Tnc	0.776	0.727898	CAR1
Vegfc	0.775	0.836229	CAR1
Fgf7	0.775	0.811005	CAR1
Igfbp7	0.775	0.668658	CAR1
Snai2	0.773	0.854642	CAR1
Gpx8	0.772	0.740172	CAR1
Fbn1	0.769	0.671868	CAR1
Bst2	0.768	0.849869	CAR1
Lox	0.768	0.788643	CAR1
Grem1	0.768	0.784224	CAR1
Sfrp1	0.767	0.887449	CAR1
Itm2c	0.767	0.744841	CAR1
Cfh	0.767	0.663365	CAR1
Epdr1	0.766	0.72422	CAR1
Angptl4	0.762	0.992677	CAR1
Lgals3bp	0.762	0.736072	CAR1
Cdh2	0.76	0.687571	CAR1
Lamp1	0.76	0.642877	CAR1
Mylk	0.759	0.689247	CAR1
Ebf1	0.759	0.660337	CAR1
Slc6a6	0.758	0.799595	CAR1
Clmp	0.758	0.70638	CAR1
Fam69a	0.757	0.759739	CAR1
Ctsb	0.755	0.663887	CAR1
Nptn	0.755	0.651107	CAR1
Olfml2b	0.754	0.714184	CAR1
Podnl1	0.753	0.737927	CAR1
Colec12	0.752	0.647811	CAR1
S100a11	0.752	0.576435	CAR1
Col8a1	0.751	0.827798	CAR1
Trf	0.75	1.33655	CAR1
Tns3	0.749	0.693563	CAR1
Svep1	0.749	0.688752	CAR1
Pon2	0.748	0.694673	CAR1
Mrps6	0.747	0.719719	CAR1
Pik3r1	0.747	0.683473	CAR1
Gm4951	0.746	0.768081	CAR1
Soat1	0.746	0.717841	CAR1
Apbb2	0.746	0.679851	CAR1
Maf	0.746	0.653414	CAR1
Col4a2	0.746	0.649394	CAR1
Xist	0.746	0.605646	CAR1
Tmem37	0.745	0.72888	CAR1
Prelp	0.745	0.701759	CAR1
C1ra	0.745	0.699282	CAR1
Il7	0.744	0.760798	CAR1
Clec2d	0.744	0.709324	CAR1
Antxr1	0.744	0.642457	CAR1
Tmbim6	0.744	0.600505	CAR1
Bmp4	0.743	0.899414	CAR1
Slc5a3	0.743	0.764694	CAR1
Pdia4	0.743	0.679905	CAR1
Cd1d1	0.742	0.664	CAR1
Igsf3	0.742	0.661356	CAR1
Ifnar2	0.742	0.644063	CAR1
App	0.742	0.590474	CAR1
Pdzrn4	0.741	0.773891	CAR1
Id4	0.741	0.7728	CAR1
Lamb1	0.741	0.66951	CAR1
Bicc1	0.741	0.614677	CAR1
Ptgfr	0.74	0.668672	CAR1
Slc29a1	0.74	0.667299	CAR1
Rai14	0.74	0.632166	CAR1
Ar	0.739	0.6245	CAR1
C1rb	0.738	0.65982	CAR1
Cul1	0.738	0.640434	CAR1
Fcgrt	0.738	0.598563	CAR1
Mpdz	0.737	0.647524	CAR1
Plxdc2	0.737	0.615949	CAR1
Bgn	0.737	0.558357	CAR1
Adgrf5	0.736	0.676625	CAR1
Lhfp	0.736	0.588954	CAR1
Igfbp3	0.735	0.965026	CAR1
Rspo3	0.735	0.75597	CAR1
Igf1	0.735	0.607365	CAR1
Lamp2	0.735	0.574183	CAR1
Psap	0.735	0.570277	CAR1
Marc1	0.734	0.703875	CAR1
S1pr3	0.734	0.676971	CAR1
Rcn3	0.734	0.573537	CAR1
Iigp1	0.733	0.725851	CAR1
Csmd1	0.733	0.714938	CAR1
Palld	0.733	0.631878	CAR1
Phex	0.732	0.595273	CAR1
Csf1	0.73	0.620193	CAR1
Scp2	0.73	0.609164	CAR1
Itgb1	0.73	0.573217	CAR1
Tln2	0.729	0.617683	CAR1
Rbpms	0.729	0.612159	CAR1
Dlc1	0.729	0.591437	CAR1
Mafb	0.728	0.655282	CAR1
Pros1	0.728	0.624999	CAR1
Spon1	0.727	0.722151	CAR1
Prss23	0.727	0.588911	CAR1
Abi3bp	0.727	0.555674	CAR1
Mmp23	0.726	0.626383	CAR1
Cebpa	0.726	0.623125	CAR1
Cops9	0.726	0.609794	CAR1
Rbms1	0.726	0.545914	CAR1
Shroom3	0.725	0.655042	CAR1
Wdr86	0.725	0.610191	CAR1
Fmo1	0.724	0.614912	CAR1
Runx2	0.724	0.575741	CAR1
Lrpap1	0.724	0.564269	CAR1
Ifngr1	0.724	0.536406	CAR1
Nid2	0.723	0.658839	CAR1
Il1r1	0.722	0.65544	CAR1
Amy1	0.722	0.654908	CAR1
Emilin1	0.722	0.587613	CAR1
2004-09-01	0.722	0.584905	CAR1
Efemp2	0.722	0.57338	CAR1
Serinc3	0.722	0.538086	CAR1
Lmo4	0.721	0.579307	CAR1
Laptm4a	0.721	0.52771	CAR1
Sema6d	0.72	0.617895	CAR1
Gsta4	0.719	0.590959	CAR1
Gaa	0.719	0.58504	CAR1
Sdc1	0.719	0.575176	CAR1
Ptx3	0.718	0.66581	CAR1
Angpt1	0.717	0.636776	CAR1
Ctsz	0.717	0.537813	CAR1
Serpinh1	0.717	0.477075	CAR1
Spry1	0.716	0.593698	CAR1
Emb	0.716	0.550334	CAR1
Lpp	0.716	0.549622	CAR1
Ogn	0.716	0.465589	CAR1
Pgrmc1	0.714	0.527972	CAR1
Rbp1	0.713	0.568359	CAR1
Dnajc3	0.713	0.554457	CAR1
2011-09-01	0.713	0.516462	CAR1
Rbms3	0.712	0.564728	CAR1
Nnmt	0.711	0.566904	CAR1
Nucb1	0.711	0.531501	CAR1
Cd63	0.711	0.468184	CAR1
H2-Q7	0.71	0.582339	CAR1
Fgfr2	0.71	0.569379	CAR1
Ifi27	0.71	0.540325	CAR1
Ndufa4	0.71	0.42826	CAR1
1500015O10Rik	0.71	0.370609	CAR1
Kctd12	0.709	0.543449	CAR1
Mxd4	0.709	0.523499	CAR1
Grn	0.709	0.505725	CAR1
Sdf4	0.708	0.507839	CAR1
Stx7	0.707	0.556605	CAR1
Fndc3b	0.707	0.523143	CAR1
Gprin3	0.705	0.671004	CAR1
Errfi1	0.705	0.51463	CAR1
Col6a2	0.705	0.455963	CAR1
Srpx	0.704	0.56971	CAR1
Map4k4	0.704	0.498172	CAR1
Glrx	0.702	0.564669	CAR1
Sorbs2	0.702	0.535441	CAR1
H2-Q4	0.702	0.529804	CAR1
Psmb8	0.702	0.502931	CAR1
Nid1	0.702	0.425419	CAR1
Nrp2	0.702	0.356748	CAR1
Fuca2	0.701	0.546411	CAR1
Tnfrsf1a	0.701	0.524502	CAR1
Fermt2	0.701	0.427253	CAR1
Gm10073	0.298	-2.26298	CAR1
S100a4	0.296	-1.66108	CAR1
S100a6	0.206	-2.21353	CAR1
Fosb	0.904	1.5286	StemCAR
Egr1	0.889	1.36671	StemCAR
Cebpd	0.855	1.39755	StemCAR
Socs3	0.853	1.33782	StemCAR
Cyr61	0.851	1.47052	StemCAR
Adipoq	0.835	1.0379	StemCAR
Esm1	0.834	1.09629	StemCAR
Apoe	0.829	1.00032	StemCAR
Lpl	0.827	1.02647	StemCAR
Zfp36	0.823	1.25885	StemCAR
Tmem176b	0.823	0.921589	StemCAR
Vcam1	0.818	1.05422	StemCAR
Adamts1	0.816	1.49198	StemCAR
Runx1	0.812	0.930408	StemCAR
Errfi1	0.811	1.14744	StemCAR
Klf6	0.807	1.25289	StemCAR
Btg2	0.806	1.06345	StemCAR
Tmem176a	0.806	0.877073	StemCAR
Hp	0.805	0.90488	StemCAR
H2-K1	0.804	0.850379	StemCAR
Zfp36l1	0.803	1.02188	StemCAR
Lepr	0.801	0.853196	StemCAR
Kng2	0.799	0.875035	StemCAR
Kitl	0.795	0.875387	StemCAR
Ebf3	0.792	0.851564	StemCAR
Igfbp5	0.792	0.822003	StemCAR
Cebpb	0.79	0.973217	StemCAR
Plpp3	0.788	0.80007	StemCAR
Cxcl14	0.787	0.819888	StemCAR
Gas6	0.785	0.798741	StemCAR
Gm26825	0.782	1.11298	StemCAR
Gdpd2	0.779	0.810031	StemCAR
Foxc1	0.779	0.780917	StemCAR
Serping1	0.779	0.716052	StemCAR
Igfbp4	0.777	0.763915	StemCAR
Cd302	0.776	0.778254	StemCAR
Slc38a2	0.775	0.953101	StemCAR
Kng1	0.774	0.809682	StemCAR
Fbln5	0.773	0.768033	StemCAR
Dpep1	0.772	0.776009	StemCAR
C4b	0.772	0.733298	StemCAR
Cyp1b1	0.771	0.753335	StemCAR
Gadd45b	0.769	0.982776	StemCAR
Dusp1	0.768	1.0366	StemCAR
Agt	0.768	0.797563	StemCAR
Rbpms	0.766	0.93039	StemCAR
Clu	0.766	0.73704	StemCAR
Grem1	0.765	1.26831	StemCAR
Cdh11	0.764	0.701904	StemCAR
Gadd45g	0.763	1.21193	StemCAR
Rhob	0.76	0.873609	StemCAR
Ptprd	0.758	0.674172	StemCAR
Mrps6	0.757	0.785159	StemCAR
Pappa	0.757	0.74442	StemCAR
1500009L16Rik	0.757	0.718842	StemCAR
Mafb	0.756	1.14176	StemCAR
Aldh1a2	0.756	0.778956	StemCAR
Ebf1	0.756	0.64587	StemCAR
Map4k4	0.755	0.815959	StemCAR
Nrp1	0.755	0.675944	StemCAR
Hes1	0.754	1.08449	StemCAR
Id3	0.754	0.923945	StemCAR
Snai2	0.753	0.786256	StemCAR
Sbno2	0.752	1.0981	StemCAR
Arrdc4	0.752	0.698859	StemCAR
Epas1	0.752	0.664379	StemCAR
Rarres2	0.749	0.668322	StemCAR
Ier2	0.748	0.982556	StemCAR
Mdk	0.747	0.707294	StemCAR
Itga1	0.747	0.668859	StemCAR
Chrdl1	0.746	0.669865	StemCAR
Xist	0.745	0.587285	StemCAR
Neat1	0.744	1.06226	StemCAR
Slc5a3	0.744	0.900388	StemCAR
Fst	0.744	0.780138	StemCAR
Gpm6b	0.743	0.677702	StemCAR
Pdgfrb	0.743	0.630148	StemCAR
Klf2	0.742	0.878915	StemCAR
Gpx3	0.741	0.595714	StemCAR
Btg1	0.74	0.737499	StemCAR
Sfrp4	0.74	0.599231	StemCAR
Mme	0.739	0.672119	StemCAR
Fstl1	0.739	0.581747	StemCAR
Fmo2	0.738	0.66185	StemCAR
Dlc1	0.735	0.677746	StemCAR
Samhd1	0.735	0.631791	StemCAR
Ggt5	0.735	0.614596	StemCAR
Cp	0.735	0.597687	StemCAR
Clec2d	0.734	0.719558	StemCAR
Ghr	0.734	0.655978	StemCAR
S1pr3	0.732	0.700223	StemCAR
Il1rn	0.731	0.750166	StemCAR
Col6a5	0.729	0.615827	StemCAR
Ptx3	0.728	1.07926	StemCAR
Gja1	0.728	0.598525	StemCAR
Cald1	0.728	0.571798	StemCAR
Marcks	0.728	0.541359	StemCAR
Rbms1	0.727	0.553442	StemCAR
Mgst1	0.726	0.602	StemCAR
Nudt4	0.725	0.635533	StemCAR
Pik3r1	0.725	0.634588	StemCAR
Oat	0.725	0.573855	StemCAR
Cebpa	0.722	0.657157	StemCAR
Fhl2	0.722	0.60891	StemCAR
Bmp6	0.722	0.578298	StemCAR
Maf	0.721	0.573131	StemCAR
Bicc1	0.721	0.544711	StemCAR
Spry1	0.719	0.722646	StemCAR
Tsc22d1	0.719	0.646207	StemCAR
Lmo4	0.718	0.564558	StemCAR
Clk1	0.717	0.651476	StemCAR
Ier5	0.716	0.90871	StemCAR
Angptl4	0.716	0.860588	StemCAR
Slc6a6	0.716	0.650844	StemCAR
Ar	0.716	0.599186	StemCAR
Selenop	0.716	0.56918	StemCAR
Loxl1	0.715	0.53835	StemCAR
Trf	0.714	0.886003	StemCAR
Nfkbiz	0.713	0.748121	StemCAR
Wisp2	0.713	0.65256	StemCAR
Serpine2	0.712	0.580261	StemCAR
Ackr4	0.712	0.580003	StemCAR
Vegfc	0.711	0.558893	StemCAR
Clmp	0.708	0.518606	StemCAR
Bst2	0.707	0.572206	StemCAR
Tmem37	0.705	0.588844	StemCAR
Antxr1	0.705	0.528884	StemCAR
Tns3	0.705	0.52504	StemCAR
Gpx8	0.705	0.493105	StemCAR
Col4a1	0.705	0.473184	StemCAR
Fgf7	0.704	0.613351	StemCAR
Igfbp7	0.703	0.430416	StemCAR
Spon1	0.702	0.553745	StemCAR
Apbb2	0.702	0.536473	StemCAR
Lox	0.702	0.495405	StemCAR
Tgfbr3	0.702	0.492456	StemCAR
Fbn1	0.702	0.423557	StemCAR
Ctsl	0.701	0.466736	StemCAR
S100a6	0.233	-2.10276	StemCAR
Cxcl14	0.753	1.02277	CAR2
Lpl	0.747	0.781761	CAR2
Adipoq	0.714	0.544529	CAR2
Hp	0.714	0.531683	CAR2
Vcam1	0.703	0.740854	CAR2
Lepr	0.83	1.18493	AdipoCAR
Igfbp5	0.818	1.07283	AdipoCAR
C4b	0.808	1.00898	AdipoCAR
Igfbp4	0.803	0.9526	AdipoCAR
Gas6	0.8	0.927572	AdipoCAR
Gdpd2	0.794	0.98693	AdipoCAR
Ebf3	0.79	1.11721	AdipoCAR
Epas1	0.79	1.03982	AdipoCAR
Pdgfrb	0.786	1.00225	AdipoCAR
Kitl	0.781	1.00257	AdipoCAR
Esm1	0.779	0.840174	AdipoCAR
Lpl	0.778	0.803264	AdipoCAR
Adipoq	0.777	0.858007	AdipoCAR
Runx1	0.772	0.985836	AdipoCAR
Ptprd	0.772	0.9519	AdipoCAR
Cdh11	0.768	0.896914	AdipoCAR
Vcam1	0.768	0.8559	AdipoCAR
Fbln5	0.766	0.816091	AdipoCAR
Chrdl1	0.763	1.02704	AdipoCAR
Foxc1	0.763	0.938488	AdipoCAR
Col6a5	0.76	0.981008	AdipoCAR
Pappa	0.753	0.980932	AdipoCAR
Fstl1	0.753	0.735599	AdipoCAR
Cyp1b1	0.752	0.975361	AdipoCAR
Itga1	0.752	0.967999	AdipoCAR
Gpx3	0.745	0.757562	AdipoCAR
Mme	0.743	0.931314	AdipoCAR
Hp	0.742	0.683953	AdipoCAR
Nrp1	0.741	0.81868	AdipoCAR
Ghr	0.741	0.807848	AdipoCAR
Fbn1	0.74	0.764825	AdipoCAR
Cp	0.739	0.738072	AdipoCAR
Samhd1	0.738	0.802446	AdipoCAR
Kng1	0.734	0.714307	AdipoCAR
Kng2	0.734	0.65554	AdipoCAR
Arrdc4	0.732	0.770346	AdipoCAR
Clu	0.73	0.68963	AdipoCAR
Ebf1	0.728	0.670614	AdipoCAR
Tgfbr3	0.727	0.856036	AdipoCAR
Tmem176b	0.726	0.603901	AdipoCAR
Agt	0.725	0.737225	AdipoCAR
Antxr1	0.724	0.746431	AdipoCAR
H2-K1	0.724	0.573953	AdipoCAR
Serpine2	0.722	0.607806	AdipoCAR
Lox	0.721	0.842404	AdipoCAR
Tnc	0.72	0.686647	AdipoCAR
Cxcl14	0.717	0.539938	AdipoCAR
Maf	0.715	0.756904	AdipoCAR
Tmem176a	0.713	0.563156	AdipoCAR
Il1rn	0.712	0.818642	AdipoCAR
Serping1	0.71	0.561627	AdipoCAR
Plxdc2	0.709	0.640924	AdipoCAR
Slc6a6	0.708	0.882898	AdipoCAR
Marcks	0.708	0.543614	AdipoCAR
Tns3	0.707	0.75741	AdipoCAR
Snai2	0.707	0.714051	AdipoCAR
Col4a1	0.706	0.599773	AdipoCAR
Aldh1a2	0.704	0.681844	AdipoCAR
Fmo2	0.703	0.680429	AdipoCAR
Mylk	0.701	0.672141	AdipoCAR
Cald1	0.701	0.515631	AdipoCAR
Hnrnpa1	0.291	-1.39775	AdipoCAR
Gm10073	0.291	-2.18096	AdipoCAR
Gm11361	0.282	-1.7887	AdipoCAR
Rpl27	0.278	-0.99828	AdipoCAR
Gm10260	0.272	-0.822783	AdipoCAR
Gapdh	0.265	-1.18866	AdipoCAR
H2afz	0.264	-1.32003	AdipoCAR
Eef1b2	0.237	-1.14442	AdipoCAR
S100a6	0.228	-1.99636	AdipoCAR
Tnc	0.944	2.03647	OsteoCAR
Alpl	0.903	1.99494	OsteoCAR
Limch1	0.895	1.96572	OsteoCAR
Wif1	0.881	1.99826	OsteoCAR
Mmp13	0.874	2.2961	OsteoCAR
Lifr	0.866	1.56085	OsteoCAR
Kcnk2	0.857	1.75963	OsteoCAR
Serpine2	0.843	1.20499	OsteoCAR
Cfh	0.835	1.13066	OsteoCAR
Pth1r	0.834	1.24839	OsteoCAR
Ncam1	0.829	1.16148	OsteoCAR
Spp1	0.822	2.5205	OsteoCAR
Olfml3	0.818	1.11581	OsteoCAR
Tnfrsf19	0.815	1.27385	OsteoCAR
Plxna2	0.801	1.27292	OsteoCAR
S100b	0.8	1.19282	OsteoCAR
Cp	0.8	0.995486	OsteoCAR
Dpysl3	0.798	1.00381	OsteoCAR
Col8a1	0.796	1.19582	OsteoCAR
Cdh2	0.795	0.937213	OsteoCAR
Fap	0.785	0.928839	OsteoCAR
Ptprd	0.785	0.895603	OsteoCAR
Gja1	0.779	0.885977	OsteoCAR
Palld	0.778	0.988712	OsteoCAR
S1pr1	0.775	1.00826	OsteoCAR
Maf	0.775	0.972415	OsteoCAR
Ndnf	0.773	1.25658	OsteoCAR
Olfml2b	0.771	1.02394	OsteoCAR
Angpt4	0.762	0.998678	OsteoCAR
Lrp4	0.759	1.04796	OsteoCAR
Runx2	0.758	0.854687	OsteoCAR
Cdh11	0.757	0.744563	OsteoCAR
Adamts9	0.756	0.945693	OsteoCAR
Mxd4	0.756	0.789002	OsteoCAR
Dlx5	0.755	0.896836	OsteoCAR
Kctd12	0.753	0.921081	OsteoCAR
Sdc3	0.752	0.870493	OsteoCAR
Rgs3	0.752	0.863627	OsteoCAR
Lmo7	0.751	0.853833	OsteoCAR
Satb2	0.75	0.900491	OsteoCAR
Col12a1	0.749	0.829283	OsteoCAR
Ibsp	0.747	1.44369	OsteoCAR
Zfhx4	0.745	0.846432	OsteoCAR
Adamts5	0.745	0.78497	OsteoCAR
Gpc1	0.742	0.73795	OsteoCAR
Cnn2	0.741	0.756807	OsteoCAR
Cldn10	0.736	0.87437	OsteoCAR
Fgfr2	0.736	0.787646	OsteoCAR
Islr	0.733	0.782251	OsteoCAR
Sp7	0.733	0.746821	OsteoCAR
Cald1	0.733	0.604276	OsteoCAR
Sgms2	0.732	0.940111	OsteoCAR
Shox2	0.731	0.786044	OsteoCAR
Clmp	0.731	0.66999	OsteoCAR
Ctnnb1	0.727	0.820533	OsteoCAR
Tns3	0.726	0.715347	OsteoCAR
StemCAR	0.725	0.87261	OsteoCAR
Mmp14	0.724	0.726367	OsteoCAR
Fat1	0.724	0.664944	OsteoCAR
Ccdc80	0.723	0.662071	OsteoCAR
Slc36a2	0.722	0.847739	OsteoCAR
Slit2	0.72	0.782751	OsteoCAR
Antxr1	0.72	0.696703	OsteoCAR
Dapk2	0.718	0.824275	OsteoCAR
Rai14	0.718	0.672122	OsteoCAR
Nrp2	0.716	0.880969	OsteoCAR
Enah	0.716	0.615982	OsteoCAR
Slc20a2	0.714	0.954514	OsteoCAR
Ogn	0.714	0.630295	OsteoCAR
Gas1	0.712	0.576104	OsteoCAR
Marcks	0.712	0.524412	OsteoCAR
Emilin1	0.71	0.592468	OsteoCAR
Pi15	0.708	0.905517	OsteoCAR
Mylk	0.708	0.589268	OsteoCAR
Raph1	0.707	0.666258	OsteoCAR
Colec12	0.707	0.584262	OsteoCAR
Slit3	0.706	0.593509	OsteoCAR
St3gal6	0.705	0.631041	OsteoCAR
Clec11a	0.705	0.607093	OsteoCAR
Gas6	0.704	0.575728	OsteoCAR
Maged1	0.703	0.562861	OsteoCAR
Fbln5	0.702	0.601958	OsteoCAR
Ptgis	0.701	0.711468	OsteoCAR
Srpx2	0.701	0.617398	OsteoCAR
Col1a1	0.98	3.47626	Osteoblast
Bglap	0.965	4.49694	Osteoblast
Bglap2	0.961	4.11265	Osteoblast
StemCAR	0.937	2.18494	Osteoblast
Ibsp	0.916	1.91504	Osteoblast
Col11a2	0.903	2.37145	Osteoblast
Col5a2	0.88	1.92537	Osteoblast
Col11a1	0.873	2.40385	Osteoblast
Cpe	0.86	1.82435	Osteoblast
Ifitm5	0.853	1.91961	Osteoblast
Bglap3	0.847	2.45095	Osteoblast
Ptgis	0.832	1.67119	Osteoblast
Cadm1	0.824	1.53651	Osteoblast
Nrp2	0.821	1.68256	Osteoblast
Pth1r	0.806	1.34068	Osteoblast
Wisp1	0.805	1.35209	Osteoblast
Smpd3	0.796	1.47668	Osteoblast
Serpinf1	0.796	1.46626	Osteoblast
Lgals1	0.795	0.92644	Osteoblast
Mef2c	0.792	1.1666	Osteoblast
Nupr1	0.79	1.31983	Osteoblast
Col22a1	0.79	1.30614	Osteoblast
Dcn	0.788	0.363472	Osteoblast
Sgms2	0.78	1.35654	Osteoblast
Cpz	0.777	1.39457	Osteoblast
Cgref1	0.775	1.27916	Osteoblast
Plod2	0.773	1.07246	Osteoblast
Bmp3	0.771	0.981803	Osteoblast
Slc36a2	0.769	1.08268	Osteoblast
Col13a1	0.763	1.04171	Osteoblast
Insc	0.761	0.87964	Osteoblast
Bmp1	0.76	1.02971	Osteoblast
Kazald1	0.757	1.12541	Osteoblast
Bambi	0.757	1.0323	Osteoblast
Lipc	0.757	0.976896	Osteoblast
Pard6g	0.752	0.904311	Osteoblast
Cthrc1	0.748	1.41401	Osteoblast
Cdo1	0.748	1.02647	Osteoblast
Metrnl	0.748	0.9905	Osteoblast
Creb3l1	0.746	0.993505	Osteoblast
Ramp1	0.746	0.959662	Osteoblast
Tmem119	0.744	0.968401	Osteoblast
Ppic	0.744	0.904563	Osteoblast
Mlip	0.744	0.874791	Osteoblast
Alpl	0.743	1.02086	Osteoblast
Gxylt2	0.742	0.807592	Osteoblast
Ptprs	0.741	0.961057	Osteoblast
Sp7	0.741	0.799407	Osteoblast
Fkbp11	0.736	1.09802	Osteoblast
Dapk2	0.736	0.858362	Osteoblast
Snhg18	0.731	0.875852	Osteoblast
Fat3	0.731	0.867564	Osteoblast
Entpd3	0.727	0.838096	Osteoblast
Enpp6	0.727	0.641042	Osteoblast
Mmp16	0.722	0.734758	Osteoblast
Satb2	0.719	0.831429	Osteoblast
Kdelr3	0.717	0.807997	Osteoblast
Cyfip2	0.715	0.646914	Osteoblast
Lum	0.715	0.47122	Osteoblast
Gpc1	0.714	0.657298	Osteoblast
Atp1b3	0.712	0.765258	Osteoblast
Gsn	0.712	-0.429588	Osteoblast
Fkbp10	0.711	0.734505	Osteoblast
Robo2	0.711	0.64179	Osteoblast
Copz2	0.71	0.774978	Osteoblast
Cd59a	0.71	0.734438	Osteoblast
Fam46a	0.706	0.838086	Osteoblast
Unc5b	0.702	0.61915	Osteoblast
Hpgd	0.701	0.768099	Osteoblast
Igfbp7	0.289	-1.16437	Osteoblast
Col1a1	0.988	3.21084	Osteoblast2
Ibsp	0.972	2.64215	Osteoblast2
Col11a2	0.956	2.28564	Osteoblast2
Bglap	0.956	2.2651	Osteoblast2
Mef2c	0.954	2.23562	Osteoblast2
Phex	0.953	2.5315	Osteoblast2
Irx5	0.948	2.33761	Osteoblast2
Bglap2	0.948	2.13747	Osteoblast2
Ramp1	0.932	2.37388	Osteoblast2
Wisp1	0.928	2.26355	Osteoblast2
Col11a1	0.923	2.13043	Osteoblast2
Kazald1	0.916	1.93639	Osteoblast2
Ptprz1	0.91	2.48594	Osteoblast2
Ptgis	0.91	2.35677	Osteoblast2
Plpp1	0.907	2.33309	Osteoblast2
Cd109	0.907	2.1469	Osteoblast2
Wasl	0.905	1.96343	Osteoblast2
Col5a2	0.905	1.58342	Osteoblast2
Wif1	0.897	1.84624	Osteoblast2
Metrnl	0.892	1.85956	Osteoblast2
Bambi	0.89	1.92361	Osteoblast2
Lgals1	0.882	1.26201	Osteoblast2
Nupr1	0.878	1.49532	Osteoblast2
Pdgfa	0.868	1.77775	Osteoblast2
Pcdh7	0.865	1.60136	Osteoblast2
Pdpn	0.86	1.72481	Osteoblast2
Cpe	0.859	1.89425	Osteoblast2
Bmp3	0.854	1.66499	Osteoblast2
Col24a1	0.853	1.73266	Osteoblast2
Fgfr1	0.842	1.4759	Osteoblast2
C430049E01Rik	0.836	1.3613	Osteoblast2
Cdkn1a	0.831	1.36686	Osteoblast2
Dmp1	0.828	2.72576	Osteoblast2
Dkk1	0.824	1.97696	Osteoblast2
Myo1b	0.824	1.3315	Osteoblast2
Enpp6	0.822	1.34378	Osteoblast2
Bmp2	0.814	1.37545	Osteoblast2
Pcsk6	0.813	1.24068	Osteoblast2
Lipc	0.81	1.2449	Osteoblast2
Serpinf1	0.809	1.23232	Osteoblast2
Sema5a	0.807	1.29137	Osteoblast2
Bmp8a	0.806	1.24744	Osteoblast2
StemCAR	0.806	1.09353	Osteoblast2
Spns2	0.805	1.17089	Osteoblast2
Dock9	0.802	1.44151	Osteoblast2
Ndrg1	0.801	1.25558	Osteoblast2
Fam20c	0.794	1.23794	Osteoblast2
Sash1	0.791	1.19945	Osteoblast2
Sema3d	0.785	1.3138	Osteoblast2
Ifitm5	0.785	1.24729	Osteoblast2
Ighm	0.782	1.20671	Osteoblast2
Ryk	0.782	1.16871	Osteoblast2
Cdo1	0.781	1.22589	Osteoblast2
Sgms2	0.781	1.19831	Osteoblast2
Lox	0.777	0.989211	Osteoblast2
Tpbg	0.776	1.24642	Osteoblast2
Ackr3	0.776	1.2351	Osteoblast2
Satb2	0.775	1.07853	Osteoblast2
Mlip	0.775	0.953462	Osteoblast2
Mef2a	0.773	1.0958	Osteoblast2
Col15a1	0.771	1.06336	Osteoblast2
Slc13a5	0.769	1.44322	Osteoblast2
Gadd45b	0.767	1.19017	Osteoblast2
Lpar3	0.767	0.96379	Osteoblast2
Cadm1	0.766	0.961891	Osteoblast2
Arhgap24	0.763	0.979373	Osteoblast2
Bglap3	0.762	1.33478	Osteoblast2
Klf4	0.761	0.947238	Osteoblast2
Fbln7	0.76	0.903651	Osteoblast2
Jam2	0.759	0.797359	Osteoblast2
Gchfr	0.758	1.13322	Osteoblast2
Hpgd	0.757	1.10327	Osteoblast2
Rhbdl2	0.757	0.828787	Osteoblast2
Col22a1	0.755	0.833214	Osteoblast2
Cd2ap	0.752	0.889092	Osteoblast2
Col13a1	0.752	0.856191	Osteoblast2
Plod2	0.749	0.8383	Osteoblast2
Ptprs	0.747	0.892188	Osteoblast2
Evl	0.746	0.919681	Osteoblast2
Srgap1	0.744	0.904383	Osteoblast2
Baiap2l2	0.744	0.819848	Osteoblast2
Rom1	0.743	0.919557	Osteoblast2
Ppp2r5a	0.743	0.795318	Osteoblast2
Prr15	0.738	1.05971	Osteoblast2
Gimap6	0.738	0.858412	Osteoblast2
Fam198b	0.737	0.995842	Osteoblast2
Kank1	0.737	0.795032	Osteoblast2
Sp7	0.735	0.830936	Osteoblast2
Rnf11	0.735	0.725002	Osteoblast2
Egr3	0.73	0.95194	Osteoblast2
Klf2	0.729	0.800152	Osteoblast2
Adamts14	0.728	0.91954	Osteoblast2
Zbtb7c	0.728	0.725689	Osteoblast2
Sema4d	0.728	0.662723	Osteoblast2
Dtna	0.727	0.831843	Osteoblast2
Ralgps2	0.727	0.747116	Osteoblast2
Ppic	0.727	0.712303	Osteoblast2
Sppl2a	0.726	0.949639	Osteoblast2
Ninj1	0.726	0.722887	Osteoblast2
Trps1	0.725	0.888559	Osteoblast2
Fam3c	0.725	0.774207	Osteoblast2
Grrp1	0.723	0.67744	Osteoblast2
Fam129a	0.722	0.784606	Osteoblast2
Swap70	0.721	0.886752	Osteoblast2
Rab27b	0.721	0.796882	Osteoblast2
Magi2	0.721	0.720314	Osteoblast2
Gja1	0.721	0.572352	Osteoblast2
2310022B05Rik	0.719	0.742327	Osteoblast2
Endod1	0.718	0.57485	Osteoblast2
Sema7a	0.717	0.823816	Osteoblast2
Glg1	0.716	0.776461	Osteoblast2
Wipi1	0.716	0.72767	Osteoblast2
Sema6d	0.715	0.835608	Osteoblast2
Bend5	0.715	0.740221	Osteoblast2
Prss35	0.714	1.46498	Osteoblast2
Fat1	0.714	0.973917	Osteoblast2
Hrc	0.712	0.850525	Osteoblast2
Mmp14	0.711	0.794565	Osteoblast2
Snhg18	0.708	0.793598	Osteoblast2
Usp53	0.708	0.726629	Osteoblast2
Cpz	0.706	0.657912	Osteoblast2
Homer2	0.706	0.63349	Osteoblast2
Ier2	0.705	0.783803	Osteoblast2
Myo1e	0.705	0.708644	Osteoblast2
Irx3	0.704	0.709678	Osteoblast2
Kcnk1	0.704	0.563491	Osteoblast2
Wnt5b	0.702	0.714628	Osteoblast2
Pls3	0.702	0.644213	Osteoblast2
Fam78b	0.702	0.609528	Osteoblast2
Tgfb1	0.701	0.384794	Osteoblast2
Hp	0.3	-2.16103	Osteoblast2
Vcam1	0.298	-1.69739	Osteoblast2
Fbn1	0.296	-1.26538	Osteoblast2
Fbln5	0.295	-1.58595	Osteoblast2
Col4a1	0.294	-1.3099	Osteoblast2
Gas6	0.293	-1.70617	Osteoblast2
Ybx3	0.291	-0.844559	Osteoblast2
Gpx3	0.283	-1.61657	Osteoblast2
Col6a1	0.282	-1.22955	Osteoblast2
Plxdc2	0.282	-1.26659	Osteoblast2
Lpl	0.276	-2.18168	Osteoblast2
Igfbp4	0.269	-1.91272	Osteoblast2
Plpp3	0.261	-1.75369	Osteoblast2
Rarres2	0.251	-1.6479	Osteoblast2
Igfbp5	0.251	-2.34135	Osteoblast2
Igfbp7	0.236	-1.75062	Osteoblast2
Ifitm3	0.231	-1.60129	Osteoblast2
Serping1	0.224	-2.16415	Osteoblast2
Zeb2	0.223	-1.35919	Osteoblast2
Apoe	0.217	-2.43992	Osteoblast2
Col2a1	1	5.06025	Chrondrocyctes
3110079O15Rik	1	4.4541	Chrondrocyctes
Cnmd	1	3.60154	Chrondrocyctes
Mia	1	3.11541	Chrondrocyctes
Chad	0.995	3.45699	Chrondrocyctes
Comp	0.988	2.96185	Chrondrocyctes
Col9a3	0.986	3.89244	Chrondrocyctes
Col9a2	0.986	3.43492	Chrondrocyctes
Pcolce2	0.982	2.58218	Chrondrocyctes
Col27a1	0.979	2.37039	Chrondrocyctes
Ppa1	0.973	3.51462	Chrondrocyctes
Hapln1	0.972	3.36509	Chrondrocyctes
Acan	0.972	3.14681	Chrondrocyctes
Mgp	0.969	3.59143	Chrondrocyctes
Col11a2	0.969	2.55637	Chrondrocyctes
Pth1r	0.957	2.18075	Chrondrocyctes
Fmod	0.95	1.90375	Chrondrocyctes
Col11a1	0.947	2.80452	Chrondrocyctes
Crispld1	0.939	2.04812	Chrondrocyctes
Scrg1	0.932	2.57215	Chrondrocyctes
Ccdc80	0.931	1.61997	Chrondrocyctes
Chadl	0.928	1.89281	Chrondrocyctes
1500015O10Rik	0.927	2.44927	Chrondrocyctes
Sdc4	0.926	1.75333	Chrondrocyctes
Col9a1	0.918	3.16745	Chrondrocyctes
Wwp2	0.914	1.57028	Chrondrocyctes
Ucma	0.905	2.52923	Chrondrocyctes
Tsc22d1	0.903	1.55815	Chrondrocyctes
Plod2	0.901	1.43738	Chrondrocyctes
Ier2	0.896	1.55205	Chrondrocyctes
Matn3	0.892	2.67543	Chrondrocyctes
Sox9	0.892	2.18749	Chrondrocyctes
Fxyd2	0.891	2.65814	Chrondrocyctes
Prkg2	0.89	1.86849	Chrondrocyctes
Ncmap	0.889	0.986057	Chrondrocyctes
Dhx58os	0.886	1.4492	Chrondrocyctes
Peg3	0.881	1.21883	Chrondrocyctes
Serpina1b	0.864	3.80805	Chrondrocyctes
Serpina1a	0.864	3.386	Chrondrocyctes
Panx3	0.862	1.62425	Chrondrocyctes
Pkdcc	0.862	1.2659	Chrondrocyctes
Xylt1	0.862	1.2247	Chrondrocyctes
Susd5	0.86	1.02448	Chrondrocyctes
Dnajb1	0.858	1.30559	Chrondrocyctes
Epyc	0.85	1.57238	Chrondrocyctes
Smpd3	0.842	1.44354	Chrondrocyctes
Tmie	0.842	1.25477	Chrondrocyctes
Tnfrsf11b	0.839	1.39546	Chrondrocyctes
Serpina1d	0.838	2.49997	Chrondrocyctes
Meltf	0.837	1.16682	Chrondrocyctes
Chst11	0.834	1.39361	Chrondrocyctes
Shisa4	0.834	0.929865	Chrondrocyctes
Slc26a2	0.832	1.21221	Chrondrocyctes
Neat1	0.826	0.937288	Chrondrocyctes
Il17b	0.824	1.26366	Chrondrocyctes
Extl1	0.824	0.539634	Chrondrocyctes
Gadd45b	0.823	1.09883	Chrondrocyctes
Lsp1	0.823	0.838776	Chrondrocyctes
Cspg4	0.823	0.675592	Chrondrocyctes
Ier3	0.822	1.21687	Chrondrocyctes
Dad1	0.821	0.84467	Chrondrocyctes
Tspan13	0.82	0.942449	Chrondrocyctes
Pgam1	0.818	1.1528	Chrondrocyctes
Klf4	0.818	0.986932	Chrondrocyctes
Serpinh1	0.817	1.20155	Chrondrocyctes
Papss2	0.815	1.19256	Chrondrocyctes
Prelp	0.814	1.17669	Chrondrocyctes
Wisp3	0.811	0.903086	Chrondrocyctes
Serpina1c	0.81	2.10696	Chrondrocyctes
P3h4	0.808	0.833134	Chrondrocyctes
Kcnma1	0.808	0.823451	Chrondrocyctes
Timp3	0.806	0.99857	Chrondrocyctes
Trpv4	0.806	0.796158	Chrondrocyctes
Fbln7	0.805	0.817318	Chrondrocyctes
Hoxc8	0.803	0.648256	Chrondrocyctes
Unc5c	0.801	0.743825	Chrondrocyctes
Cemip	0.801	0.696267	Chrondrocyctes
Bcat1	0.801	0.653688	Chrondrocyctes
Btg1	0.799	0.818429	Chrondrocyctes
Ckap4	0.798	1.0241	Chrondrocyctes
Clec11a	0.797	1.06068	Chrondrocyctes
Colgalt2	0.797	0.7851	Chrondrocyctes
Fgfr3	0.796	0.789861	Chrondrocyctes
Fam89a	0.796	0.742443	Chrondrocyctes
Pitpnc1	0.796	0.569733	Chrondrocyctes
Gm26532	0.795	0.94375	Chrondrocyctes
Cytl1	0.794	3.67199	Chrondrocyctes
Stc2	0.794	0.899357	Chrondrocyctes
Bhlhe41	0.794	0.751704	Chrondrocyctes
Cd9	0.793	0.902265	Chrondrocyctes
Cyr61	0.792	0.770183	Chrondrocyctes
Prnp	0.792	0.633816	Chrondrocyctes
P4ha1	0.791	0.821971	Chrondrocyctes
Pde4b	0.79	1.06504	Chrondrocyctes
Phlda1	0.789	1.08944	Chrondrocyctes
Gxylt2	0.789	0.55361	Chrondrocyctes
S100a1	0.788	0.739263	Chrondrocyctes
Sox5	0.788	0.616414	Chrondrocyctes
Smim5	0.787	0.886612	Chrondrocyctes
Sema3d	0.786	0.768449	Chrondrocyctes
2810001G20Rik	0.786	0.767869	Chrondrocyctes
Gm43154	0.784	0.622334	Chrondrocyctes
Cpe	0.783	0.84182	Chrondrocyctes
Rflna	0.783	0.696671	Chrondrocyctes
Wscd2	0.782	0.856953	Chrondrocyctes
Dbi	0.782	0.756392	Chrondrocyctes
Runx3	0.782	0.550572	Chrondrocyctes
Nfkbiz	0.779	0.837445	Chrondrocyctes
Cthrc1	0.779	0.815106	Chrondrocyctes
Sdc3	0.779	0.700629	Chrondrocyctes
Thbs3	0.779	0.694852	Chrondrocyctes
Ivns1abp	0.779	0.627656	Chrondrocyctes
Sgk1	0.778	1.02301	Chrondrocyctes
Sox8	0.778	0.522823	Chrondrocyctes
Ldlrad3	0.777	0.617815	Chrondrocyctes
Fn1	0.777	0.548443	Chrondrocyctes
Eno1	0.776	1.21419	Chrondrocyctes
Mef2c	0.776	0.727004	Chrondrocyctes
Col6a3	0.775	1.0191	Chrondrocyctes
Ptch1	0.774	1.50104	Chrondrocyctes
Cdc42ep3	0.774	0.808256	Chrondrocyctes
Zfp385b	0.774	0.405856	Chrondrocyctes
Bhlhe40	0.772	0.863435	Chrondrocyctes
Egr1	0.772	0.730772	Chrondrocyctes
BC030870	0.77	0.51657	Chrondrocyctes
Calml3	0.769	0.822099	Chrondrocyctes
Ldha	0.768	0.982901	Chrondrocyctes
Fkbp9	0.768	0.826191	Chrondrocyctes
Colgalt1	0.768	0.545453	Chrondrocyctes
Trps1	0.767	0.661287	Chrondrocyctes
Klf2	0.766	1.05209	Chrondrocyctes
Mdfi	0.766	0.537374	Chrondrocyctes
Car12	0.765	0.591704	Chrondrocyctes
Cox14	0.765	0.551176	Chrondrocyctes
Flywch2	0.764	0.630436	Chrondrocyctes
Id1	0.762	1.17454	Chrondrocyctes
Mfge8	0.762	1.00381	Chrondrocyctes
Vit	0.759	0.622257	Chrondrocyctes
Kdelr3	0.758	0.586095	Chrondrocyctes
Slc38a3	0.756	0.535369	Chrondrocyctes
Adk	0.755	0.704026	Chrondrocyctes
Id2	0.753	1.00707	Chrondrocyctes
Atp6v0e	0.753	0.674701	Chrondrocyctes
Tpi1	0.752	0.737892	Chrondrocyctes
Fosb	0.752	0.539403	Chrondrocyctes
Cd109	0.752	0.483921	Chrondrocyctes
Cd24a	0.752	0.43608	Chrondrocyctes
Tmed9	0.75	0.68256	Chrondrocyctes
Tspan3	0.75	0.611217	Chrondrocyctes
Sertad2	0.75	0.578858	Chrondrocyctes
Fscn1	0.75	0.572054	Chrondrocyctes
F5	0.749	0.767663	Chrondrocyctes
Btg2	0.749	0.697937	Chrondrocyctes
Lgals3	0.749	0.697635	Chrondrocyctes
Tubb2a	0.747	1.09067	Chrondrocyctes
Fam162a	0.745	0.711908	Chrondrocyctes
Atf3	0.744	0.974864	Chrondrocyctes
Tmed3	0.743	0.51362	Chrondrocyctes
Cobll1	0.743	0.503551	Chrondrocyctes
Ctgf	0.742	0.753122	Chrondrocyctes
1810037I17Rik	0.742	0.539277	Chrondrocyctes
Fxyd3	0.741	1.35611	Chrondrocyctes
Msi2	0.741	0.727135	Chrondrocyctes
Bnip3	0.741	0.66231	Chrondrocyctes
1700025G04Rik	0.741	0.608008	Chrondrocyctes
Gjc3	0.741	0.443336	Chrondrocyctes
Agpat4	0.74	0.430371	Chrondrocyctes
P4ha2	0.739	0.559074	Chrondrocyctes
Sobp	0.739	0.470851	Chrondrocyctes
Hspg2	0.738	0.649403	Chrondrocyctes
Enpp1	0.737	0.394163	Chrondrocyctes
Socs1	0.736	0.907482	Chrondrocyctes
Thbs1	0.735	0.834368	Chrondrocyctes
Ppic	0.735	0.783999	Chrondrocyctes
Golph3	0.735	0.427274	Chrondrocyctes
Alpl	0.732	0.898032	Chrondrocyctes
Tiparp	0.732	0.607189	Chrondrocyctes
Higd1a	0.731	0.973715	Chrondrocyctes
Snhg18	0.731	0.642344	Chrondrocyctes
Pgk1	0.73	0.804857	Chrondrocyctes
Efcab1	0.73	0.373685	Chrondrocyctes
Sox6	0.73	0.325259	Chrondrocyctes
Reep5	0.729	0.560877	Chrondrocyctes
Tnni2	0.729	0.310027	Chrondrocyctes
Angptl2	0.728	0.608262	Chrondrocyctes
Tmx1	0.728	0.556627	Chrondrocyctes
Fgfrl1	0.728	0.398638	Chrondrocyctes
Egr2	0.727	0.667682	Chrondrocyctes
Tmem230	0.727	0.391784	Chrondrocyctes
Fam104a	0.726	0.560567	Chrondrocyctes
Pdrg1	0.726	0.472632	Chrondrocyctes
Rsph1	0.726	0.465403	Chrondrocyctes
Pla2g5	0.725	0.826398	Chrondrocyctes
Gm5617	0.725	0.406663	Chrondrocyctes
Pkm	0.724	0.716524	Chrondrocyctes
Ikbip	0.724	0.495347	Chrondrocyctes
Mif	0.724	0.436189	Chrondrocyctes
Wwtr1	0.724	0.38183	Chrondrocyctes
Col12a1	0.723	1.16664	Chrondrocyctes
Csgalnact1	0.723	0.407096	Chrondrocyctes
2410015M20Rik	0.722	0.432812	Chrondrocyctes
Pigp	0.722	0.421942	Chrondrocyctes
Mgst2	0.721	0.633469	Chrondrocyctes
Rab28	0.721	0.621624	Chrondrocyctes
Ssr2	0.721	0.586271	Chrondrocyctes
Shisa2	0.721	0.493787	Chrondrocyctes
Grb10	0.72	0.526039	Chrondrocyctes
Fkbp10	0.72	0.478532	Chrondrocyctes
1810058I24Rik	0.72	0.466545	Chrondrocyctes
Zfp36	0.719	0.613764	Chrondrocyctes
Pdcd6	0.719	0.401089	Chrondrocyctes
Ostc	0.718	0.58127	Chrondrocyctes
1190002N15Rik	0.718	0.495214	Chrondrocyctes
Spats2l	0.718	0.317489	Chrondrocyctes
Ndufa4l2	0.717	1.11444	Chrondrocyctes
Homer1	0.717	0.552142	Chrondrocyctes
Stk26	0.716	0.467096	Chrondrocyctes
Cdk6	0.716	0.31037	Chrondrocyctes
Scd2	0.715	0.559194	Chrondrocyctes
Slc6a1	0.715	0.479285	Chrondrocyctes
Slc35d1	0.715	0.326831	Chrondrocyctes
Kctd4	0.714	0.594606	Chrondrocyctes
Rcn3	0.714	0.580748	Chrondrocyctes
Spcs1	0.714	0.479825	Chrondrocyctes
Slc35a2	0.714	0.452541	Chrondrocyctes
Eps8l2	0.713	0.582986	Chrondrocyctes
Hspa2	0.713	0.398371	Chrondrocyctes
Mrps6	0.712	0.504476	Chrondrocyctes
Gdf10	0.711	0.651324	Chrondrocyctes
Rasd1	0.711	0.577751	Chrondrocyctes
Vkorc1	0.711	0.526561	Chrondrocyctes
Dlx5	0.711	0.374248	Chrondrocyctes
Scin	0.711	0.333542	Chrondrocyctes
Edil3	0.71	0.530881	Chrondrocyctes
Capn6	0.71	0.508701	Chrondrocyctes
Slc35e3	0.709	0.369746	Chrondrocyctes
Tomm20	0.708	0.487809	Chrondrocyctes
Vamp4	0.708	0.334753	Chrondrocyctes
Fam20b	0.708	0.324044	Chrondrocyctes
Pak3	0.708	0.299129	Chrondrocyctes
Nfatc2	0.707	0.492334	Chrondrocyctes
Ier5	0.707	0.482277	Chrondrocyctes
Pfkl	0.707	0.34326	Chrondrocyctes
Slc35b2	0.706	0.457785	Chrondrocyctes
Atxn10	0.706	0.44153	Chrondrocyctes
2310009B15Rik	0.706	0.389327	Chrondrocyctes
Nphp1	0.705	0.473166	Chrondrocyctes
Serinc5	0.704	0.62687	Chrondrocyctes
Yipf1	0.704	0.558558	Chrondrocyctes
Rcn2	0.704	0.492769	Chrondrocyctes
Prr5	0.704	0.393209	Chrondrocyctes
Syt8	0.703	0.758632	Chrondrocyctes
Crispld2	0.703	0.562513	Chrondrocyctes
Pid1	0.703	0.490404	Chrondrocyctes
Myadm	0.703	0.447259	Chrondrocyctes
Atraid	0.703	0.393631	Chrondrocyctes
Copz2	0.703	0.380472	Chrondrocyctes
Pde3a	0.703	0.317251	Chrondrocyctes
Ninj2	0.702	0.516056	Chrondrocyctes
Rarres1	0.702	0.377526	Chrondrocyctes
Mdh1	0.702	0.291947	Chrondrocyctes
Nrk	0.701	0.622247	Chrondrocyctes
Usp53	0.701	0.480308	Chrondrocyctes
Pak1	0.701	0.356786	Chrondrocyctes
Cryl1	0.701	0.276713	Chrondrocyctes
Cpne8	0.701	0.268509	Chrondrocyctes
Vcam1	0.3	-1.5567	Chrondrocyctes
Hp	0.298	-2.3406	Chrondrocyctes
Ly6e	0.295	-1.09783	Chrondrocyctes
Esm1	0.295	-2.00758	Chrondrocyctes
Lgals1	0.294	-1.23342	Chrondrocyctes
Cp	0.294	-1.47214	Chrondrocyctes
Gas6	0.292	-1.91599	Chrondrocyctes
Kitl	0.292	-1.95255	Chrondrocyctes
Lpl	0.29	-2.35237	Chrondrocyctes
Loxl1	0.288	-1.21196	Chrondrocyctes
Ecm1	0.287	-1.28501	Chrondrocyctes
Abi3bp	0.286	-1.35513	Chrondrocyctes
Fbln5	0.282	-1.74037	Chrondrocyctes
Fbn1	0.279	-1.6002	Chrondrocyctes
Rarres2	0.274	-1.50144	Chrondrocyctes
Plpp3	0.273	-1.74336	Chrondrocyctes
Col4a1	0.27	-1.52274	Chrondrocyctes
Serpine2	0.254	-1.82782	Chrondrocyctes
Igfbp5	0.243	-2.56541	Chrondrocyctes
Zeb2	0.242	-1.1505	Chrondrocyctes
Cxcl12	0.232	-2.94746	Chrondrocyctes
Ifitm3	0.219	-1.59886	Chrondrocyctes
Serping1	0.214	-2.10945	Chrondrocyctes
Igfbp4	0.2	-2.5954	Chrondrocyctes
Tmsb4x	0.131	-2.24546	Chrondrocyctes
Gsn	0.987	3.07278	Fibroblast1
Dcn	0.952	1.94888	Fibroblast1
Ly6a	0.94	2.30604	Fibroblast1
Igfbp6	0.938	2.39009	Fibroblast1
Clec3b	0.92	2.51869	Fibroblast1
Ly6c1	0.92	2.19705	Fibroblast1
Cd34	0.91	2.17427	Fibroblast1
Mfap5	0.909	2.39015	Fibroblast1
Myoc	0.902	2.71586	Fibroblast1
Crip1	0.883	1.57815	Fibroblast1
Fbln2	0.882	2.00292	Fibroblast1
Ltbp4	0.882	1.96023	Fibroblast1
Col3a1	0.862	1.47526	Fibroblast1
Rnase4	0.861	1.60982	Fibroblast1
Dpt	0.85	1.79623	Fibroblast1
Tnxb	0.847	1.71664	Fibroblast1
Lum	0.847	1.25036	Fibroblast1
Serpinf1	0.847	1.22883	Fibroblast1
Ahnak	0.842	1.21741	Fibroblast1
Nbl1	0.836	1.51691	Fibroblast1
Tppp3	0.829	1.67628	Fibroblast1
Timp2	0.824	1.15024	Fibroblast1
S100a10	0.822	1.22242	Fibroblast1
Klf4	0.821	1.47895	Fibroblast1
Anxa2	0.82	1.2201	Fibroblast1
Lgals1	0.812	0.981286	Fibroblast1
Pcolce2	0.809	1.68369	Fibroblast1
Serpinb6a	0.805	1.17119	Fibroblast1
Lsp1	0.804	1.28886	Fibroblast1
Gm13305	0.803	1.29377	Fibroblast1
Apod	0.802	2.77971	Fibroblast1
Sparcl1	0.798	1.78523	Fibroblast1
Pi16	0.797	2.23682	Fibroblast1
Ifi27l2a	0.797	1.43847	Fibroblast1
Fn1	0.795	0.912057	Fibroblast1
Cd9	0.793	0.892956	Fibroblast1
Nov	0.791	1.55685	Fibroblast1
Ramp2	0.789	1.22393	Fibroblast1
Anxa5	0.786	0.961899	Fibroblast1
Htra3	0.781	1.28513	Fibroblast1
Tspo	0.78	1.06463	Fibroblast1
Medag	0.777	1.14213	Fibroblast1
Entpd2	0.776	1.12927	Fibroblast1
Cd248	0.775	1.36478	Fibroblast1
Angptl1	0.773	1.38311	Fibroblast1
Sptbn1	0.773	0.984354	Fibroblast1
Mmp2	0.772	1.048	Fibroblast1
Ecm1	0.769	1.05007	Fibroblast1
Aspn	0.767	1.36227	Fibroblast1
Cavin3	0.767	0.941486	Fibroblast1
Pcolce	0.766	0.872177	Fibroblast1
Crip2	0.764	1.02094	Fibroblast1
Abca8a	0.761	1.30417	Fibroblast1
Axl	0.761	1.17596	Fibroblast1
Timp3	0.758	1.13329	Fibroblast1
Gstm1	0.758	1.00348	Fibroblast1
Ddah2	0.757	0.892793	Fibroblast1
Emp1	0.755	0.997576	Fibroblast1
Ahnak2	0.755	0.969756	Fibroblast1
Prnp	0.753	1.07861	Fibroblast1
Hmcn2	0.75	1.44497	Fibroblast1
Ccl11	0.749	1.77346	Fibroblast1
Fndc1	0.748	1.35748	Fibroblast1
Lbp	0.748	1.17641	Fibroblast1
Gpc3	0.747	1.31313	Fibroblast1
Lrp1	0.747	0.846552	Fibroblast1
Pmp22	0.747	0.777933	Fibroblast1
Vcan	0.745	1.1826	Fibroblast1
Scara5	0.74	1.14278	Fibroblast1
Meg3	0.739	1.3471	Fibroblast1
Col14a1	0.739	1.3442	Fibroblast1
Lrrn4cl	0.738	0.900908	Fibroblast1
Add3	0.735	0.850396	Fibroblast1
Ablim1	0.734	0.967124	Fibroblast1
Ndn	0.734	0.91264	Fibroblast1
Anxa1	0.734	0.721733	Fibroblast1
Ackr3	0.733	1.05245	Fibroblast1
Cygb	0.733	0.989257	Fibroblast1
Cavin1	0.733	0.837172	Fibroblast1
Smoc2	0.731	1.78954	Fibroblast1
Abca8b	0.728	1.12851	Fibroblast1
Klf2	0.726	0.984183	Fibroblast1
Celf2	0.724	0.718945	Fibroblast1
Nid1	0.723	1.01237	Fibroblast1
Tshz2	0.723	0.888465	Fibroblast1
S100a13	0.723	0.706101	Fibroblast1
Rhoj	0.722	0.801562	Fibroblast1
Lama2	0.721	0.989933	Fibroblast1
Col6a3	0.721	0.931309	Fibroblast1
Cadm3	0.721	0.900973	Fibroblast1
Lysmd2	0.721	0.799208	Fibroblast1
Uap1	0.719	1.14696	Fibroblast1
Atf5	0.719	0.938178	Fibroblast1
Tmem100	0.716	1.22309	Fibroblast1
Gfpt2	0.716	0.975094	Fibroblast1
Meox2	0.715	0.933502	Fibroblast1
Lamb2	0.711	0.754824	Fibroblast1
Tgfbr2	0.708	0.888159	Fibroblast1
Lpar1	0.708	0.746999	Fibroblast1
Itm2a	0.706	0.952905	Fibroblast1
Col5a3	0.705	0.87002	Fibroblast1
Gem	0.705	0.835209	Fibroblast1
Hspg2	0.703	0.835195	Fibroblast1
Cd55	0.702	1.10411	Fibroblast1
Adipoq	0.285	-2.2242	Fibroblast1
Hp	0.281	-2.12633	Fibroblast1
Tpm1	0.245	-1.55378	Fibroblast1
Fn1	0.984	3.17713	Fibroblast2
Prg4	0.955	4.08977	Fibroblast2
Crip1	0.919	1.82363	Fibroblast2
Sdc2	0.885	1.76384	Fibroblast2
Rgcc	0.864	2.5049	Fibroblast2
Lgals3	0.859	1.83852	Fibroblast2
Ly6a	0.853	1.49611	Fibroblast2
Htra4	0.848	2.58188	Fibroblast2
Serpinb6a	0.831	1.36466	Fibroblast2
Fbln7	0.829	1.93725	Fibroblast2
Creb5	0.829	1.5393	Fibroblast2
Htra1	0.826	1.76425	Fibroblast2
Ctgf	0.814	1.41726	Fibroblast2
F13a1	0.812	2.04819	Fibroblast2
Ly6c1	0.806	1.27858	Fibroblast2
Aebp1	0.805	1.44447	Fibroblast2
Capg	0.803	1.2677	Fibroblast2
Fgl2	0.801	1.85958	Fibroblast2
Anxa1	0.8	1.04275	Fibroblast2
Pam	0.799	1.05027	Fibroblast2
Fxyd5	0.795	1.34562	Fibroblast2
Col3a1	0.793	1.37429	Fibroblast2
Hbegf	0.792	2.41595	Fibroblast2
Medag	0.79	1.18735	Fibroblast2
Anxa5	0.789	1.06254	Fibroblast2
Timp2	0.789	0.908236	Fibroblast2
Pcsk6	0.786	1.41327	Fibroblast2
Sparcl1	0.786	1.00822	Fibroblast2
Has1	0.785	1.59225	Fibroblast2
Crip2	0.785	1.19499	Fibroblast2
Sash1	0.783	1.23552	Fibroblast2
Lgals1	0.78	0.945693	Fibroblast2
Dcn	0.777	0.714281	Fibroblast2
S100a13	0.774	0.994203	Fibroblast2
Timp1	0.772	1.70557	Fibroblast2
Cavin3	0.77	1.00111	Fibroblast2
Fermt2	0.765	1.17472	Fibroblast2
Nbl1	0.765	0.988503	Fibroblast2
Sox5	0.764	1.15578	Fibroblast2
Anxa2	0.759	0.949552	Fibroblast2
Plec	0.754	1.05507	Fibroblast2
S100a16	0.753	0.939943	Fibroblast2
Ugp2	0.752	1.16857	Fibroblast2
Metrnl	0.752	0.988744	Fibroblast2
Pla1a	0.749	1.36614	Fibroblast2
Ackr3	0.747	1.08592	Fibroblast2
Ugdh	0.747	1.06217	Fibroblast2
Clic5	0.744	1.87872	Fibroblast2
Pltp	0.744	0.921925	Fibroblast2
Dpt	0.738	0.906317	Fibroblast2
Hexa	0.735	0.9254	Fibroblast2
Col22a1	0.734	1.31405	Fibroblast2
Prnp	0.734	0.872689	Fibroblast2
Klf2	0.729	0.712782	Fibroblast2
S100a4	0.727	1.16752	Fibroblast2
Cyb5r3	0.727	0.87328	Fibroblast2
Anxa3	0.726	0.993745	Fibroblast2
Bhlhe40	0.726	0.861717	Fibroblast2
Fkbp1a	0.725	0.800188	Fibroblast2
Pkm	0.724	0.837039	Fibroblast2
Klf4	0.724	0.76389	Fibroblast2
Ccdc80	0.722	0.881553	Fibroblast2
Cdon	0.721	0.838631	Fibroblast2
Ecm1	0.721	0.810941	Fibroblast2
Npdc1	0.721	0.787079	Fibroblast2
Cd109	0.721	0.735707	Fibroblast2
Cdh13	0.72	1.03556	Fibroblast2
Higd1a	0.719	1.20196	Fibroblast2
Fam129a	0.719	0.881494	Fibroblast2
Dpysl2	0.719	0.813454	Fibroblast2
Gnpnat1	0.715	0.978663	Fibroblast2
Axl	0.715	0.724916	Fibroblast2
Mt1	0.714	0.961094	Fibroblast2
Ntn1	0.714	0.776273	Fibroblast2
Rnh1	0.714	0.773224	Fibroblast2
Vat1	0.714	0.739984	Fibroblast2
Ltbp3	0.713	0.781293	Fibroblast2
Sema3c	0.71	0.857093	Fibroblast2
Ahnak2	0.71	0.691236	Fibroblast2
Col6a3	0.708	0.966845	Fibroblast2
Igsf8	0.708	0.726548	Fibroblast2
Igfbp6	0.708	0.480207	Fibroblast2
Tspan15	0.706	1.1516	Fibroblast2
Scara3	0.706	0.953692	Fibroblast2
Cav1	0.706	0.877247	Fibroblast2
Atf3	0.706	0.788296	Fibroblast2
Sh3bgrl3	0.706	0.765583	Fibroblast2
Anxa4	0.706	0.691896	Fibroblast2
Gm17455	0.704	0.886081	Fibroblast2
Ramp2	0.703	1.03622	Fibroblast2
Cpe	0.703	0.825659	Fibroblast2
Gem	0.702	0.706935	Fibroblast2
Lepr	0.298	-1.72575	Fibroblast2
Dcn	0.94	2.11318	Fibroblast3
Mgp	0.887	2.39197	Fibroblast3
Serpinf1	0.854	1.56354	Fibroblast3
Aspn	0.838	1.86258	Fibroblast3
Lgals1	0.838	1.15281	Fibroblast3
Lum	0.832	1.84786	Fibroblast3
Gsn	0.832	0.761258	Fibroblast3
Comp	0.83	2.32377	Fibroblast3
Nbl1	0.827	1.65134	Fibroblast3
Igfbp6	0.814	1.62313	Fibroblast3
Cd9	0.802	1.05278	Fibroblast3
Crip1	0.792	0.851749	Fibroblast3
Thbs4	0.786	2.4131	Fibroblast3
Col3a1	0.786	1.02641	Fibroblast3
Gm13305	0.78	1.21556	Fibroblast3
Timp2	0.78	0.875385	Fibroblast3
Aebp1	0.776	1.24865	Fibroblast3
Anxa5	0.776	0.927454	Fibroblast3
Apod	0.775	1.23412	Fibroblast3
Gas1	0.775	1.22634	Fibroblast3
Fmod	0.768	2.67795	Fibroblast3
Itgbl1	0.768	1.43305	Fibroblast3
Mmp2	0.763	1.0958	Fibroblast3
Fibin	0.755	1.71855	Fibroblast3
Fbln7	0.752	1.35167	Fibroblast3
Fbln1	0.751	1.16671	Fibroblast3
Ogn	0.743	1.24657	Fibroblast3
1500015O10Rik	0.741	1.8092	Fibroblast3
Prrx1	0.74	0.971499	Fibroblast3
Pam	0.738	0.888331	Fibroblast3
Fn1	0.738	0.267044	Fibroblast3
Timp3	0.734	1.084	Fibroblast3
Lbp	0.731	1.10493	Fibroblast3
Rnase4	0.729	0.772487	Fibroblast3
Anxa2	0.729	0.753751	Fibroblast3
Thbs2	0.728	1.20721	Fibroblast3
Crispld2	0.726	1.27278	Fibroblast3
Fxyd6	0.722	0.928591	Fibroblast3
Cavin3	0.717	0.803412	Fibroblast3
Ier3	0.714	1.19802	Fibroblast3
Klf4	0.708	0.743298	Fibroblast3
Prnp	0.706	0.840767	Fibroblast3
Gem	0.702	1.02307	Fibroblast3
Adipoq	0.297	-2.03376	Fibroblast3
Hp	0.281	-2.23258	Fibroblast3
Zeb2	0.278	-0.91987	Fibroblast3
Acta1	1	5.06215	SkeletalMuscle
Ckm	1	4.44672	SkeletalMuscle
Myl1	0.997	4.3664	SkeletalMuscle
Cox6a2	0.997	3.83649	SkeletalMuscle
Aldoa	0.996	3.45401	SkeletalMuscle
Slc25a4	0.993	3.01241	SkeletalMuscle
Tpm2	0.992	4.29669	SkeletalMuscle
Tnnc2	0.991	4.6554	SkeletalMuscle
Tcap	0.991	3.89853	SkeletalMuscle
Eno3	0.989	3.67374	SkeletalMuscle
Des	0.987	3.34928	SkeletalMuscle
Mb	0.982	4.18964	SkeletalMuscle
Cox8b	0.979	3.26098	SkeletalMuscle
Chchd10	0.976	2.94852	SkeletalMuscle
Pgam2	0.97	3.25644	SkeletalMuscle
Atp5g1	0.967	2.26346	SkeletalMuscle
Uqcrq	0.963	2.26586	SkeletalMuscle
Selenow	0.962	1.9732	SkeletalMuscle
Atp2a1	0.955	3.41552	SkeletalMuscle
Cryab	0.954	3.38565	SkeletalMuscle
Atp5k	0.946	2.11893	SkeletalMuscle
Apobec2	0.945	2.69055	SkeletalMuscle
Mylpf	0.944	4.5895	SkeletalMuscle
Cox7b	0.943	2.03419	SkeletalMuscle
Hspb6	0.94	2.78839	SkeletalMuscle
Ndufc1	0.939	2.09501	SkeletalMuscle
Atp5j2	0.935	1.963	SkeletalMuscle
Vdac1	0.933	2.09637	SkeletalMuscle
Mpc1	0.924	2.21643	SkeletalMuscle
Tnnt3	0.921	4.57214	SkeletalMuscle
Cycs	0.921	2.32372	SkeletalMuscle
Ybx3	0.92	1.66285	SkeletalMuscle
Tnni2	0.919	4.50154	SkeletalMuscle
Tuba4a	0.919	2.07877	SkeletalMuscle
Cox5a	0.919	1.6892	SkeletalMuscle
StemCAR	0.916	2.4725	SkeletalMuscle
Atp5h	0.916	1.61267	SkeletalMuscle
Atp5o.1	0.915	1.86415	SkeletalMuscle
Uqcr10	0.915	1.8522	SkeletalMuscle
Uqcrh	0.915	1.5575	SkeletalMuscle
Myoz1	0.912	2.97792	SkeletalMuscle
Ndufa4	0.91	1.69719	SkeletalMuscle
Cox7a1	0.907	2.53615	SkeletalMuscle
Ndufb10	0.899	1.91176	SkeletalMuscle
Smpx	0.898	2.48634	SkeletalMuscle
Rpl3l	0.897	2.25017	SkeletalMuscle
Usmg5	0.897	1.82123	SkeletalMuscle
Ndufa5	0.889	1.83327	SkeletalMuscle
Aes	0.889	1.63785	SkeletalMuscle
Atp5f1	0.879	1.66188	SkeletalMuscle
Tpi1	0.878	1.82108	SkeletalMuscle
2010107E04Rik	0.878	1.79271	SkeletalMuscle
Ldha	0.877	1.78362	SkeletalMuscle
Fabp3	0.873	2.66034	SkeletalMuscle
Fhl1	0.873	2.57141	SkeletalMuscle
Mrpl42	0.873	1.84251	SkeletalMuscle
Ndufb8	0.872	1.77971	SkeletalMuscle
Ndufb4	0.867	1.64797	SkeletalMuscle
Eef1a2	0.864	2.21937	SkeletalMuscle
Myot	0.86	2.06066	SkeletalMuscle
Jsrp1	0.857	1.94463	SkeletalMuscle
Atp5d	0.856	1.37131	SkeletalMuscle
Cfl2	0.851	1.82851	SkeletalMuscle
Adssl1	0.85	2.07626	SkeletalMuscle
Bola3	0.85	1.75103	SkeletalMuscle
Ndufs6	0.848	1.47178	SkeletalMuscle
Ndufb5	0.847	1.68469	SkeletalMuscle
Trdn	0.846	2.0286	SkeletalMuscle
Ndufa12	0.843	1.4854	SkeletalMuscle
Ndrg2	0.838	1.75558	SkeletalMuscle
Cox7a2	0.837	1.47565	SkeletalMuscle
Ttn	0.836	2.42177	SkeletalMuscle
Ptp4a3	0.835	1.78563	SkeletalMuscle
Fitm1	0.831	1.90236	SkeletalMuscle
Cystm1	0.831	1.7017	SkeletalMuscle
Pygm	0.83	2.066	SkeletalMuscle
Tmod4	0.83	1.73582	SkeletalMuscle
Mdh2	0.828	1.41411	SkeletalMuscle
Mybpc1	0.823	2.01043	SkeletalMuscle
Ndufa8	0.822	1.48017	SkeletalMuscle
Csrp3	0.817	2.81059	SkeletalMuscle
H19	0.817	2.25061	SkeletalMuscle
Tcea3	0.817	1.81506	SkeletalMuscle
Ndufs7	0.817	1.47937	SkeletalMuscle
Ndufb2	0.812	1.46	SkeletalMuscle
Ndufs5	0.812	1.32612	SkeletalMuscle
Cisd1	0.805	1.65604	SkeletalMuscle
Sh3bgr	0.804	1.66389	SkeletalMuscle
Neb	0.803	2.14754	SkeletalMuscle
Uqcrfs1	0.802	1.56025	SkeletalMuscle
Ndufb3	0.802	1.4809	SkeletalMuscle
Ankrd23	0.798	1.86727	SkeletalMuscle
Chchd3	0.798	1.61082	SkeletalMuscle
Ppp1r27	0.795	2.05741	SkeletalMuscle
Acyp2	0.795	1.5986	SkeletalMuscle
Tmem38a	0.791	1.71826	SkeletalMuscle
Ugp2	0.784	1.44273	SkeletalMuscle
Myoz2	0.783	3.09023	SkeletalMuscle
Sdhb	0.782	1.51233	SkeletalMuscle
Actn2	0.777	1.85907	SkeletalMuscle
Pdlim5	0.774	1.64237	SkeletalMuscle
Hspb7	0.771	1.89937	SkeletalMuscle
Xirp2	0.771	1.85722	SkeletalMuscle
Scn1b	0.769	1.42578	SkeletalMuscle
Mrpl30	0.763	1.41228	SkeletalMuscle
Trim54	0.762	1.46371	SkeletalMuscle
Lmod2	0.761	1.66838	SkeletalMuscle
Pvalb	0.757	2.76963	SkeletalMuscle
Coq10a	0.754	1.44525	SkeletalMuscle
Bin1	0.754	1.25615	SkeletalMuscle
0610012G03Rik	0.751	1.30508	SkeletalMuscle
Pkm	0.748	1.2181	SkeletalMuscle
Ak1	0.747	1.21587	SkeletalMuscle
Idh3a	0.746	1.34078	SkeletalMuscle
Atp1a2	0.743	1.39151	SkeletalMuscle
Pdlim7	0.743	1.3133	SkeletalMuscle
Mrpl18	0.743	1.26275	SkeletalMuscle
Ldb3	0.742	1.49959	SkeletalMuscle
2310040G24Rik	0.742	1.48939	SkeletalMuscle
Pink1	0.741	1.34703	SkeletalMuscle
Pfkm	0.74	1.45699	SkeletalMuscle
Smtnl1	0.739	1.60474	SkeletalMuscle
Ccng1	0.738	1.39647	SkeletalMuscle
Mlf1	0.736	1.34215	SkeletalMuscle
Klhl41	0.735	1.51475	SkeletalMuscle
Nrap	0.733	1.60035	SkeletalMuscle
Txlnb	0.733	1.46582	SkeletalMuscle
Actn3	0.732	2.38358	SkeletalMuscle
Gpi1	0.732	1.08163	SkeletalMuscle
Abra	0.727	1.50396	SkeletalMuscle
S100a1	0.726	1.38041	SkeletalMuscle
Slc25a11	0.726	1.32753	SkeletalMuscle
Idh3b	0.726	1.22597	SkeletalMuscle
Got1	0.725	1.40025	SkeletalMuscle
Gyg	0.725	1.31321	SkeletalMuscle
1500011K16Rik	0.723	1.24269	SkeletalMuscle
Ckmt2	0.721	1.49505	SkeletalMuscle
Gm44386	0.72	1.26964	SkeletalMuscle
Txn2	0.72	1.12598	SkeletalMuscle
Pdlim3	0.717	1.38403	SkeletalMuscle
Cdc34	0.716	1.13836	SkeletalMuscle
Carnmt1	0.715	1.14773	SkeletalMuscle
Ss18l2	0.713	1.16514	SkeletalMuscle
Vgll2	0.712	1.36816	SkeletalMuscle
Rtn2	0.71	1.15067	SkeletalMuscle
Art1	0.709	1.22894	SkeletalMuscle
Ddit4l	0.709	1.16021	SkeletalMuscle
Atcayos	0.707	1.26449	SkeletalMuscle
Nexn	0.704	1.28663	SkeletalMuscle
Macrod1	0.704	1.15036	SkeletalMuscle
Tmem126a	0.704	1.14507	SkeletalMuscle
Mef2c	0.704	1.07499	SkeletalMuscle
Coq8a	0.703	1.28847	SkeletalMuscle
Myh1	0.702	1.9987	SkeletalMuscle
Ube2i	0.3	-0.605787	SkeletalMuscle
Ccnl1	0.3	-0.635245	SkeletalMuscle
Sltm	0.3	-0.763777	SkeletalMuscle
Fndc3b	0.3	-0.8291	SkeletalMuscle
Sf3b2	0.299	-0.586443	SkeletalMuscle
Ptbp3	0.299	-0.696956	SkeletalMuscle
Ppig	0.299	-0.725882	SkeletalMuscle
Ifngr1	0.299	-0.824754	SkeletalMuscle
Kitl	0.299	-1.55358	SkeletalMuscle
Ssr4	0.298	-0.618444	SkeletalMuscle
Gnb2	0.298	-0.632309	SkeletalMuscle
Irf2bp2	0.298	-0.660714	SkeletalMuscle
Prpf40a	0.298	-0.687673	SkeletalMuscle
2011-09-01	0.298	-0.751923	SkeletalMuscle
S100a13	0.298	-0.902713	SkeletalMuscle
Abi3bp	0.298	-1.05611	SkeletalMuscle
Neat1	0.298	-1.14902	SkeletalMuscle
Nono	0.297	-0.620918	SkeletalMuscle
Smarca5	0.297	-0.627125	SkeletalMuscle
Pgrmc1	0.297	-0.780619	SkeletalMuscle
Nucb1	0.296	-0.724629	SkeletalMuscle
Pcbp1	0.296	-0.758711	SkeletalMuscle
Reep3	0.296	-0.830069	SkeletalMuscle
Lhfp	0.296	-0.862851	SkeletalMuscle
Ptprd	0.296	-1.23188	SkeletalMuscle
Gas6	0.296	-1.65704	SkeletalMuscle
Actr3	0.295	-0.657941	SkeletalMuscle
Calu	0.295	-0.757735	SkeletalMuscle
Ctsz	0.295	-0.779539	SkeletalMuscle
Eif3d	0.295	-0.855633	SkeletalMuscle
Sdc2	0.295	-1.07309	SkeletalMuscle
Pdgfra	0.295	-1.07807	SkeletalMuscle
Hnrnpa1	0.295	-1.28956	SkeletalMuscle
Errfi1	0.295	-1.33754	SkeletalMuscle
Cebpd	0.294	-1.30583	SkeletalMuscle
Serpinf1	0.294	-1.36637	SkeletalMuscle
Cyr61	0.294	-1.50425	SkeletalMuscle
Serp1	0.293	-0.704453	SkeletalMuscle
Pcm1	0.293	-0.727022	SkeletalMuscle
Fcgrt	0.293	-0.881495	SkeletalMuscle
Pam	0.293	-0.908004	SkeletalMuscle
Mxd4	0.293	-0.924615	SkeletalMuscle
Loxl1	0.293	-1.08223	SkeletalMuscle
Anxa2	0.293	-1.09506	SkeletalMuscle
Ecm1	0.293	-1.15255	SkeletalMuscle
Ralbp1	0.292	-0.628707	SkeletalMuscle
Ankrd12	0.292	-0.72586	SkeletalMuscle
Pik3r1	0.292	-0.900193	SkeletalMuscle
Gpx8	0.292	-0.949264	SkeletalMuscle
Col4a1	0.292	-1.08916	SkeletalMuscle
Tgfbr3	0.292	-1.10457	SkeletalMuscle
Cdh11	0.292	-1.34795	SkeletalMuscle
Adipoq	0.292	-2.13595	SkeletalMuscle
Sec11a	0.291	-0.62358	SkeletalMuscle
U2surp	0.291	-0.726861	SkeletalMuscle
Hnrnpab	0.291	-0.889831	SkeletalMuscle
Bicc1	0.291	-0.993896	SkeletalMuscle
Pdgfrb	0.291	-1.26494	SkeletalMuscle
Cp	0.291	-1.34332	SkeletalMuscle
Ncor1	0.29	-0.595635	SkeletalMuscle
Slc25a5	0.29	-0.727971	SkeletalMuscle
Sri	0.29	-0.728161	SkeletalMuscle
Arpc3	0.29	-0.744677	SkeletalMuscle
Khdrbs1	0.29	-0.830464	SkeletalMuscle
P4hb	0.29	-0.832395	SkeletalMuscle
Smc3	0.29	-0.838021	SkeletalMuscle
Dek	0.29	-0.843947	SkeletalMuscle
Ogn	0.29	-1.31523	SkeletalMuscle
Btg2	0.29	-1.38482	SkeletalMuscle
Picalm	0.289	-0.663588	SkeletalMuscle
Fkbp2	0.289	-0.674068	SkeletalMuscle
Hnrnph1	0.289	-0.679612	SkeletalMuscle
Pten	0.289	-0.715039	SkeletalMuscle
Prelid1	0.289	-0.804321	SkeletalMuscle
Zbtb20	0.289	-0.933145	SkeletalMuscle
Selenop	0.289	-1.05806	SkeletalMuscle
Clta	0.288	-0.667241	SkeletalMuscle
Asap1	0.288	-0.719535	SkeletalMuscle
Atp6v0b	0.287	-0.620982	SkeletalMuscle
Bptf	0.287	-0.708974	SkeletalMuscle
Hnrnpc	0.287	-0.747809	SkeletalMuscle
Tmbim6	0.287	-0.767623	SkeletalMuscle
Kdelr2	0.287	-0.811238	SkeletalMuscle
Dusp1	0.287	-1.25818	SkeletalMuscle
Ddx3x	0.286	-0.685841	SkeletalMuscle
Srsf10	0.286	-0.745992	SkeletalMuscle
Ppp1r12a	0.286	-0.747267	SkeletalMuscle
Pura	0.285	-0.64845	SkeletalMuscle
Nktr	0.285	-0.695434	SkeletalMuscle
Hp1bp3	0.285	-0.712531	SkeletalMuscle
Tacc1	0.285	-0.72335	SkeletalMuscle
Sh3bgrl	0.285	-0.771618	SkeletalMuscle
Klf3	0.285	-0.798369	SkeletalMuscle
Tmed10	0.285	-0.856343	SkeletalMuscle
Fbn1	0.285	-1.23207	SkeletalMuscle
Hp	0.285	-2.10838	SkeletalMuscle
Mat2a	0.284	-0.786439	SkeletalMuscle
Psme2	0.284	-0.891221	SkeletalMuscle
Ifi27	0.284	-0.917583	SkeletalMuscle
Col6a2	0.284	-1.11196	SkeletalMuscle
Gnb1	0.283	-0.670025	SkeletalMuscle
Ssb	0.283	-0.703255	SkeletalMuscle
Prpf4b	0.283	-0.767749	SkeletalMuscle
Colec12	0.283	-1.0967	SkeletalMuscle
Vcam1	0.283	-1.85651	SkeletalMuscle
Jak1	0.282	-0.737805	SkeletalMuscle
Nsd3	0.282	-0.753854	SkeletalMuscle
Dad1	0.282	-0.782215	SkeletalMuscle
Tsc22d1	0.282	-0.913004	SkeletalMuscle
Selenom	0.282	-0.914482	SkeletalMuscle
Anxa5	0.282	-1.02922	SkeletalMuscle
Gja1	0.282	-1.19116	SkeletalMuscle
Blvrb	0.282	-1.72009	SkeletalMuscle
Arf5	0.281	-0.617884	SkeletalMuscle
Thrap3	0.281	-0.746586	SkeletalMuscle
Srsf3	0.28	-0.664445	SkeletalMuscle
Hnrnpd	0.28	-0.996788	SkeletalMuscle
Nupr1	0.28	-1.23651	SkeletalMuscle
Pbrm1	0.279	-0.7098	SkeletalMuscle
Tagln2	0.279	-0.984093	SkeletalMuscle
C4b	0.279	-1.68006	SkeletalMuscle
Gsn	0.279	-2.00235	SkeletalMuscle
Nedd4	0.278	-1.04006	SkeletalMuscle
Crip1	0.278	-1.64985	SkeletalMuscle
Hnrnpf	0.277	-0.689649	SkeletalMuscle
Ogt	0.277	-0.873714	SkeletalMuscle
Myh9	0.277	-0.902707	SkeletalMuscle
Lrp1	0.277	-1.01407	SkeletalMuscle
Ly6e	0.277	-1.17497	SkeletalMuscle
Matr3	0.276	-0.79745	SkeletalMuscle
Yy1	0.276	-0.842095	SkeletalMuscle
Slc38a2	0.276	-1.07106	SkeletalMuscle
Spcs2	0.275	-0.688837	SkeletalMuscle
Nipbl	0.275	-0.800616	SkeletalMuscle
Sat1	0.275	-0.959183	SkeletalMuscle
Itm2c	0.275	-1.00181	SkeletalMuscle
Runx1	0.275	-1.26265	SkeletalMuscle
Fubp1	0.274	-0.751817	SkeletalMuscle
Phip	0.274	-0.847781	SkeletalMuscle
Nptn	0.274	-0.959269	SkeletalMuscle
Ahnak	0.274	-1.14027	SkeletalMuscle
Fbln5	0.274	-1.66755	SkeletalMuscle
Ssr3	0.273	-0.701238	SkeletalMuscle
Smc1a	0.273	-0.808593	SkeletalMuscle
Tm9sf3	0.272	-0.755637	SkeletalMuscle
Foxp1	0.272	-0.789096	SkeletalMuscle
Lman1	0.272	-0.796985	SkeletalMuscle
Tln1	0.272	-0.881786	SkeletalMuscle
Serinc3	0.272	-0.961924	SkeletalMuscle
Cfh	0.272	-1.34814	SkeletalMuscle
Socs3	0.272	-1.51696	SkeletalMuscle
Cd302	0.271	-1.37335	SkeletalMuscle
Tpr	0.27	-0.762257	SkeletalMuscle
Plpp3	0.27	-1.32829	SkeletalMuscle
Chd4	0.269	-0.77002	SkeletalMuscle
Plxdc2	0.269	-1.21754	SkeletalMuscle
mt-Nd5	0.268	-0.699585	SkeletalMuscle
S100a10	0.268	-1.167	SkeletalMuscle
Hnrnpk	0.267	-0.719619	SkeletalMuscle
Hnrnpa3	0.267	-0.771111	SkeletalMuscle
Nfia	0.267	-0.805845	SkeletalMuscle
Rock1	0.267	-0.855639	SkeletalMuscle
Macf1	0.267	-0.962716	SkeletalMuscle
Gpx1	0.267	-1.0993	SkeletalMuscle
Cxcl14	0.267	-2.1159	SkeletalMuscle
Tra2a	0.266	-0.846742	SkeletalMuscle
Tcf4	0.266	-0.908805	SkeletalMuscle
Eif3a	0.266	-0.96386	SkeletalMuscle
Psme1	0.266	-1.04576	SkeletalMuscle
Hmgb2	0.266	-1.51885	SkeletalMuscle
Ncl	0.265	-0.777859	SkeletalMuscle
Nap1l1	0.265	-0.947196	SkeletalMuscle
Atrx	0.264	-0.739845	SkeletalMuscle
Cltc	0.264	-0.848855	SkeletalMuscle
Islr	0.263	-1.36565	SkeletalMuscle
Ywhaq	0.262	-0.738407	SkeletalMuscle
Tmem50a	0.262	-0.764029	SkeletalMuscle
Sox4	0.262	-1.25348	SkeletalMuscle
Pnn	0.261	-1.1203	SkeletalMuscle
Col1a1	0.261	-2.24676	SkeletalMuscle
Rhoa	0.26	-0.755939	SkeletalMuscle
Cd63	0.26	-1.18097	SkeletalMuscle
Ergic3	0.259	-0.807081	SkeletalMuscle
Arglu1	0.258	-0.851098	SkeletalMuscle
Ddx17	0.257	-0.838517	SkeletalMuscle
Snrnp70	0.257	-0.875268	SkeletalMuscle
Btg1	0.257	-1.088	SkeletalMuscle
Sptbn1	0.257	-1.18315	SkeletalMuscle
Bclaf1	0.256	-0.854862	SkeletalMuscle
Lamp2	0.256	-1.00824	SkeletalMuscle
Srsf5	0.255	-0.808365	SkeletalMuscle
Rcn3	0.255	-1.21987	SkeletalMuscle
Pcolce	0.255	-1.36153	SkeletalMuscle
Hnrnpa0	0.254	-0.803923	SkeletalMuscle
Wasf2	0.254	-0.83798	SkeletalMuscle
Hnrnpm	0.254	-1.07187	SkeletalMuscle
Npc2	0.254	-1.17492	SkeletalMuscle
Serpine2	0.254	-1.60002	SkeletalMuscle
Cald1	0.253	-1.35791	SkeletalMuscle
Col6a1	0.253	-1.38149	SkeletalMuscle
Cox6a1	0.251	-0.841491	SkeletalMuscle
Atxn7l3b	0.251	-0.858037	SkeletalMuscle
Sfpq	0.251	-0.882412	SkeletalMuscle
Tuba1b	0.251	-1.01179	SkeletalMuscle
Map4k4	0.251	-1.05385	SkeletalMuscle
Selenof	0.251	-1.09535	SkeletalMuscle
Anxa1	0.251	-1.43497	SkeletalMuscle
Ptms	0.25	-0.99597	SkeletalMuscle
Rsrp1	0.25	-1.00453	SkeletalMuscle
Klf6	0.25	-1.43173	SkeletalMuscle
Id3	0.25	-1.67528	SkeletalMuscle
Tmem176a	0.25	-1.89113	SkeletalMuscle
Prdx4	0.249	-0.934783	SkeletalMuscle
Fosb	0.249	-1.86721	SkeletalMuscle
Tra2b	0.248	-0.86691	SkeletalMuscle
Myl12b	0.248	-0.903526	SkeletalMuscle
H2afz	0.248	-1.26536	SkeletalMuscle
Mycbp2	0.247	-1.0238	SkeletalMuscle
Pdia6	0.247	-1.13512	SkeletalMuscle
Dcn	0.247	-1.79223	SkeletalMuscle
Srsf2	0.246	-0.981271	SkeletalMuscle
Kmt2e	0.245	-0.841641	SkeletalMuscle
Srrm1	0.245	-0.996361	SkeletalMuscle
Hnrnpr	0.245	-1.14766	SkeletalMuscle
Psap	0.245	-1.20422	SkeletalMuscle
Egr1	0.245	-1.89108	SkeletalMuscle
Ddost	0.244	-0.88938	SkeletalMuscle
Cd47	0.244	-1.10593	SkeletalMuscle
Cd9	0.243	-1.43366	SkeletalMuscle
Gpx3	0.243	-1.8308	SkeletalMuscle
Tmem176b	0.243	-1.90255	SkeletalMuscle
Ywhaz	0.242	-0.879409	SkeletalMuscle
Rap1b	0.242	-1.1335	SkeletalMuscle
Ctsb	0.242	-1.33672	SkeletalMuscle
Itgb1	0.241	-1.0084	SkeletalMuscle
Arl6ip1	0.241	-1.19868	SkeletalMuscle
Hnrnpu	0.24	-0.986204	SkeletalMuscle
Rbm25	0.24	-0.992818	SkeletalMuscle
Timp2	0.24	-1.41864	SkeletalMuscle
Nucks1	0.238	-1.03942	SkeletalMuscle
Rbms1	0.238	-1.07276	SkeletalMuscle
Clic1	0.237	-1.02282	SkeletalMuscle
Fstl1	0.237	-1.66599	SkeletalMuscle
Pnisr	0.236	-1.00024	SkeletalMuscle
Cst3	0.236	-1.77921	SkeletalMuscle
2007-09-01	0.235	-0.902765	SkeletalMuscle
Dstn	0.235	-1.12339	SkeletalMuscle
Rarres2	0.235	-1.66625	SkeletalMuscle
Pfn1	0.234	-0.98091	SkeletalMuscle
Laptm4a	0.234	-1.25458	SkeletalMuscle
Ebf1	0.234	-1.63521	SkeletalMuscle
Ywhab	0.233	-0.903218	SkeletalMuscle
Cd81	0.232	-1.286	SkeletalMuscle
Serpinh1	0.232	-1.50654	SkeletalMuscle
App	0.231	-1.32572	SkeletalMuscle
Marcks	0.227	-1.47062	SkeletalMuscle
Sec62	0.226	-0.823065	SkeletalMuscle
Rrbp1	0.226	-1.27583	SkeletalMuscle
Jun	0.226	-1.76388	SkeletalMuscle
Igfbp4	0.226	-2.01297	SkeletalMuscle
Canx	0.225	-1.01256	SkeletalMuscle
Hmgb1	0.225	-1.30882	SkeletalMuscle
Zfp36l2	0.222	-1.17354	SkeletalMuscle
Cxcl12	0.222	-2.42095	SkeletalMuscle
Top1	0.22	-1.02071	SkeletalMuscle
Prrc2c	0.22	-1.04851	SkeletalMuscle
Arpc1b	0.22	-1.22873	SkeletalMuscle
Gnai2	0.219	-1.14923	SkeletalMuscle
Sf3b1	0.218	-0.992406	SkeletalMuscle
Arf4	0.218	-1.07125	SkeletalMuscle
Ctsl	0.218	-1.60242	SkeletalMuscle
Igfbp5	0.218	-2.3529	SkeletalMuscle
Tmem59	0.217	-1.07419	SkeletalMuscle
Srrm2	0.216	-0.991178	SkeletalMuscle
Jund	0.216	-1.55971	SkeletalMuscle
Srsf11	0.215	-1.0282	SkeletalMuscle
Zfp36l1	0.214	-1.49946	SkeletalMuscle
H2-K1	0.211	-2.06396	SkeletalMuscle
S100a11	0.21	-1.63041	SkeletalMuscle
Igfbp7	0.21	-1.84321	SkeletalMuscle
Serping1	0.209	-2.03254	SkeletalMuscle
Luc7l2	0.208	-1.04619	SkeletalMuscle
Bgn	0.208	-1.79658	SkeletalMuscle
Rpn2	0.207	-1.06912	SkeletalMuscle
Ifitm2	0.207	-1.50322	SkeletalMuscle
Xist	0.202	-1.82879	SkeletalMuscle
Apoe	0.202	-2.64489	SkeletalMuscle
Itm2b	0.201	-1.37392	SkeletalMuscle
Junb	0.201	-1.83494	SkeletalMuscle
Dnaja1	0.2	-1.2228	SkeletalMuscle
Actg1	0.199	-1.49098	SkeletalMuscle
Calm2	0.196	-1.21274	SkeletalMuscle
Fos	0.194	-2.19642	SkeletalMuscle
S100a6	0.193	-2.22262	SkeletalMuscle
Rbm39	0.187	-1.12841	SkeletalMuscle
Tuba1a	0.187	-1.42405	SkeletalMuscle
Zeb2	0.187	-1.44019	SkeletalMuscle
Pabpc1	0.187	-1.44945	SkeletalMuscle
Tubb5	0.187	-1.5476	SkeletalMuscle
Col1a2	0.187	-2.33198	SkeletalMuscle
Vim	0.185	-1.76531	SkeletalMuscle
Eif4a1	0.183	-1.4007	SkeletalMuscle
Fus	0.181	-1.22936	SkeletalMuscle
Hnrnpa2b1	0.181	-1.317	SkeletalMuscle
Emp3	0.18	-1.4143	SkeletalMuscle
H2-D1	0.18	-2.01499	SkeletalMuscle
Pdia3	0.178	-1.35723	SkeletalMuscle
Aplp2	0.175	-1.4601	SkeletalMuscle
B2m	0.175	-2.04249	SkeletalMuscle
Ifitm3	0.172	-1.83692	SkeletalMuscle
Naca	0.169	-1.38473	SkeletalMuscle
Son	0.167	-1.30101	SkeletalMuscle
Calr	0.165	-1.47605	SkeletalMuscle
Hspa5	0.164	-1.52946	SkeletalMuscle
Hsp90aa1	0.159	-1.88666	SkeletalMuscle
Hsp90b1	0.153	-1.66309	SkeletalMuscle
Sparc	0.153	-2.48615	SkeletalMuscle
Cfl1	0.149	-1.42263	SkeletalMuscle
Ppib	0.141	-1.51862	SkeletalMuscle
Ddx5	0.14	-1.28649	SkeletalMuscle
Tmsb10	0.138	-1.71194	SkeletalMuscle
Myl6	0.137	-1.36384	SkeletalMuscle
H3f3b	0.135	-1.33283	SkeletalMuscle
Tmsb4x	0.109	-2.34911	SkeletalMuscle
Ppia	0.106	-1.64567	SkeletalMuscle
Actb	0.105	-1.92888	SkeletalMuscle
Rpl3	0.095	-1.96991	SkeletalMuscle
Malat1	0.094	-2.08727	SkeletalMuscle
Eef1a1	0.077	-2.21957	SkeletalMuscle
Ptma	0.072	-2.10718	SkeletalMuscle
Sparcl1	0.895	1.88103	SmoothMuscle
Myh11	0.892	2.79274	SmoothMuscle
Sncg	0.887	2.18815	SmoothMuscle
Myl9	0.88	2.34594	SmoothMuscle
Gucy1a1	0.88	1.88387	SmoothMuscle
Ndufa4l2	0.875	2.26026	SmoothMuscle
Rgs4	0.874	2.03805	SmoothMuscle
Crip1	0.87	1.43504	SmoothMuscle
Tpm2	0.866	1.42771	SmoothMuscle
Ptp4a3	0.865	2.01037	SmoothMuscle
Igfbp7	0.865	1.33634	SmoothMuscle
Notch3	0.862	2.07644	SmoothMuscle
Tinagl1	0.856	1.83512	SmoothMuscle
Rgs5	0.845	4.32015	SmoothMuscle
Gng11	0.844	1.50944	SmoothMuscle
Acta2	0.837	3.26776	SmoothMuscle
Cald1	0.833	1.15608	SmoothMuscle
Gm13889	0.828	2.17566	SmoothMuscle
Fabp4	0.827	2.16371	SmoothMuscle
Filip1l	0.824	1.69273	SmoothMuscle
Aspn	0.824	1.11218	SmoothMuscle
Tagln	0.823	3.18065	SmoothMuscle
Nr2f2	0.823	1.68341	SmoothMuscle
Aoc3	0.821	1.4789	SmoothMuscle
Tm4sf1	0.816	1.60118	SmoothMuscle
Mustn1	0.798	1.72195	SmoothMuscle
Gucy1b1	0.792	1.38179	SmoothMuscle
Mgp	0.791	1.4017	SmoothMuscle
Atp1b2	0.79	1.27102	SmoothMuscle
Mfge8	0.783	1.11374	SmoothMuscle
Gjc1	0.779	1.27913	SmoothMuscle
Olfr558	0.778	1.60508	SmoothMuscle
Rbpms	0.778	1.02481	SmoothMuscle
Gja4	0.776	1.48208	SmoothMuscle
Mylk	0.776	1.21423	SmoothMuscle
Rasl11a	0.774	1.51434	SmoothMuscle
Tns1	0.769	1.27376	SmoothMuscle
Pde3a	0.765	1.27962	SmoothMuscle
Higd1b	0.763	1.69361	SmoothMuscle
Mprip	0.763	1.13005	SmoothMuscle
Timp3	0.762	1.62487	SmoothMuscle
Mrvi1	0.762	1.25696	SmoothMuscle
Cpe	0.762	1.00871	SmoothMuscle
Tbx2	0.758	1.37148	SmoothMuscle
Abcc9	0.757	1.97457	SmoothMuscle
Flna	0.756	1.26766	SmoothMuscle
Esam	0.755	1.2529	SmoothMuscle
Mef2c	0.753	0.944441	SmoothMuscle
Wtip	0.752	1.27853	SmoothMuscle
Cav1	0.751	1.12558	SmoothMuscle
Utrn	0.749	1.25482	SmoothMuscle
Ednra	0.749	1.05455	SmoothMuscle
Snrk	0.749	1.02127	SmoothMuscle
Mcam	0.747	1.12992	SmoothMuscle
Col18a1	0.745	1.27708	SmoothMuscle
Ppp1r14a	0.742	1.39963	SmoothMuscle
Cavin1	0.742	1.05985	SmoothMuscle
Cox4i2	0.74	1.40539	SmoothMuscle
Epas1	0.74	0.825048	SmoothMuscle
Csrp1	0.738	1.45346	SmoothMuscle
Dtx3	0.735	1.30618	SmoothMuscle
Pde5a	0.735	1.02333	SmoothMuscle
Steap4	0.732	1.668	SmoothMuscle
Rhoj	0.732	0.984693	SmoothMuscle
Rasl12	0.728	0.974634	SmoothMuscle
Pdlim3	0.727	0.979494	SmoothMuscle
Des	0.726	0.6607	SmoothMuscle
Pdgfa	0.725	0.952414	SmoothMuscle
Kcnj8	0.724	1.77002	SmoothMuscle
Map3k20	0.724	1.09814	SmoothMuscle
Zfhx3	0.724	1.02092	SmoothMuscle
Rgs7bp	0.723	1.19622	SmoothMuscle
Itga7	0.722	1.10144	SmoothMuscle
Ano1	0.721	1.12461	SmoothMuscle
Iqgap1	0.72	0.756696	SmoothMuscle
Myo1b	0.719	1.06377	SmoothMuscle
Inpp4b	0.718	1.26343	SmoothMuscle
Bcam	0.718	1.10844	SmoothMuscle
Hopx	0.718	1.09519	SmoothMuscle
Crispld2	0.717	1.13641	SmoothMuscle
Crip2	0.717	0.720875	SmoothMuscle
Pcp4l1	0.716	1.43087	SmoothMuscle
Pdgfrb	0.716	0.844208	SmoothMuscle
Ndrg2	0.711	0.911358	SmoothMuscle
H2-M9	0.71	2.86108	SmoothMuscle
Dmd	0.706	0.905071	SmoothMuscle
Nab1	0.704	0.869812	SmoothMuscle
Limd1	0.703	0.978636	SmoothMuscle
Lgals1	0.702	0.549064	SmoothMuscle
Gas6	0.296	-1.76295	SmoothMuscle
Fbln5	0.289	-1.51603	SmoothMuscle
Hp	0.289	-2.05371	SmoothMuscle
Cxcl14	0.284	-1.80684	SmoothMuscle
Gja1	0.272	-1.34982	SmoothMuscle
Gpx3	0.271	-1.54391	SmoothMuscle
Dcn	0.269	-2.09712	SmoothMuscle
Apoe	0.239	-1.98309	SmoothMuscle
Chodl	0.899	1.96591	Myofibroblasts
Crlf1	0.887	1.84171	Myofibroblasts
Crip2	0.881	1.37993	Myofibroblasts
Pdlim4	0.879	1.57185	Myofibroblasts
Dag1	0.871	1.56089	Myofibroblasts
Myf5	0.863	1.73055	Myofibroblasts
Pax7	0.859	1.65144	Myofibroblasts
Zbtb20	0.857	1.19515	Myofibroblasts
Fxyd6	0.85	1.45524	Myofibroblasts
Hspa1a	0.848	2.06571	Myofibroblasts
Cavin2	0.841	1.53372	Myofibroblasts
Btg2	0.83	1.4296	Myofibroblasts
Hspb1	0.821	2.01949	Myofibroblasts
Ppp1r14b	0.807	0.998994	Myofibroblasts
Egr1	0.801	1.11339	Myofibroblasts
Fgfr4	0.798	1.20249	Myofibroblasts
Des	0.797	0.704559	Myofibroblasts
Sdc4	0.793	1.20567	Myofibroblasts
Cdh15	0.787	1.09521	Myofibroblasts
Hsd11b1	0.787	1.06788	Myofibroblasts
Ier2	0.782	1.25318	Myofibroblasts
Spry1	0.773	0.982874	Myofibroblasts
Cnn3	0.771	1.01052	Myofibroblasts
Gem	0.765	1.28939	Myofibroblasts
Peg3	0.764	1.33756	Myofibroblasts
Id3	0.757	1.12489	Myofibroblasts
Hspa1b	0.754	1.50263	Myofibroblasts
Cd82	0.754	0.938056	Myofibroblasts
Fosb	0.754	0.935959	Myofibroblasts
Clmn	0.752	1.07894	Myofibroblasts
Crip1	0.747	0.644253	Myofibroblasts
Rhoj	0.742	0.884351	Myofibroblasts
Lgals1	0.742	0.684479	Myofibroblasts
Tanc2	0.739	0.868436	Myofibroblasts
Prox1	0.737	0.95341	Myofibroblasts
Dtx4	0.735	0.89129	Myofibroblasts
Meg3	0.733	1.90894	Myofibroblasts
Abca8b	0.732	0.880309	Myofibroblasts
Spats2l	0.73	1.00726	Myofibroblasts
Ppp1r15a	0.729	1.0132	Myofibroblasts
Akr1b3	0.729	0.856587	Myofibroblasts
Fgfr1	0.728	0.791676	Myofibroblasts
Ndrg2	0.724	0.772251	Myofibroblasts
Mt2	0.723	1.16231	Myofibroblasts
Cdh13	0.723	0.783047	Myofibroblasts
Gstm1	0.722	0.748924	Myofibroblasts
Tubb2b	0.72	1.01835	Myofibroblasts
Sema6a	0.72	0.945895	Myofibroblasts
Acta2	0.719	0.731952	Myofibroblasts
Pde4b	0.718	1.05627	Myofibroblasts
Id1	0.718	1.05019	Myofibroblasts
Ltbp4	0.718	0.56679	Myofibroblasts
Cryab	0.718	0.460929	Myofibroblasts
Tshz3	0.717	0.806223	Myofibroblasts
F2r	0.715	0.884551	Myofibroblasts
Nr4a1	0.713	1.1971	Myofibroblasts
Rapsn	0.707	0.843305	Myofibroblasts
Pkm	0.704	0.531324	Myofibroblasts
Drp2	0.703	0.904119	Myofibroblasts
Tsc22d1	0.299	-0.957554	Myofibroblasts
Cdh11	0.299	-1.47172	Myofibroblasts
2011-09-01	0.298	-0.900141	Myofibroblasts
Gja1	0.294	-1.24179	Myofibroblasts
Pdgfrb	0.293	-1.3217	Myofibroblasts
Hp	0.291	-2.18242	Myofibroblasts
C4b	0.281	-1.82376	Myofibroblasts
Cxcl14	0.281	-2.14182	Myofibroblasts
Fbln5	0.274	-1.79122	Myofibroblasts
Igfbp4	0.258	-2.11427	Myofibroblasts
Tpm1	0.256	-1.55409	Myofibroblasts
Serpine2	0.252	-1.63671	Myofibroblasts
Ebf1	0.249	-1.53438	Myofibroblasts
Igfbp7	0.242	-1.59089	Myofibroblasts
Col1a2	0.229	-2.2402	Myofibroblasts
Tgfb1	0.741	1.41846	ErythroidMegakaryocyte
Fermt3	0.741	1.0621	ErythroidMegakaryocyte
Gmfg	0.74	0.975783	ErythroidMegakaryocyte
Stmn1	0.729	0.899128	ErythroidMegakaryocyte
Gata2	0.717	0.978283	ErythroidMegakaryocyte
Car2	0.715	1.07939	ErythroidMegakaryocyte
Ctla2a	0.712	1.77989	ErythroidMegakaryocyte
Mef2c	0.71	0.974617	ErythroidMegakaryocyte
Emp1	0.3	-0.974453	ErythroidMegakaryocyte
Ar	0.3	-0.97728	ErythroidMegakaryocyte
Ogn	0.3	-1.21542	ErythroidMegakaryocyte
Pdgfra	0.299	-0.959886	ErythroidMegakaryocyte
Rcn3	0.298	-0.915258	ErythroidMegakaryocyte
Pmepa1	0.297	-0.957165	ErythroidMegakaryocyte
Pdgfrb	0.297	-1.24263	ErythroidMegakaryocyte
Tmem176a	0.297	-1.51899	ErythroidMegakaryocyte
Lepr	0.295	-1.65398	ErythroidMegakaryocyte
Adipoq	0.295	-2.16539	ErythroidMegakaryocyte
Gja1	0.293	-1.24983	ErythroidMegakaryocyte
Vcam1	0.293	-1.62118	ErythroidMegakaryocyte
Colec12	0.292	-0.944077	ErythroidMegakaryocyte
Socs3	0.292	-1.24348	ErythroidMegakaryocyte
Ptprd	0.291	-1.32089	ErythroidMegakaryocyte
Cp	0.29	-1.34678	ErythroidMegakaryocyte
Cdh11	0.29	-1.48625	ErythroidMegakaryocyte
Loxl1	0.289	-1.05582	ErythroidMegakaryocyte
Cebpd	0.289	-1.27146	ErythroidMegakaryocyte
Bicc1	0.288	-1.04753	ErythroidMegakaryocyte
Cxcl14	0.288	-1.79687	ErythroidMegakaryocyte
Hp	0.288	-2.17792	ErythroidMegakaryocyte
Psap	0.287	-0.936459	ErythroidMegakaryocyte
Prrx1	0.286	-0.945053	ErythroidMegakaryocyte
Fermt2	0.286	-0.961998	ErythroidMegakaryocyte
Ahnak	0.283	-1.00252	ErythroidMegakaryocyte
Selenom	0.282	-0.937417	ErythroidMegakaryocyte
S100a11	0.282	-1.15028	ErythroidMegakaryocyte
C4b	0.282	-1.74389	ErythroidMegakaryocyte
Tmem176b	0.281	-1.68138	ErythroidMegakaryocyte
Gpx8	0.28	-0.977034	ErythroidMegakaryocyte
Col6a2	0.279	-1.09694	ErythroidMegakaryocyte
Rbms1	0.277	-0.869132	ErythroidMegakaryocyte
Cald1	0.277	-1.13991	ErythroidMegakaryocyte
Nupr1	0.276	-1.19582	ErythroidMegakaryocyte
App	0.275	-1.05766	ErythroidMegakaryocyte
Col4a1	0.275	-1.31339	ErythroidMegakaryocyte
[truncated: 1,551 more rows]

## Sheet: Suppl. Table5_DGE_stromal
Population	geneName	p_val	avg_logFC (neg indicated increase expression in MDS)	pct.1	pct.2	p_val_adj
CAR1	Itga1	2.63091e-44	-0.525942	0.419	0.902	4.85797e-40
CAR1	Nisch	7.36091e-44	-0.271332	0.285	0.793	1.35919e-39
CAR1	Fat1	6.03787e-42	-0.404539	0.228	0.697	1.11489e-37
CAR1	Gpc6	3.67964e-41	-0.389083	0.21	0.662	6.79445e-37
CAR1	Apbb2	4.29986e-40	-0.372513	0.309	0.792	7.93969e-36
CAR1	Rai14	1.89641e-39	-0.35455	0.301	0.779	3.50172e-35
CAR1	Sorbs2	1.93921e-39	-0.40339	0.223	0.687	3.58075e-35
CAR1	Sema6d	2.3066e-39	-0.386824	0.253	0.704	4.25913e-35
CAR1	Ltbp2	1.96443e-38	-0.53669	0.339	0.809	3.62732e-34
CAR1	Phldb2	8.3912e-38	-0.369677	0.167	0.584	1.54944e-33
CAR1	Lrp1	8.74167e-38	-0.431478	0.384	0.838	1.61415e-33
CAR1	Mprip	1.05751e-37	-0.310434	0.301	0.761	1.9527e-33
CAR1	Frmd4a	1.11356e-36	-0.338687	0.153	0.561	2.0562e-32
CAR1	Ankrd11	4.74753e-36	-0.325713	0.315	0.763	8.76631e-32
CAR1	Tln2	9.81536e-36	-0.303448	0.309	0.779	1.81241e-31
CAR1	Hbb-bs	1.79504e-35	2.14806	0.476	0.232	3.31454e-31
CAR1	Tns3	2.68856e-35	-0.370388	0.341	0.812	4.96443e-31
CAR1	Mxd4	3.14807e-34	-0.285626	0.368	0.839	5.81292e-30
CAR1	Bmpr2	1.26317e-33	-0.286045	0.167	0.563	2.33245e-29
CAR1	Cyp1b1	1.50366e-33	-0.41137	0.484	0.934	2.77651e-29
CAR1	Fbn1	1.71096e-33	-0.429349	0.57	0.963	3.15929e-29
CAR1	Mmp14	3.63511e-33	-0.250283	0.226	0.649	6.71223e-29
CAR1	Slit3	1.4832e-32	-0.263069	0.28	0.715	2.73873e-28
CAR1	Antxr1	1.52545e-32	-0.323558	0.411	0.875	2.81674e-28
CAR1	Ptprd	2.52101e-32	-0.380503	0.589	0.965	4.65504e-28
CAR1	Plxdc2	3.88921e-32	-0.330693	0.503	0.932	7.18143e-28
CAR1	Lars2	5.65829e-32	-0.376881	0.43	0.879	1.0448e-27
CAR1	Pcmtd1	8.17016e-32	-0.250275	0.188	0.598	1.50862e-27
CAR1	S1pr3	1.67949e-31	-0.351681	0.306	0.746	3.10118e-27
CAR1	Notch3	1.99573e-31	-0.288464	0.22	0.628	3.68511e-27
CAR1	Crebbp	2.1193e-31	-0.254973	0.188	0.572	3.91329e-27
CAR1	Prelp	2.7392e-31	-0.395819	0.419	0.851	5.05794e-27
CAR1	Ptma	2.88385e-31	0.491163	0.922	0.992	5.32504e-27
CAR1	Dhrs3	3.99023e-31	-0.296756	0.237	0.648	7.36796e-27
CAR1	Ahcyl1	4.70103e-31	-0.277522	0.255	0.67	8.68046e-27
CAR1	Snx18	8.06283e-31	-0.255097	0.228	0.641	1.4888e-26
CAR1	Slc6a6	8.09929e-31	-0.445433	0.422	0.847	1.49553e-26
CAR1	Rpl13a-ps1	1.3228e-30	1.14246	0.204	0.042	2.44255e-26
CAR1	Smoc1	1.37699e-30	-0.283927	0.325	0.778	2.54261e-26
CAR1	Rftn1	2.00707e-30	-0.369417	0.228	0.608	3.70606e-26
CAR1	Snx30	3.0403e-30	-0.262549	0.156	0.532	5.61391e-26
CAR1	Igsf3	4.64859e-30	-0.268035	0.328	0.753	8.58363e-26
CAR1	Amotl1	5.61714e-30	-0.298475	0.185	0.558	1.0372e-25
CAR1	Actb	5.9546e-30	0.409899	1	0.996	1.09952e-25
CAR1	Mxi1	6.16496e-30	-0.288546	0.18	0.557	1.13836e-25
CAR1	Rps23	7.40218e-30	0.534941	0.93	0.987	1.36681e-25
CAR1	Mpdz	9.60811e-30	-0.257113	0.333	0.764	1.77414e-25
CAR1	Tm9sf2	9.97553e-30	-0.275895	0.288	0.701	1.84198e-25
CAR1	Myo18a	1.32398e-29	-0.269869	0.132	0.482	2.44472e-25
CAR1	Aff4	1.81933e-29	-0.301501	0.18	0.549	3.35939e-25
CAR1	Mical3	2.25431e-29	-0.324953	0.226	0.613	4.16259e-25
CAR1	Nid1	2.47081e-29	-0.30582	0.341	0.766	4.56235e-25
CAR1	Col4a1	3.18296e-29	-0.337177	0.578	0.953	5.87734e-25
CAR1	Gprin3	5.82218e-29	-0.32468	0.215	0.602	1.07506e-24
CAR1	Ebf3	6.43567e-29	-0.398179	0.54	0.945	1.18835e-24
CAR1	Marc2	1.4423e-28	-0.28248	0.25	0.646	2.6632e-24
CAR1	Snhg18	1.47908e-28	-0.259459	0.234	0.619	2.73112e-24
CAR1	Col12a1	3.07808e-28	-0.285824	0.315	0.714	5.68367e-24
CAR1	Lox	5.21563e-28	-0.326853	0.444	0.884	9.63067e-24
CAR1	Rbpj	6.30073e-28	-0.28571	0.247	0.627	1.16343e-23
CAR1	Loxl1	1.14218e-27	-0.352036	0.5	0.933	2.10903e-23
CAR1	Gm10076	1.2789e-27	-0.292711	0.457	0.881	2.36149e-23
CAR1	Eef1a1	2.72497e-27	0.49695	0.968	0.993	5.03165e-23
CAR1	C1rb	2.72985e-27	-0.252303	0.349	0.768	5.04066e-23
CAR1	Pdgfra	1.04903e-26	-0.285077	0.406	0.836	1.93704e-22
CAR1	Myl9	1.66226e-26	-0.273179	0.226	0.591	3.06936e-22
CAR1	Rps4x	1.79117e-26	0.564204	0.93	0.983	3.30739e-22
CAR1	P4hb	2.41415e-26	-0.264949	0.43	0.874	4.45772e-22
CAR1	Csf1	2.83839e-26	-0.264532	0.398	0.816	5.2411e-22
CAR1	Csmd1	3.44947e-26	-0.307707	0.301	0.682	6.36944e-22
CAR1	Rps3	4.80619e-26	0.583699	0.871	0.97	8.87462e-22
CAR1	Ogt	5.36106e-26	-0.260675	0.384	0.809	9.89919e-22
CAR1	Phactr1	5.80184e-26	-0.299265	0.148	0.477	1.07131e-21
CAR1	C4b	1.07151e-25	-0.331285	0.817	0.995	1.97855e-21
CAR1	Rbp1	1.39066e-25	-0.254444	0.301	0.694	2.56786e-21
CAR1	Fus	1.57762e-25	-0.254054	0.462	0.9	2.91307e-21
CAR1	Nudt4	1.72645e-25	-0.280235	0.395	0.826	3.18789e-21
CAR1	Itm2c	2.4321e-25	-0.251175	0.468	0.914	4.49087e-21
CAR1	Zfhx4	3.15123e-25	-0.267802	0.374	0.775	5.81875e-21
CAR1	Palmd	3.15249e-25	-0.256532	0.212	0.565	5.82108e-21
CAR1	Tnnc2	5.01277e-25	1.24816	0.22	0.064	9.25607e-21
CAR1	Acta1	7.91441e-25	1.6989	0.336	0.156	1.46139e-20
CAR1	Etnk1	9.15945e-25	-0.266964	0.261	0.625	1.69129e-20
CAR1	Ism1	1.02923e-24	-0.265208	0.194	0.527	1.90048e-20
CAR1	Txnip	3.79199e-24	-0.361176	0.32	0.702	7.00192e-20
CAR1	Gm42418	3.97487e-24	-0.49499	1	1	7.33959e-20
CAR1	Pdgfrb	4.24374e-24	-0.339705	0.556	0.966	7.83607e-20
CAR1	Ncam1	4.87073e-24	-0.29546	0.309	0.696	8.99381e-20
CAR1	Gm10073	1.50668e-23	1.62189	0.419	0.242	2.78209e-19
CAR1	Hbb-bt	5.95413e-23	1.59423	0.285	0.113	1.09943e-18
CAR1	Olfml3	7.28373e-23	-0.299655	0.382	0.76	1.34494e-18
CAR1	Gstp1	9.31215e-23	-0.255938	0.148	0.447	1.71949e-18
CAR1	Angptl4	1.36113e-22	-0.380724	0.401	0.76	2.51333e-18
CAR1	S100a4	6.16255e-22	0.857289	0.145	0.03	1.13792e-17
CAR1	Rpl19	1.05843e-21	0.4316	0.919	0.987	1.95439e-17
CAR1	Slc5a3	1.45803e-21	-0.290774	0.401	0.789	2.69225e-17
CAR1	Fhl2	2.34949e-21	-0.258975	0.468	0.883	4.33833e-17
CAR1	Rspo3	2.81435e-21	-0.287788	0.366	0.736	5.1967e-17
CAR1	Cdh11	3.78258e-21	-0.265519	0.656	0.979	6.98453e-17
CAR1	Tnnt3	9.36293e-21	1.06269	0.183	0.052	1.72886e-16
CAR1	Kitl	1.51691e-20	-0.320481	0.78	0.989	2.80098e-16
CAR1	Rps12	2.34153e-20	0.550715	0.962	0.985	4.32364e-16
CAR1	Fmo2	4.67003e-20	-0.302479	0.503	0.878	8.6232e-16
CAR1	Rpl9-ps6	5.61877e-20	1.09342	0.226	0.079	1.03751e-15
CAR1	Rpl30	9.45877e-20	0.447842	0.868	0.968	1.74656e-15
CAR1	Thsd4	1.55612e-19	-0.262643	0.188	0.483	2.87337e-15
CAR1	Fads1	1.61541e-19	-0.268171	0.081	0.317	2.98286e-15
CAR1	Rgs4	2.14044e-19	-0.323396	0.105	0.361	3.95231e-15
CAR1	Foxc1	2.16061e-19	-0.298683	0.519	0.936	3.98957e-15
CAR1	Arrdc4	4.03423e-19	-0.250693	0.484	0.897	7.4492e-15
CAR1	Fgd6	5.60518e-19	-0.265194	0.089	0.329	1.035e-14
CAR1	Rpl10	9.48105e-19	0.50805	0.887	0.975	1.75068e-14
CAR1	Lifr	1.30642e-18	-0.313504	0.594	0.935	2.41231e-14
CAR1	Rpl32	1.8372e-18	0.466034	0.909	0.985	3.39238e-14
CAR1	Limch1	3.84025e-18	-0.28636	0.274	0.586	7.09103e-14
CAR1	Lepr	5.32899e-18	-0.305684	0.734	0.996	9.83998e-14
CAR1	Tcap	5.72349e-18	0.76154	0.113	0.022	1.05684e-13
CAR1	Clu	6.50536e-18	-0.291938	0.71	0.988	1.20121e-13
CAR1	Rpl18a	8.41273e-18	0.589644	0.892	0.978	1.55341e-13
CAR1	Rps3a1	1.76654e-17	0.342025	0.944	0.989	3.26192e-13
CAR1	Col6a5	2.20003e-17	-0.25483	0.683	0.949	4.06236e-13
CAR1	C3	7.86035e-17	-0.57382	0.274	0.532	1.45141e-12
CAR1	Gpx3	1.3797e-16	-0.345553	0.841	0.986	2.54761e-12
CAR1	Il1rn	2.32908e-16	-0.289806	0.487	0.84	4.30064e-12
CAR1	Rps12-ps3	2.47793e-16	1.1262	0.245	0.108	4.5755e-12
CAR1	Igfbp6	2.93347e-16	0.851773	0.113	0.025	5.41665e-12
CAR1	Col8a1	3.80033e-16	-0.288654	0.543	0.836	7.01731e-12
CAR1	Rps5	9.28093e-16	0.452604	0.866	0.973	1.71372e-11
CAR1	Rps19	3.19983e-15	0.376122	0.895	0.98	5.90848e-11
CAR1	Fos	5.64679e-15	0.479242	0.78	0.728	1.04268e-10
CAR1	Hba-a2	5.8924e-15	0.839692	0.145	0.043	1.08803e-10
CAR1	Igfbp3	9.62345e-15	-0.257927	0.36	0.667	1.77697e-10
CAR1	Rps14	1.46313e-14	0.471546	0.938	0.989	2.70167e-10
CAR1	Tnc	2.66536e-14	-0.322185	0.626	0.896	4.92159e-10
CAR1	Rpl10l	2.82566e-14	0.635107	0.11	0.026	5.21759e-10
CAR1	Igfbp5	5.58382e-14	-0.286014	0.989	0.999	1.03105e-09
CAR1	Ctgf	5.63345e-14	-0.253645	0.422	0.72	1.04022e-09
CAR1	Rps13	5.88632e-14	0.434716	0.828	0.973	1.08691e-09
CAR1	Cxcl14	2.02883e-13	-0.260903	0.86	0.995	3.74624e-09
CAR1	Hba-a1	3.03637e-13	1.79532	0.53	0.504	5.60665e-09
CAR1	Igfbp4	3.45222e-13	-0.283943	0.962	0.999	6.37452e-09
CAR1	Ly6a	3.49062e-13	1.09514	0.167	0.062	6.44544e-09
CAR1	Serpine2	1.58188e-12	-0.307591	0.831	0.984	2.92094e-08
CAR1	Rpl8	1.63886e-12	0.331192	0.879	0.984	3.02615e-08
CAR1	Rpl22	5.24054e-12	0.42758	0.785	0.934	9.67665e-08
CAR1	Tnni2	1.22764e-11	0.801898	0.129	0.044	2.26683e-07
CAR1	Trf	2.01958e-11	-0.29138	0.462	0.705	3.72916e-07
CAR1	Rpl13	3.48053e-11	0.292942	0.97	0.998	6.42679e-07
CAR1	Ckm	3.51411e-11	0.779033	0.121	0.04	6.4888e-07
CAR1	Rpl11	3.74065e-11	0.298409	0.901	0.987	6.90711e-07
CAR1	Mylpf	4.14522e-11	0.952463	0.175	0.077	7.65414e-07
CAR1	Rps18	5.18856e-11	0.41659	0.745	0.927	9.58068e-07
CAR1	Rps8	8.49171e-11	0.306806	0.968	0.996	1.56799e-06
CAR1	Rps27a	1.6502e-10	0.316517	0.903	0.992	3.0471e-06
CAR1	Fn1	2.68108e-10	1.10245	0.18	0.086	4.95061e-06
CAR1	Mafb	5.09045e-10	-0.268248	0.524	0.818	9.39951e-06
CAR1	Rpl28	6.84773e-10	0.342019	0.898	0.988	1.26443e-05
CAR1	Gpx1	7.4691e-10	0.25086	0.253	0.517	1.37917e-05
CAR1	S100a6	8.03232e-10	1.17077	0.473	0.444	1.48317e-05
CAR1	Gm11361	9.01329e-10	0.971655	0.358	0.262	1.6643e-05
CAR1	Spp1	1.31944e-09	-0.441517	0.234	0.445	2.43634e-05
CAR1	Rplp1	4.65561e-09	0.360443	0.938	0.992	8.59659e-05
CAR1	Ybx1	6.02272e-09	0.553912	0.782	0.93	0.00011121
CAR1	Rpl15	1.05122e-08	0.292326	0.823	0.981	0.000194109
CAR1	Rpl36a-ps1	1.70684e-08	0.619667	0.124	0.05	0.000315167
CAR1	Rpl34	2.95708e-08	0.273228	0.884	0.982	0.000546025
CAR1	Rpl24	3.83441e-08	0.272151	0.855	0.979	0.000708024
CAR1	Rps9	8.71538e-08	0.261026	0.909	0.988	0.00160929
CAR1	Rpl36a	5.09451e-07	0.420549	0.753	0.93	0.00940702
CAR1	Rpl17	6.78768e-07	0.311805	0.901	0.986	0.0125335
CAR1	Prelid1	7.19167e-07	0.254857	0.293	0.528	0.0132794
CAR1	Eif3a	3.8252e-06	0.255487	0.312	0.545	0.0706323
CAR1	Tpm3	4.54334e-06	0.408021	0.196	0.364	0.0838927
Fibroblast1	Uba52	2.44837e-46	-0.421202	0.278	0.728	4.52092e-42
Fibroblast1	Rab11fip2	2.00645e-43	-0.379851	0.175	0.6	3.70491e-39
Fibroblast1	Lars2	2.43756e-41	-0.613521	0.417	0.87	4.50095e-37
Fibroblast1	Lama2	1.28677e-35	-0.469141	0.296	0.721	2.37602e-31
Fibroblast1	Txnip	1.36741e-35	-0.637303	0.472	0.889	2.52493e-31
Fibroblast1	Hivep2	8.55334e-35	-0.422056	0.235	0.614	1.57938e-30
Fibroblast1	Tgfb2	1.06118e-33	-0.428918	0.203	0.578	1.95946e-29
Fibroblast1	Ogt	5.86219e-30	-0.274943	0.242	0.611	1.08245e-25
Fibroblast1	Add3	8.13102e-29	-0.270615	0.405	0.806	1.50139e-24
Fibroblast1	Gm42418	8.82915e-29	-0.604608	0.998	1	1.6303e-24
Fibroblast1	Kmt2e	9.7352e-29	-0.271483	0.374	0.772	1.7976e-24
Fibroblast1	Akap12	1.43588e-28	-0.276391	0.312	0.707	2.65135e-24
Fibroblast1	Egfr	5.35683e-28	-0.265632	0.223	0.574	9.89139e-24
Fibroblast1	Arhgap20	1.38221e-27	-0.289283	0.203	0.543	2.55225e-23
Fibroblast1	Lima1	3.31406e-27	-0.273662	0.349	0.743	6.11942e-23
Fibroblast1	Gm26825	4.99426e-27	-0.457284	0.164	0.476	9.2219e-23
Fibroblast1	Abca8b	3.54156e-26	-0.348038	0.319	0.696	6.53949e-22
Fibroblast1	Sntb2	7.1785e-26	-0.284154	0.289	0.652	1.32551e-21
Fibroblast1	Col1a1	2.00294e-25	0.888926	0.859	0.918	3.69843e-21
Fibroblast1	Lama4	4.70141e-25	-0.314499	0.282	0.636	8.68114e-21
Fibroblast1	Rgmb	5.54894e-25	-0.30987	0.196	0.507	1.02461e-20
Fibroblast1	Ccl11	2.20372e-24	-0.589083	0.346	0.685	4.06916e-20
Fibroblast1	Agap1	4.6525e-24	-0.328235	0.185	0.48	8.59085e-20
Fibroblast1	Rlim	6.03322e-24	-0.278579	0.132	0.406	1.11403e-19
Fibroblast1	Zbtb20	7.7784e-24	-0.397434	0.643	0.958	1.43628e-19
Fibroblast1	Lrp6	2.22278e-23	-0.310098	0.234	0.553	4.10437e-19
Fibroblast1	Actb	3.63508e-23	0.407703	0.993	0.991	6.71217e-19
Fibroblast1	Fmo2	4.91348e-23	-0.383363	0.134	0.418	9.07273e-19
Fibroblast1	Ppp1r10	4.95947e-23	-0.254508	0.119	0.386	9.15766e-19
Fibroblast1	Abca8a	5.19469e-23	-0.399554	0.474	0.853	9.592e-19
Fibroblast1	Atf5	2.82326e-22	-0.282956	0.41	0.77	5.21315e-18
Fibroblast1	Icam1	3.12825e-22	-0.265635	0.26	0.585	5.77631e-18
Fibroblast1	Galnt15	3.35051e-22	-0.380149	0.184	0.458	6.18672e-18
Fibroblast1	Enpp2	3.63261e-22	-0.322894	0.228	0.545	6.70761e-18
Fibroblast1	Hmcn2	6.24218e-22	-0.50099	0.365	0.685	1.15262e-17
Fibroblast1	Lamc1	1.06791e-21	-0.26782	0.398	0.759	1.9719e-17
Fibroblast1	Ppp1r15a	2.16667e-21	-0.325471	0.342	0.681	4.00076e-17
Fibroblast1	Klf9	7.90979e-21	-0.305163	0.405	0.745	1.46054e-16
Fibroblast1	Rbp1	2.35977e-20	-0.250434	0.217	0.522	4.35732e-16
Fibroblast1	Slc4a4	3.23909e-20	-0.26623	0.075	0.286	5.98098e-16
Fibroblast1	Gstm1	7.26252e-20	-0.298922	0.578	0.929	1.34102e-15
Fibroblast1	Adm	1.34106e-19	-0.488779	0.096	0.324	2.47627e-15
Fibroblast1	Clec2d	1.70519e-19	-0.323419	0.312	0.625	3.14863e-15
Fibroblast1	Inmt	2.29756e-19	-0.797666	0.109	0.339	4.24245e-15
Fibroblast1	Sat1	2.47797e-19	-0.332573	0.415	0.741	4.57557e-15
Fibroblast1	Col1a2	2.7909e-19	0.500223	0.929	0.975	5.1534e-15
Fibroblast1	Adh1	5.2673e-19	-0.302185	0.075	0.29	9.72607e-15
Fibroblast1	Sparcl1	6.24912e-19	-0.354831	0.537	0.848	1.1539e-14
Fibroblast1	Kcnq1ot1	8.39498e-19	-0.335867	0.226	0.504	1.55013e-14
Fibroblast1	Neat1	9.39047e-19	-0.370973	0.569	0.891	1.73395e-14
Fibroblast1	Gm10073	3.42627e-18	1.28552	0.549	0.406	6.32661e-14
Fibroblast1	Bmp2	9.34897e-18	-0.268439	0.116	0.339	1.72629e-13
Fibroblast1	Hsd11b1	1.08801e-17	-0.276464	0.077	0.279	2.009e-13
Fibroblast1	Rpl13a-ps1	1.43038e-17	0.924644	0.225	0.051	2.64119e-13
Fibroblast1	Hbb-bs	1.47503e-17	1.92717	0.39	0.207	2.72364e-13
Fibroblast1	Ldlr	2.43826e-17	-0.252504	0.112	0.328	4.50225e-13
Fibroblast1	Efemp1	3.07763e-17	-0.323022	0.283	0.576	5.68284e-13
Fibroblast1	Pla1a	4.05158e-17	-0.251153	0.182	0.449	7.48125e-13
Fibroblast1	Il33	6.31702e-17	-0.272236	0.232	0.509	1.16644e-12
Fibroblast1	Gsn	6.83966e-17	-0.294779	0.996	0.998	1.26294e-12
Fibroblast1	Ubb	7.24446e-17	-0.30592	0.718	0.973	1.33769e-12
Fibroblast1	Abca6	9.34463e-17	-0.257709	0.08	0.274	1.72549e-12
Fibroblast1	Osr2	1.72808e-16	-0.282989	0.194	0.438	3.19091e-12
Fibroblast1	Meg3	2.04213e-16	-0.465005	0.399	0.701	3.7708e-12
Fibroblast1	AW112010	3.75229e-16	-0.257695	0.209	0.458	6.9286e-12
Fibroblast1	Rpl9-ps6	4.72192e-16	0.842433	0.267	0.091	8.71903e-12
Fibroblast1	Jun	4.9825e-16	-0.542615	0.877	0.938	9.20019e-12
Fibroblast1	Vcan	6.06076e-16	-0.283585	0.383	0.696	1.11912e-11
Fibroblast1	Cyp26b1	8.1504e-16	-0.417085	0.037	0.192	1.50497e-11
Fibroblast1	Igfbp5	9.26959e-16	0.651129	0.733	0.592	1.71163e-11
Fibroblast1	Rps3	2.35243e-15	0.277015	0.932	0.984	4.34377e-11
Fibroblast1	Vwa1	2.76652e-15	-0.301253	0.143	0.351	5.10838e-11
Fibroblast1	Rpl39l	3.50048e-15	1.00129	0.228	0.069	6.46363e-11
Fibroblast1	Col15a1	3.53398e-15	-0.301963	0.26	0.538	6.52549e-11
Fibroblast1	Crispld2	5.50088e-15	-0.255423	0.193	0.431	1.01574e-10
Fibroblast1	Egr1	7.98591e-15	-0.503172	0.679	0.85	1.4746e-10
Fibroblast1	Hbb-bt	9.38847e-15	1.22263	0.237	0.078	1.73358e-10
Fibroblast1	Sparc	1.76664e-14	0.45202	0.934	0.986	3.26211e-10
Fibroblast1	Btg2	2.46253e-14	-0.494329	0.54	0.764	4.54707e-10
Fibroblast1	Nr2f2	3.01573e-14	-0.397746	0.112	0.301	5.56855e-10
Fibroblast1	Etv1	3.16801e-14	-0.300539	0.102	0.281	5.84972e-10
Fibroblast1	Htra3	4.4013e-14	-0.264767	0.556	0.884	8.127e-10
Fibroblast1	Smoc2	1.06587e-13	-0.462274	0.374	0.641	1.96813e-09
Fibroblast1	Jund	2.10057e-13	-0.310936	0.895	0.98	3.8787e-09
Fibroblast1	Fdps	2.47904e-13	-0.260396	0.15	0.346	4.57755e-09
Fibroblast1	Rps4x	3.71288e-13	0.255658	0.968	0.989	6.85583e-09
Fibroblast1	Inhba	1.25938e-12	-0.277244	0.155	0.357	2.32545e-08
Fibroblast1	Wdr89	2.74479e-12	1.00143	0.355	0.205	5.06826e-08
Fibroblast1	Atp1a2	7.96262e-12	-0.430731	0.032	0.152	1.4703e-07
Fibroblast1	Hba-a1	1.15049e-11	1.63079	0.524	0.518	2.12438e-07
Fibroblast1	Ptma	3.56792e-11	0.302937	0.961	0.987	6.58816e-07
Fibroblast1	Cebpd	1.84099e-10	-0.282476	0.586	0.877	3.39939e-06
Fibroblast1	Cilp	2.8308e-10	-0.260185	0.264	0.482	5.22707e-06
Fibroblast1	Rps12	3.24771e-09	0.266377	0.979	0.987	5.99689e-05
Fibroblast1	Hba-a2	5.04246e-09	0.758207	0.141	0.042	9.3109e-05
Fibroblast1	Gpx3	5.9346e-09	-0.435808	0.544	0.728	0.000109582
Fibroblast1	Ubc	2.75297e-08	-0.25732	0.832	0.975	0.000508336
Fibroblast1	Cxcl12	2.80939e-08	0.732507	0.693	0.832	0.000518755
Fibroblast1	Tnnc2	3.42662e-08	1.07079	0.207	0.105	0.000632724
Fibroblast1	Rps12-ps3	5.02898e-08	0.928207	0.273	0.165	0.000928601
Fibroblast1	Mylpf	7.89911e-08	0.955921	0.196	0.098	0.00145857
Fibroblast1	Hsp90aa1	1.56262e-07	-0.371913	0.627	0.871	0.00288537
Fibroblast1	Rpl10l	2.11296e-07	0.565206	0.116	0.034	0.00390158
Fibroblast1	H2afy	7.75486e-07	0.264298	0.317	0.545	0.0143193
Fibroblast1	Ogn	2.52591e-06	-0.257342	0.526	0.699	0.0466409
CAR2	Cxcl12	3.21e-77	-0.865397	0.985	0.988	5.92e-73
CAR2	Rps4x	6.34e-70	1.19092	0.959	0.944	1.17e-65
CAR2	Eef1a1	2.86e-63	0.89129	0.988	0.978	5.28e-59
CAR2	Ghr	2.69e-62	-1.00736	0.203	0.892	4.96e-58
CAR2	C4b	1.47e-60	-1.03907	0.421	0.954	2.71e-56
CAR2	Nrp1	5.82e-60	-0.917698	0.218	0.914	1.08e-55
CAR2	Rps23	3.64e-58	1.08833	0.944	0.968	6.73e-54
CAR2	Fhl2	6.58e-57	-0.8061	0.168	0.83	1.21e-52
CAR2	Rps5	1.4e-56	1.00023	0.941	0.928	2.58e-52
CAR2	Rpl32	3.91e-56	1.0336	0.95	0.95	7.22e-52
CAR2	Rpl18a	4.53e-56	1.11453	0.935	0.95	8.36e-52
CAR2	Ptma	4.55e-53	0.87064	0.95	0.976	8.41e-49
CAR2	Rps14	5.64e-53	1.00294	0.962	0.972	1.04e-48
CAR2	Rpl13	6.37e-53	0.806872	0.976	0.986	1.18e-48
CAR2	Cdh11	8.38e-53	-0.908154	0.403	0.954	1.55e-48
CAR2	Loxl1	1.17e-51	-0.751193	0.218	0.868	2.15e-47
CAR2	Rpl28	1.79e-51	0.944711	0.944	0.966	3.3e-47
CAR2	Svep1	4.21e-51	-0.73493	0.135	0.733	7.77e-47
CAR2	Cebpa	5.3e-51	-0.742044	0.153	0.762	9.79e-47
CAR2	Tmsb4x	6.68e-51	-0.749335	0.912	0.978	1.23e-46
CAR2	Itga1	7.28e-51	-0.844125	0.221	0.858	1.34e-46
CAR2	Pgrmc1	8.89e-51	-0.599819	0.159	0.798	1.64e-46
CAR2	Apoe	1.22e-50	-0.814906	0.856	1	2.26e-46
CAR2	Foxc1	1.24e-50	-0.83903	0.224	0.862	2.29e-46
CAR2	Slit3	1.86e-50	-0.647643	0.088	0.669	3.44e-46
CAR2	Tns3	3.25e-50	-0.569515	0.147	0.768	6e-46
CAR2	Clmp	5.61e-50	-0.638169	0.159	0.782	1.04e-45
CAR2	Aldh1a2	1.09e-49	-0.891017	0.197	0.814	2.02e-45
CAR2	Fmo2	1.17e-49	-0.855834	0.171	0.784	2.15e-45
CAR2	Shroom3	4.49e-49	-0.592221	0.106	0.671	8.29e-45
CAR2	Ogt	4.97e-49	-0.627799	0.159	0.768	9.19e-45
CAR2	Pdgfrb	8.29e-49	-0.789606	0.256	0.908	1.53e-44
CAR2	Rps27a	9.9e-49	0.89322	0.929	0.952	1.83e-44
CAR2	Smoc1	1.46e-48	-0.719127	0.053	0.565	2.7e-44
CAR2	Rps12	3.39e-48	1.06565	0.947	0.968	6.26e-44
CAR2	Rspo3	3.98e-48	-0.774272	0.179	0.784	7.36e-44
CAR2	Gm10073	8.53e-48	2.00319	0.668	0.255	1.57e-43
CAR2	Map4k4	2.98e-47	-0.660628	0.203	0.834	5.51e-43
CAR2	Auts2	9.05e-47	-0.509506	0.144	0.731	1.67e-42
CAR2	Palld	1.45e-46	-0.601974	0.144	0.739	2.68e-42
CAR2	Rarres2	2.4e-46	-0.776505	0.521	0.978	4.43e-42
CAR2	Ptprd	2.47e-46	-0.801068	0.309	0.902	4.55e-42
CAR2	Thra	3.19e-46	-0.431538	0.174	0.79	5.89e-42
CAR2	Gsn	3.72e-46	2.19733	0.771	0.613	6.88e-42
CAR2	Vcam1	3.72e-46	-0.865104	0.506	0.952	6.88e-42
CAR2	Cyp1b1	4.07e-46	-0.70227	0.215	0.854	7.52e-42
CAR2	Rps3	4.2e-46	1.16296	0.888	0.922	7.75e-42
CAR2	Slc6a6	7.98e-46	-0.799764	0.176	0.758	1.47e-41
CAR2	Dpep1	1.57e-45	-0.655614	0.238	0.892	2.89e-41
CAR2	Rai14	4.48e-45	-0.569954	0.082	0.611	8.27e-41
CAR2	Tmem176b	4.52e-45	-0.738474	0.603	0.978	8.34e-41
CAR2	Rps3a1	1.25e-44	0.847352	0.926	0.96	2.31e-40
CAR2	Adipoq	1.46e-44	-0.756245	0.738	0.986	2.69e-40
CAR2	Lamb1	1.51e-44	-0.592305	0.141	0.721	2.78e-40
CAR2	Hba-a1	1.85e-44	1.71936	0.756	0.505	3.42e-40
CAR2	Cul1	1.88e-44	-0.596938	0.182	0.798	3.47e-40
CAR2	Apbb2	2.01e-44	-0.557801	0.126	0.681	3.71e-40
CAR2	Kng2	2.02e-44	-0.788943	0.282	0.912	3.72e-40
CAR2	Sema6d	2.34e-44	-0.53539	0.091	0.619	4.32e-40
CAR2	Sdc1	2.71e-44	-0.497679	0.076	0.599	5e-40
CAR2	Cxcl14	3.18e-44	-0.933745	0.668	0.96	5.88e-40
CAR2	Fat1	3.47e-44	-0.533981	0.094	0.637	6.4e-40
CAR2	Lepr	3.71e-44	-0.819789	0.462	0.962	6.85e-40
CAR2	Slc50a1	4.64e-44	-0.452246	0.132	0.703	8.56e-40
CAR2	Tnfsf11	6.09e-44	-0.604087	0.065	0.569	1.12e-39
CAR2	Rpl11	6.28e-44	0.850001	0.926	0.964	1.16e-39
CAR2	Antxr1	6.61e-44	-0.526045	0.185	0.802	1.22e-39
CAR2	Adamts9	7.41e-44	-0.624274	0.091	0.609	1.37e-39
CAR2	Il1rn	1.41e-43	-0.892899	0.2	0.78	2.6e-39
CAR2	Rpl17	2.08e-43	0.830843	0.932	0.968	3.84e-39
CAR2	Tgm2	2.68e-43	-0.535026	0.047	0.529	4.95e-39
CAR2	Il7	2.73e-43	-0.476752	0.085	0.611	5.04e-39
CAR2	Tmem37	4.22e-43	-0.535035	0.115	0.669	7.8e-39
CAR2	Snx18	5.9e-43	-0.447807	0.129	0.681	1.09e-38
CAR2	Epas1	6.58e-43	-0.716603	0.241	0.846	1.22e-38
CAR2	Itgav	1.32e-42	-0.474035	0.079	0.585	2.43e-38
CAR2	Esm1	1.58e-42	-0.785256	0.441	0.942	2.92e-38
CAR2	Snai2	1.71e-42	-0.707512	0.182	0.758	3.16e-38
CAR2	Rpl8	2.05e-42	0.814573	0.912	0.954	3.79e-38
CAR2	Tmem176a	2.16e-42	-0.691118	0.559	0.976	3.98e-38
CAR2	Pdlim2	2.33e-42	-0.522591	0.124	0.665	4.3e-38
CAR2	Igfbp6	2.4e-42	1.7982	0.338	0.006	4.43e-38
CAR2	Gpc6	2.83e-42	-0.626532	0.097	0.617	5.23e-38
CAR2	Marc1	2.9e-42	-0.541351	0.135	0.683	5.36e-38
CAR2	Colec12	2.94e-42	-0.655268	0.241	0.858	5.44e-38
CAR2	Rpl30	4.04e-42	1.00361	0.885	0.954	7.46e-38
CAR2	Rps13	6.27e-42	0.919556	0.882	0.948	1.16e-37
CAR2	Spry1	7.27e-42	-0.671534	0.191	0.792	1.34e-37
CAR2	Fbln5	8.48e-42	-0.819099	0.465	0.936	1.57e-37
CAR2	Fmo1	1e-41	-0.471197	0.118	0.657	1.85e-37
CAR2	Rpl10	1.42e-41	1.0628	0.906	0.944	2.61e-37
CAR2	Tle2	1.48e-41	-0.517314	0.085	0.593	2.74e-37
CAR2	Acta1	1.93e-41	2.16566	0.538	0.172	3.57e-37
CAR2	Ifnar2	2.36e-41	-0.468607	0.162	0.731	4.35e-37
CAR2	Lpp	2.97e-41	-0.536115	0.188	0.776	5.48e-37
CAR2	1700020I14Rik	3.14e-41	-0.423449	0.076	0.573	5.79e-37
CAR2	Rpl19	6.24e-41	0.912919	0.929	0.974	1.15e-36
CAR2	Lox	6.82e-41	-0.725204	0.224	0.81	1.26e-36
CAR2	Tcn2	7.71e-41	-0.307556	0.118	0.651	1.42e-36
CAR2	1500009L16Rik	9.02e-41	-0.59782	0.135	0.665	1.67e-36
CAR2	Fam69a	1.15e-40	-0.440788	0.1	0.619	2.12e-36
CAR2	Nktr	1.39e-40	-0.445954	0.2	0.788	2.57e-36
CAR2	Nisch	1.79e-40	-0.437227	0.165	0.733	3.31e-36
CAR2	Rbms3	1.93e-40	-0.56485	0.124	0.649	3.56e-36
CAR2	Efemp2	2.04e-40	-0.409379	0.132	0.673	3.77e-36
CAR2	Ebf3	2.13e-40	-0.645088	0.265	0.872	3.93e-36
CAR2	Col8a1	2.46e-40	-0.961655	0.253	0.792	4.54e-36
CAR2	Gaa	2.74e-40	-0.413811	0.109	0.639	5.07e-36
CAR2	Mpdz	2.83e-40	-0.472677	0.121	0.657	5.22e-36
CAR2	Bmp6	2.84e-40	-0.532674	0.085	0.583	5.24e-36
CAR2	Wwc2	2.87e-40	-0.387385	0.071	0.549	5.31e-36
CAR2	Rpl12	3.56e-40	0.940746	0.876	0.94	6.57e-36
CAR2	Lrrc58	3.66e-40	-0.358348	0.174	0.758	6.75e-36
CAR2	Arrdc4	4.19e-40	-0.615389	0.224	0.812	7.74e-36
CAR2	Col4a1	5.87e-40	-0.752229	0.359	0.918	1.08e-35
CAR2	Tnnt3	9.1e-40	1.93679	0.418	0.064	1.68e-35
CAR2	Taok1	1.01e-39	-0.389529	0.103	0.599	1.86e-35
CAR2	Pon2	1.08e-39	-0.454618	0.132	0.669	1.99e-35
CAR2	Slc29a1	1.21e-39	-0.447102	0.182	0.752	2.24e-35
CAR2	Mprip	1.3e-39	-0.383118	0.156	0.715	2.4e-35
CAR2	Arhgap31	1.41e-39	-0.437213	0.079	0.557	2.61e-35
CAR2	Rcbtb2	1.48e-39	-0.418024	0.109	0.611	2.73e-35
CAR2	Atp13a3	1.52e-39	-0.411931	0.094	0.587	2.8e-35
CAR2	Oat	1.77e-39	-0.615391	0.294	0.918	3.28e-35
CAR2	Rbms1	3.03e-39	-0.59886	0.274	0.894	5.6e-35
CAR2	Gns	3.18e-39	-0.41478	0.124	0.635	5.88e-35
CAR2	Soat1	3.52e-39	-0.418802	0.147	0.701	6.5e-35
CAR2	Rps8	4.11e-39	0.699013	0.968	0.992	7.59e-35
CAR2	Phldb2	4.11e-39	-0.435585	0.082	0.567	7.59e-35
CAR2	Rack1	5.08e-39	0.948951	0.841	0.906	9.39e-35
CAR2	Fgfr2	7.02e-39	-0.396432	0.129	0.665	1.3e-34
CAR2	Saraf	9.48e-39	-0.342994	0.115	0.641	1.75e-34
CAR2	2011-09-01	1.01e-38	-0.609095	0.291	0.904	1.86e-34
CAR2	Rps19	2.03e-38	0.792027	0.906	0.96	3.76e-34
CAR2	Fgf7	2.09e-38	-0.366538	0.174	0.743	3.86e-34
CAR2	Rps18	2.3e-38	0.873442	0.841	0.874	4.25e-34
CAR2	S1pr3	2.48e-38	-0.514796	0.132	0.657	4.59e-34
CAR2	Dhrs3	2.92e-38	-0.500742	0.118	0.623	5.4e-34
CAR2	Sorbs2	3.07e-38	-0.514862	0.132	0.651	5.66e-34
CAR2	Kng1	3.73e-38	-0.63263	0.253	0.842	6.88e-34
CAR2	Phex	3.98e-38	-0.722507	0.191	0.733	7.35e-34
CAR2	Socs2	5.47e-38	-0.543644	0.115	0.621	1.01e-33
CAR2	Angpt1	7.91e-38	-0.487063	0.135	0.639	1.46e-33
CAR2	Lamc1	1.26e-37	-0.338495	0.115	0.617	2.32e-33
CAR2	Pdia4	1.27e-37	-0.410709	0.162	0.715	2.34e-33
CAR2	Ncam1	1.4e-37	-0.742701	0.109	0.591	2.58e-33
CAR2	Ggt5	1.61e-37	-0.462823	0.2	0.762	2.98e-33
CAR2	Sar1a	1.94e-37	-0.326351	0.126	0.645	3.59e-33
CAR2	S100a16	2.1e-37	-0.380621	0.191	0.762	3.88e-33
CAR2	Lpl	2.15e-37	-0.800422	0.821	0.988	3.96e-33
CAR2	Myo10	2.86e-37	-0.303493	0.103	0.597	5.29e-33
CAR2	Ptgfr	2.92e-37	-0.368124	0.15	0.679	5.39e-33
CAR2	Mmp23	3.37e-37	-0.49625	0.124	0.611	6.22e-33
CAR2	Selenos	3.47e-37	-0.436628	0.215	0.798	6.41e-33
CAR2	Adamts2	3.99e-37	-0.453134	0.115	0.603	7.37e-33
CAR2	Rplp1	4.04e-37	0.81241	0.953	0.97	7.45e-33
CAR2	Col4a2	4.62e-37	-0.590562	0.247	0.824	8.52e-33
CAR2	Rftn1	4.79e-37	-0.39303	0.106	0.593	8.85e-33
CAR2	Rin2	6.72e-37	-0.402567	0.082	0.537	1.24e-32
CAR2	H2-D1	6.78e-37	-0.553725	0.806	0.988	1.25e-32
CAR2	Rnf10	7.71e-37	-0.337347	0.129	0.649	1.42e-32
CAR2	Myl9	8.09e-37	-0.536277	0.085	0.547	1.49e-32
CAR2	Stx7	8.53e-37	-0.347506	0.115	0.607	1.57e-32
CAR2	Dapk1	9.85e-37	-0.396283	0.091	0.559	1.82e-32
CAR2	Anxa6	9.96e-37	-0.319196	0.112	0.607	1.84e-32
CAR2	Dlc1	1.06e-36	-0.487155	0.215	0.792	1.95e-32
CAR2	Gdpd2	1.08e-36	-0.680903	0.297	0.876	2e-32
CAR2	Mcrip1	1.1e-36	-0.401389	0.129	0.639	2.04e-32
CAR2	2004-09-01	1.22e-36	-0.413061	0.147	0.679	2.25e-32
CAR2	Rpl15	1.38e-36	0.798038	0.879	0.944	2.54e-32
CAR2	Gas6	1.44e-36	-0.770054	0.647	0.968	2.65e-32
CAR2	Arhgdia	1.66e-36	-0.395177	0.147	0.659	3.06e-32
CAR2	Ift43	1.86e-36	-0.424836	0.085	0.547	3.44e-32
CAR2	Nnmt	2.14e-36	-0.383011	0.138	0.653	3.96e-32
CAR2	Cp	2.27e-36	-0.621272	0.324	0.91	4.19e-32
CAR2	Wdr86	2.78e-36	-0.373779	0.109	0.589	5.13e-32
CAR2	Bmp5	2.82e-36	-0.322558	0.124	0.629	5.2e-32
CAR2	Rab7	3.23e-36	-0.298117	0.118	0.605	5.97e-32
CAR2	Enah	4.86e-36	-0.3874	0.091	0.555	8.97e-32
CAR2	Mical3	5.1e-36	-0.333551	0.109	0.591	9.42e-32
CAR2	Prelp	5.47e-36	-0.510304	0.188	0.741	1.01e-31
CAR2	Epdr1	5.55e-36	-0.338963	0.168	0.713	1.02e-31
CAR2	Spon1	5.66e-36	-0.628042	0.159	0.667	1.05e-31
CAR2	Samhd1	6.4e-36	-0.439317	0.244	0.822	1.18e-31
CAR2	Gpx8	7.3e-36	-0.506391	0.256	0.872	1.35e-31
CAR2	Smpdl3a	7.71e-36	-0.310476	0.109	0.599	1.42e-31
CAR2	Sgce	7.87e-36	-0.350765	0.121	0.601	1.45e-31
CAR2	Klhl13	1.03e-35	-0.376132	0.062	0.501	1.9e-31
CAR2	Igsf3	1.32e-35	-0.429551	0.103	0.577	2.43e-31
CAR2	Slc16a2	1.48e-35	-0.461196	0.068	0.499	2.74e-31
CAR2	Mmp14	1.74e-35	-0.284681	0.124	0.633	3.21e-31
CAR2	Ermp1	1.75e-35	-0.471334	0.071	0.501	3.23e-31
CAR2	Tead1	1.97e-35	-0.283611	0.1	0.575	3.63e-31
CAR2	Zfhx4	2e-35	-0.41018	0.188	0.731	3.7e-31
CAR2	2008-09-01	2.14e-35	-0.317015	0.097	0.567	3.96e-31
CAR2	Yipf3	2.39e-35	-0.296967	0.126	0.613	4.41e-31
CAR2	C1rb	2.64e-35	-0.39798	0.124	0.619	4.88e-31
CAR2	Hebp1	2.65e-35	-0.36199	0.091	0.555	4.89e-31
CAR2	4931406P16Rik	2.67e-35	-0.401297	0.047	0.455	4.94e-31
CAR2	Smo	2.96e-35	-0.311318	0.094	0.555	5.47e-31
CAR2	Grn	3.44e-35	-0.291021	0.188	0.723	6.36e-31
CAR2	Idh2	3.57e-35	-0.337777	0.132	0.633	6.6e-31
CAR2	Rps15	3.74e-35	0.871037	0.871	0.944	6.9e-31
CAR2	Tsc22d1	4e-35	-0.523982	0.229	0.822	7.38e-31
CAR2	Itm2c	4.55e-35	-0.458737	0.229	0.812	8.4e-31
CAR2	Gstt1	4.93e-35	-0.296809	0.115	0.601	9.1e-31
CAR2	Lrpap1	5.28e-35	-0.326779	0.171	0.711	9.74e-31
CAR2	Vgll4	5.74e-35	-0.347842	0.124	0.611	1.06e-30
CAR2	Mfge8	5.88e-35	-0.409143	0.159	0.685	1.09e-30
CAR2	Mdk	6.99e-35	-0.556754	0.271	0.848	1.29e-30
CAR2	Gm26825	8.28e-35	-0.845528	0.141	0.607	1.53e-30
CAR2	Cped1	8.31e-35	-0.406502	0.094	0.549	1.54e-30
CAR2	Notch3	9.26e-35	-0.484638	0.106	0.575	1.71e-30
CAR2	Nptn	1.09e-34	-0.414289	0.253	0.846	2.01e-30
CAR2	Pten	1.14e-34	-0.288674	0.188	0.729	2.11e-30
CAR2	Ctdsp2	1.15e-34	-0.303068	0.115	0.599	2.13e-30
CAR2	Pdzrn4	1.19e-34	-0.602507	0.159	0.665	2.21e-30
CAR2	Degs1	1.35e-34	-0.321966	0.1	0.561	2.5e-30
CAR2	Emp2	1.37e-34	-0.335178	0.135	0.637	2.54e-30
CAR2	Rab34	1.45e-34	-0.398551	0.112	0.575	2.67e-30
CAR2	Adgrf5	1.47e-34	-0.406652	0.112	0.587	2.72e-30
CAR2	Acaa1a	1.61e-34	-0.399692	0.079	0.509	2.97e-30
CAR2	Lrp1	1.64e-34	-0.525492	0.274	0.856	3.03e-30
CAR2	Tnnc2	1.66e-34	1.9381	0.394	0.072	3.06e-30
CAR2	Rpl5	1.74e-34	1.11877	0.818	0.854	3.21e-30
CAR2	Xist	2.22e-34	-0.6172	0.55	0.924	4.11e-30
CAR2	Basp1	2.39e-34	-0.474325	0.229	0.79	4.42e-30
CAR2	Foxp1	2.59e-34	-0.34582	0.194	0.737	4.78e-30
CAR2	Tgfbr3	3.89e-34	-0.535251	0.271	0.848	7.18e-30
CAR2	Id4	4.06e-34	-0.576526	0.103	0.555	7.49e-30
CAR2	Maged1	4.06e-34	-0.37137	0.197	0.754	7.5e-30
CAR2	Chst15	4.14e-34	-0.374156	0.062	0.481	7.64e-30
CAR2	Igfbp4	5.22e-34	-0.778844	0.791	0.988	9.64e-30
CAR2	Ctdspl	5.32e-34	-0.328461	0.091	0.537	9.83e-30
CAR2	Plxnd1	6.08e-34	-0.406813	0.094	0.537	1.12e-29
CAR2	Rsrc1	6.16e-34	-0.260261	0.174	0.699	1.14e-29
CAR2	Tmem167	6.28e-34	-0.297595	0.176	0.701	1.16e-29
CAR2	Phactr2	6.31e-34	-0.349098	0.1	0.569	1.17e-29
CAR2	Wls	7.07e-34	-0.263289	0.179	0.707	1.31e-29
CAR2	Fst	7.94e-34	-0.612273	0.232	0.768	1.47e-29
CAR2	Stub1	8.5e-34	-0.278199	0.15	0.659	1.57e-29
CAR2	Rasa3	8.92e-34	-0.3935	0.074	0.503	1.65e-29
CAR2	Csad	9.19e-34	-0.382248	0.079	0.513	1.7e-29
CAR2	Zfp618	9.2e-34	-0.373261	0.053	0.463	1.7e-29
CAR2	Rpl13a-ps1	9.3e-34	1.38805	0.441	0.088	1.72e-29
CAR2	Hif1a	9.39e-34	-0.339492	0.112	0.573	1.73e-29
CAR2	Sema5a	1.2e-33	-0.387979	0.091	0.533	2.21e-29
CAR2	Clec2d	1.27e-33	-0.500133	0.226	0.776	2.34e-29
CAR2	Mkln1	1.49e-33	-0.290925	0.094	0.541	2.75e-29
CAR2	Shox2	1.83e-33	-0.380564	0.085	0.523	3.38e-29
CAR2	Tm9sf2	1.97e-33	-0.302937	0.168	0.691	3.63e-29
CAR2	Emilin1	2.14e-33	-0.358762	0.15	0.641	3.95e-29
CAR2	Gsta4	2.37e-33	-0.371341	0.141	0.629	4.37e-29
CAR2	Slc5a3	2.6e-33	-0.663709	0.221	0.749	4.81e-29
CAR2	Tcf7l2	2.84e-33	-0.380571	0.165	0.673	5.24e-29
CAR2	Plxna2	2.96e-33	-0.451242	0.159	0.665	5.46e-29
CAR2	Mxd4	4.29e-33	-0.353386	0.229	0.794	7.91e-29
CAR2	Nudt4	4.5e-33	-0.362507	0.244	0.814	8.31e-29
CAR2	Frmd4a	4.52e-33	-0.34633	0.091	0.533	8.34e-29
CAR2	Heyl	4.77e-33	-0.476214	0.05	0.451	8.81e-29
CAR2	Cd151	5.02e-33	-0.343142	0.115	0.587	9.27e-29
CAR2	Leng8	5.12e-33	-0.370393	0.059	0.473	9.46e-29
CAR2	Pcmtd1	5.18e-33	-0.348136	0.126	0.583	9.56e-29
CAR2	Rpl34	5.19e-33	0.740185	0.9	0.962	9.59e-29
CAR2	Pmepa1	5.57e-33	-0.589908	0.3	0.852	1.03e-28
CAR2	Tnfrsf1a	5.84e-33	-0.302896	0.165	0.687	1.08e-28
CAR2	Rps12-ps3	6.09e-33	1.60341	0.488	0.144	1.12e-28
CAR2	P4hb	6.27e-33	-0.449247	0.25	0.824	1.16e-28
CAR2	Erp29	6.38e-33	-0.300019	0.2	0.76	1.18e-28
CAR2	Cops9	6.76e-33	-0.269949	0.185	0.727	1.25e-28
CAR2	Gprin3	7.88e-33	-0.428533	0.074	0.491	1.45e-28
CAR2	P3h2	8.61e-33	-0.443835	0.029	0.397	1.59e-28
CAR2	Snhg18	8.98e-33	-0.271605	0.129	0.609	1.66e-28
CAR2	Nucb1	9.07e-33	-0.362752	0.188	0.721	1.68e-28
CAR2	Kirrel	9.9e-33	-0.344845	0.076	0.499	1.83e-28
CAR2	Tnks2	1.31e-32	-0.257655	0.074	0.495	2.41e-28
CAR2	Lmo4	1.39e-32	-0.409437	0.241	0.798	2.56e-28
CAR2	Ssr2	1.51e-32	-0.353702	0.2	0.754	2.79e-28
CAR2	Ltbp2	1.66e-32	-0.619549	0.124	0.589	3.06e-28
CAR2	Nsd1	1.71e-32	-0.307295	0.103	0.561	3.16e-28
CAR2	Uhrf2	1.72e-32	-0.314	0.085	0.525	3.17e-28
CAR2	Fcgrt	1.84e-32	-0.400744	0.262	0.864	3.4e-28
CAR2	Gnb1	2.12e-32	-0.308487	0.156	0.647	3.92e-28
CAR2	Cflar	2.3e-32	-0.401752	0.082	0.503	4.25e-28
CAR2	Aamp	2.37e-32	-0.280043	0.126	0.595	4.37e-28
CAR2	Fbn1	2.45e-32	-0.602311	0.394	0.916	4.52e-28
CAR2	Leprot	2.47e-32	-0.254213	0.097	0.541	4.56e-28
CAR2	Fstl1	2.48e-32	-0.626098	0.6	0.96	4.58e-28
CAR2	Arid5b	2.56e-32	-0.282634	0.132	0.607	4.72e-28
CAR2	Palmd	2.64e-32	-0.434817	0.062	0.473	4.88e-28
CAR2	Podnl1	2.81e-32	-0.390046	0.076	0.491	5.19e-28
CAR2	Glrx	2.83e-32	-0.352064	0.106	0.559	5.23e-28
CAR2	Dync1i2	2.91e-32	-0.276821	0.153	0.643	5.37e-28
CAR2	Pigt	3.12e-32	-0.282335	0.118	0.583	5.76e-28
CAR2	Sult1a1	3.23e-32	-0.387999	0.088	0.517	5.97e-28
CAR2	Atp6ap2	3.45e-32	-0.261444	0.135	0.615	6.38e-28
CAR2	Srp14	3.54e-32	-0.286234	0.209	0.778	6.53e-28
CAR2	Pbxip1	3.73e-32	-0.310696	0.074	0.489	6.88e-28
CAR2	Pttg1ip	4.31e-32	-0.258839	0.153	0.647	7.97e-28
CAR2	Iigp1	4.84e-32	-0.482888	0.165	0.669	8.94e-28
CAR2	Cop1	4.85e-32	-0.326494	0.065	0.463	8.96e-28
CAR2	Dcn	5.07e-32	1.34295	0.826	0.8	9.36e-28
CAR2	Igfbp7	5.07e-32	-0.634152	0.703	0.978	9.37e-28
CAR2	Rpl9-ps6	5.36e-32	1.31727	0.479	0.128	9.89e-28
CAR2	Cdkn1c	5.52e-32	-0.536721	0.156	0.639	1.02e-27
CAR2	Fkbp7	6.12e-32	-0.271772	0.126	0.599	1.13e-27
CAR2	Crim1	6.34e-32	-0.320571	0.112	0.561	1.17e-27
CAR2	Cygb	6.48e-32	-0.555263	0.294	0.866	1.2e-27
CAR2	Fkbp1a	6.52e-32	-0.285018	0.15	0.645	1.2e-27
CAR2	Cald1	6.68e-32	-0.59612	0.479	0.944	1.23e-27
CAR2	Runx2	9.58e-32	-0.341548	0.165	0.667	1.77e-27
CAR2	Txndc5	9.59e-32	-0.337126	0.156	0.645	1.77e-27
CAR2	Arhgap5	1.05e-31	-0.292691	0.129	0.591	1.95e-27
CAR2	Tmem50a	1.1e-31	-0.262118	0.218	0.784	2.02e-27
CAR2	Serinc3	1.15e-31	-0.390707	0.247	0.832	2.12e-27
CAR2	Emp1	1.2e-31	-0.532465	0.238	0.776	2.21e-27
CAR2	Serping1	1.37e-31	-0.551277	0.744	0.976	2.52e-27
CAR2	Rgs3	1.5e-31	-0.316795	0.106	0.547	2.76e-27
CAR2	Tln2	1.59e-31	-0.293156	0.135	0.613	2.94e-27
CAR2	Tmem86a	1.62e-31	-0.57448	0.097	0.519	2.99e-27
CAR2	Surf4	1.63e-31	-0.322099	0.121	0.565	3.01e-27
CAR2	Serinc1	1.66e-31	-0.254843	0.203	0.731	3.06e-27
CAR2	Glg1	1.69e-31	-0.282042	0.126	0.589	3.13e-27
CAR2	Fzd1	1.73e-31	-0.310803	0.097	0.531	3.19e-27
CAR2	Bmpr2	1.73e-31	-0.337648	0.094	0.515	3.2e-27
CAR2	Steap4	1.74e-31	-0.493285	0.103	0.531	3.22e-27
CAR2	Bicc1	1.9e-31	-0.421219	0.288	0.872	3.51e-27
CAR2	Gsr	1.92e-31	-0.353406	0.082	0.493	3.55e-27
CAR2	Itgb1	1.94e-31	-0.497773	0.3	0.884	3.59e-27
CAR2	Ak3	1.97e-31	-0.31508	0.091	0.521	3.63e-27
CAR2	Trim2	2.07e-31	-0.319489	0.097	0.533	3.82e-27
CAR2	Ctsl	2.21e-31	-0.564289	0.444	0.948	4.07e-27
CAR2	Rpn1	2.21e-31	-0.34252	0.153	0.629	4.08e-27
CAR2	Hp	2.4e-31	-0.659438	0.726	0.98	4.43e-27
CAR2	C1ra	2.61e-31	-0.266419	0.15	0.643	4.81e-27
CAR2	Prss23	3.1e-31	-0.405382	0.235	0.796	5.72e-27
CAR2	Csmd1	3.17e-31	-0.464357	0.079	0.493	5.86e-27
CAR2	Epb41l4b	3.37e-31	-0.412528	0.056	0.437	6.22e-27
CAR2	Igf1	3.55e-31	-0.655117	0.379	0.916	6.55e-27
CAR2	Colgalt1	3.56e-31	-0.341141	0.082	0.493	6.57e-27
CAR2	Adgrl2	3.72e-31	-0.398602	0.062	0.455	6.86e-27
CAR2	H2afv	4.06e-31	-0.302574	0.191	0.723	7.5e-27
CAR2	Zcchc7	4.15e-31	-0.298537	0.118	0.569	7.67e-27
CAR2	Hes1	4.43e-31	-0.53492	0.176	0.663	8.18e-27
CAR2	Gpr88	4.44e-31	-0.400912	0.1	0.527	8.19e-27
CAR2	Tgfb3	4.61e-31	-0.365086	0.068	0.465	8.52e-27
CAR2	Pnpla8	4.82e-31	-0.301308	0.109	0.543	8.9e-27
CAR2	Gpm6b	5.16e-31	-0.396948	0.218	0.758	9.52e-27
CAR2	Plekhh2	5.19e-31	-0.317065	0.056	0.455	9.58e-27
CAR2	Amy1	5.35e-31	-0.359241	0.065	0.461	9.88e-27
CAR2	Csnk1a1	6.28e-31	-0.408974	0.262	0.842	1.16e-26
CAR2	Slfn5	6.31e-31	-0.323911	0.132	0.597	1.17e-26
CAR2	Csf1	6.42e-31	-0.435341	0.218	0.752	1.19e-26
CAR2	Chrdl1	8.18e-31	-0.56962	0.297	0.844	1.51e-26
CAR2	Cfh	8.43e-31	-0.580132	0.385	0.92	1.56e-26
CAR2	Ahcyl1	9e-31	-0.267753	0.144	0.611	1.66e-26
CAR2	Cblb	9.33e-31	-0.320579	0.059	0.441	1.72e-26
CAR2	Slco3a1	9.54e-31	-0.327943	0.044	0.423	1.76e-26
CAR2	Fbln1	9.57e-31	-0.582794	0.218	0.721	1.77e-26
CAR2	Psap	1.1e-30	-0.507602	0.347	0.922	2.03e-26
CAR2	Emb	1.13e-30	-0.47733	0.235	0.776	2.09e-26
CAR2	Gulp1	1.24e-30	-0.403702	0.065	0.449	2.28e-26
CAR2	Gm4951	1.28e-30	-0.387279	0.179	0.673	2.37e-26
CAR2	Txndc15	1.33e-30	-0.271119	0.094	0.501	2.46e-26
CAR2	Map1lc3b	1.54e-30	-0.388808	0.262	0.826	2.85e-26
CAR2	Ar	1.6e-30	-0.42759	0.247	0.796	2.96e-26
CAR2	Runx1	1.6e-30	-0.560343	0.379	0.906	2.96e-26
CAR2	Six1	1.66e-30	-0.317982	0.191	0.699	3.07e-26
CAR2	Tsc22d4	1.7e-30	-0.250706	0.082	0.495	3.13e-26
CAR2	Sec61a1	1.81e-30	-0.306259	0.085	0.497	3.33e-26
CAR2	Mia3	1.88e-30	-0.298826	0.106	0.531	3.47e-26
CAR2	Slc38a2	1.92e-30	-0.548009	0.291	0.85	3.54e-26
CAR2	Pappa	1.96e-30	-0.58326	0.259	0.774	3.61e-26
CAR2	S1pr1	2.06e-30	-0.317657	0.124	0.581	3.8e-26
CAR2	Srpr	2.16e-30	-0.262506	0.144	0.631	3.98e-26
CAR2	Psmb8	2.26e-30	-0.305934	0.179	0.685	4.18e-26
CAR2	Irf2bp2	2.29e-30	-0.280289	0.209	0.739	4.23e-26
CAR2	Tnfsf12	2.32e-30	-0.273274	0.103	0.527	4.28e-26
CAR2	Gnao1	2.51e-30	-0.355576	0.062	0.447	4.63e-26
CAR2	Mgst1	2.65e-30	-0.495679	0.282	0.872	4.9e-26
CAR2	Hivep3	2.67e-30	-0.379935	0.032	0.387	4.92e-26
CAR2	Enpep	2.81e-30	-0.3947	0.074	0.471	5.18e-26
CAR2	Ptpn1	2.93e-30	-0.281723	0.1	0.523	5.41e-26
CAR2	Atp2b1	3.09e-30	-0.326596	0.191	0.703	5.71e-26
CAR2	Tnrc18	3.12e-30	-0.277412	0.082	0.491	5.76e-26
CAR2	Lhfp	3.19e-30	-0.291851	0.221	0.766	5.9e-26
CAR2	Insig2	3.28e-30	-0.359366	0.144	0.611	6.06e-26
CAR2	Mfap2	3.28e-30	-0.402713	0.029	0.383	6.06e-26
CAR2	Rab9	3.54e-30	-0.275959	0.124	0.573	6.54e-26
CAR2	Maged2	3.57e-30	-0.28552	0.112	0.547	6.6e-26
CAR2	Phactr1	3.79e-30	-0.447334	0.041	0.399	7e-26
CAR2	Slc39a7	4.41e-30	-0.262907	0.106	0.537	8.13e-26
CAR2	Sbf2	4.6e-30	-0.276715	0.068	0.467	8.5e-26
CAR2	Dlg5	4.8e-30	-0.265762	0.079	0.479	8.86e-26
CAR2	Olfml3	5.01e-30	-0.543751	0.235	0.743	9.25e-26
CAR2	Rybp	5.31e-30	-0.290084	0.053	0.427	9.8e-26
CAR2	Cnn2	6.4e-30	-0.360652	0.188	0.697	1.18e-25
CAR2	Sec11a	6.51e-30	-0.300794	0.15	0.615	1.2e-25
CAR2	Camk2d	8.46e-30	-0.275448	0.126	0.571	1.56e-25
CAR2	P2rx4	8.51e-30	-0.297416	0.074	0.465	1.57e-25
CAR2	Pik3r1	8.67e-30	-0.417939	0.279	0.856	1.6e-25
CAR2	Mab21l2	8.72e-30	-0.386633	0.032	0.387	1.61e-25
CAR2	Trappc10	1.02e-29	-0.311881	0.068	0.451	1.89e-25
CAR2	Gtf2h5	1.04e-29	-0.318662	0.129	0.581	1.93e-25
CAR2	Ctsh	1.1e-29	-0.317406	0.079	0.483	2.03e-25
CAR2	Ddt	1.11e-29	-0.300195	0.097	0.513	2.05e-25
CAR2	Vegfc	1.27e-29	-0.307134	0.209	0.727	2.34e-25
CAR2	Tsen34	1.32e-29	-0.252455	0.091	0.499	2.44e-25
CAR2	Pitx1	1.39e-29	-0.360681	0.041	0.407	2.57e-25
CAR2	Snrnp48	1.52e-29	-0.334475	0.071	0.459	2.81e-25
CAR2	Lmcd1	1.58e-29	-0.380278	0.068	0.449	2.91e-25
CAR2	St6galnac2	1.62e-29	-0.378169	0.088	0.487	3e-25
CAR2	Trabd2b	1.65e-29	-0.36454	0.053	0.423	3.05e-25
CAR2	Ctsf	1.69e-29	-0.271829	0.109	0.541	3.11e-25
CAR2	Lpgat1	1.75e-29	-0.309604	0.097	0.509	3.24e-25
CAR2	Cnot6	1.82e-29	-0.286125	0.074	0.463	3.36e-25
CAR2	Dnajc3	2.06e-29	-0.416396	0.25	0.798	3.8e-25
CAR2	Ndufv3	2.11e-29	-0.282684	0.179	0.673	3.91e-25
CAR2	Wdr45b	2.13e-29	-0.323064	0.032	0.373	3.93e-25
CAR2	H2-K1	2.26e-29	-0.531302	0.753	0.986	4.18e-25
CAR2	Ptx3	2.33e-29	-0.58987	0.171	0.633	4.31e-25
CAR2	Lrp6	3.08e-29	-0.264102	0.091	0.503	5.68e-25
CAR2	Olfml2b	3.27e-29	-0.359217	0.191	0.683	6.03e-25
CAR2	Fndc3b	3.36e-29	-0.285809	0.218	0.75	6.2e-25
CAR2	Syap1	3.43e-29	-0.286633	0.074	0.455	6.34e-25
CAR2	Plod3	3.44e-29	-0.37329	0.097	0.505	6.35e-25
CAR2	H2-T23	3.46e-29	-0.323697	0.112	0.537	6.39e-25
CAR2	B4gat1	3.78e-29	-0.316796	0.068	0.443	6.97e-25
CAR2	Kmt2e	3.86e-29	-0.27803	0.226	0.752	7.13e-25
CAR2	S100a6	4.26e-29	0.836533	0.841	0.784	7.87e-25
CAR2	Gpx3	5.1e-29	-0.698117	0.609	0.95	9.42e-25
CAR2	Il1r1	5.29e-29	-0.3199	0.103	0.519	9.77e-25
CAR2	Ndufa3	5.92e-29	-0.255301	0.165	0.639	1.09e-24
CAR2	Mgmt	6.05e-29	-0.291807	0.1	0.507	1.12e-24
CAR2	Tnrc6b	7.24e-29	-0.256799	0.159	0.631	1.34e-24
CAR2	St3gal6	7.3e-29	-0.304992	0.162	0.637	1.35e-24
CAR2	Ptpn13	8.02e-29	-0.343989	0.059	0.425	1.48e-24
CAR2	Lacc1	8.41e-29	-0.379591	0.044	0.393	1.55e-24
CAR2	Marcks	8.42e-29	-0.50157	0.559	0.954	1.55e-24
CAR2	Smad4	8.79e-29	-0.253922	0.1	0.515	1.62e-24
CAR2	Adipor2	9.82e-29	-0.27606	0.112	0.535	1.81e-24
CAR2	Brd4	1.16e-28	-0.25818	0.124	0.553	2.14e-24
CAR2	Ebf1	1.33e-28	-0.565748	0.547	0.95	2.45e-24
CAR2	Nid1	1.62e-28	-0.291049	0.212	0.737	2.99e-24
CAR2	Ctnnd1	1.62e-28	-0.266589	0.094	0.487	2.99e-24
CAR2	Myo18a	1.74e-28	-0.290586	0.041	0.395	3.21e-24
CAR2	Sfrp1	1.81e-28	-0.491525	0.185	0.653	3.34e-24
CAR2	Irx3	1.81e-28	-0.336965	0.074	0.457	3.35e-24
CAR2	Akap12	2.09e-28	-0.254539	0.124	0.559	3.85e-24
CAR2	Aldh2	2.29e-28	-0.399839	0.268	0.818	4.23e-24
CAR2	Spsb1	2.38e-28	-0.29643	0.05	0.409	4.4e-24
CAR2	Bgn	2.49e-28	-0.530896	0.565	0.956	4.61e-24
CAR2	Tmed3	2.87e-28	-0.267703	0.224	0.735	5.29e-24
CAR2	Rpl24	3.02e-28	0.681354	0.882	0.962	5.58e-24
CAR2	Myoc	3.41e-28	1.50678	0.259	0.016	6.3e-24
CAR2	Fn1	4.13e-28	1.95798	0.412	0.128	7.63e-24
CAR2	Rbp1	4.2e-28	-0.435448	0.132	0.563	7.75e-24
CAR2	Fam168a	4.26e-28	-0.307777	0.053	0.411	7.86e-24
CAR2	Tmco1	4.46e-28	-0.280369	0.171	0.641	8.24e-24
CAR2	Grina	4.58e-28	-0.267973	0.074	0.457	8.45e-24
CAR2	Clock	4.59e-28	-0.311271	0.076	0.455	8.48e-24
CAR2	Adcy2	5.12e-28	-0.335309	0.056	0.409	9.46e-24
CAR2	Ednra	5.26e-28	-0.347442	0.076	0.453	9.71e-24
CAR2	Nid2	5.64e-28	-0.270478	0.091	0.491	1.04e-23
CAR2	Mcfd2	5.74e-28	-0.320818	0.062	0.417	1.06e-23
CAR2	Rapgef3	5.8e-28	-0.30377	0.05	0.403	1.07e-23
CAR2	Zfp608	6.4e-28	-0.366443	0.068	0.435	1.18e-23
CAR2	G0s2	7.05e-28	-0.405946	0.138	0.583	1.3e-23
CAR2	Pgd	7.55e-28	-0.266784	0.082	0.463	1.39e-23
CAR2	Eya4	7.57e-28	-0.367971	0.035	0.369	1.4e-23
CAR2	Kit	7.8e-28	-0.729519	0.071	0.431	1.44e-23
CAR2	Ptpn14	9.1e-28	-0.318568	0.035	0.373	1.68e-23
CAR2	Rpl22	1.07e-27	0.836341	0.791	0.906	1.97e-23
CAR2	Rbp4	1.23e-27	-0.410913	0.079	0.469	2.28e-23
CAR2	Klhl24	1.37e-27	-0.279052	0.224	0.741	2.53e-23
CAR2	Slc38a10	1.42e-27	-0.256851	0.074	0.443	2.63e-23
CAR2	Prrc2b	1.43e-27	-0.273435	0.091	0.483	2.63e-23
CAR2	Col6a5	1.57e-27	-0.582432	0.291	0.776	2.89e-23
CAR2	Abcg2	1.71e-27	-0.334484	0.044	0.383	3.15e-23
CAR2	Prkab2	1.78e-27	-0.385987	0.053	0.405	3.28e-23
CAR2	Dbi	1.99e-27	-0.667635	0.303	0.884	3.68e-23
CAR2	Manf	2.11e-27	-0.284599	0.224	0.739	3.89e-23
CAR2	R3hdm1	2.18e-27	-0.270206	0.088	0.473	4.03e-23
CAR2	Rora	2.2e-27	-0.272612	0.076	0.453	4.06e-23
CAR2	Tsc22d3	2.23e-27	-0.272225	0.1	0.497	4.12e-23
CAR2	Ism1	2.28e-27	-0.349967	0.056	0.415	4.21e-23
CAR2	Tmed9	3.1e-27	-0.264363	0.247	0.808	5.73e-23
CAR2	Tmed10	3.43e-27	-0.357872	0.315	0.898	6.33e-23
CAR2	Rps9	3.61e-27	0.605137	0.915	0.982	6.66e-23
CAR2	Selenof	3.95e-27	-0.372097	0.309	0.898	7.29e-23
CAR2	Ms4a4d	3.95e-27	-0.330097	0.068	0.433	7.3e-23
CAR2	Pdia6	4.03e-27	-0.525558	0.365	0.906	7.44e-23
CAR2	Ttc28	4.07e-27	-0.290442	0.091	0.471	7.52e-23
CAR2	Cyhr1	4.37e-27	-0.267321	0.109	0.509	8.07e-23
CAR2	Itch	4.38e-27	-0.260772	0.079	0.455	8.09e-23
CAR2	Ldlrap1	4.56e-27	-0.314389	0.044	0.379	8.43e-23
CAR2	Cib1	4.62e-27	-0.28708	0.1	0.501	8.53e-23
CAR2	Mme	5.22e-27	-0.365973	0.262	0.798	9.63e-23
CAR2	Fto	5.27e-27	-0.255224	0.053	0.405	9.74e-23
CAR2	Rchy1	5.43e-27	-0.289455	0.097	0.489	1e-22
CAR2	Lbh	5.5e-27	-0.343134	0.053	0.397	1.02e-22
CAR2	Kitl	6.32e-27	-0.570423	0.479	0.942	1.17e-22
CAR2	Pld3	6.6e-27	-0.257138	0.082	0.457	1.22e-22
CAR2	Rasl11a	7.06e-27	-0.425778	0.103	0.491	1.3e-22
CAR2	N4bp2l2	7.73e-27	-0.265739	0.103	0.493	1.43e-22
CAR2	Agpat5	7.83e-27	-0.254243	0.091	0.479	1.45e-22
CAR2	Zswim8	7.84e-27	-0.310593	0.05	0.389	1.45e-22
CAR2	Selenop	8.06e-27	-0.424166	0.312	0.884	1.49e-22
CAR2	Nckap1	8.08e-27	-0.261948	0.074	0.437	1.49e-22
CAR2	Vcl	9.52e-27	-0.28929	0.103	0.497	1.76e-22
CAR2	Ttc14	9.71e-27	-0.256985	0.124	0.531	1.79e-22
CAR2	Stx16	9.77e-27	-0.280679	0.071	0.435	1.8e-22
CAR2	Rassf1	1.09e-26	-0.365977	0.074	0.427	2.02e-22
CAR2	Tmem106b	1.23e-26	-0.302029	0.079	0.443	2.27e-22
CAR2	Slc39a14	1.3e-26	-0.281939	0.032	0.355	2.4e-22
CAR2	C2	1.53e-26	-0.376504	0.068	0.423	2.82e-22
CAR2	Zfp703	1.53e-26	-0.312129	0.056	0.403	2.82e-22
CAR2	Lgals3bp	1.6e-26	-0.29605	0.244	0.772	2.96e-22
CAR2	Hbb-bs	1.61e-26	1.52971	0.544	0.244	2.98e-22
CAR2	Sdc3	1.75e-26	-0.348875	0.085	0.455	3.23e-22
CAR2	Wnt5a	1.93e-26	-0.30883	0.047	0.383	3.56e-22
CAR2	Crtc3	2.2e-26	-0.310063	0.094	0.473	4.06e-22
CAR2	Myl12a	2.24e-26	-0.397511	0.303	0.862	4.13e-22
CAR2	Grb14	2.37e-26	-0.283169	0.068	0.425	4.38e-22
CAR2	Slc1a3	2.51e-26	-0.442026	0.074	0.433	4.63e-22
CAR2	Scd1	2.99e-26	-0.833771	0.065	0.415	5.52e-22
CAR2	Ldhb	3.62e-26	-0.291244	0.112	0.501	6.68e-22
CAR2	Irak1bp1	3.8e-26	-0.372853	0.079	0.431	7.02e-22
CAR2	Sh3bgrl	4.13e-26	-0.251124	0.224	0.729	7.62e-22
CAR2	Trf	4.5e-26	-0.837112	0.335	0.737	8.32e-22
CAR2	Dguok	5.45e-26	-0.27576	0.071	0.415	1.01e-21
CAR2	Ccdc80	5.51e-26	-0.29077	0.232	0.739	1.02e-21
CAR2	Tnni2	5.92e-26	1.58466	0.3	0.048	1.09e-21
CAR2	Zcchc24	5.98e-26	-0.258096	0.109	0.491	1.1e-21
CAR2	H2-Q7	6.49e-26	-0.303698	0.118	0.521	1.2e-21
CAR2	Zfp260	7.17e-26	-0.309117	0.079	0.437	1.32e-21
CAR2	Efemp1	7.72e-26	-0.356525	0.156	0.597	1.42e-21
CAR2	Plscr3	8.03e-26	-0.290834	0.05	0.375	1.48e-21
CAR2	Rps24	8.63e-26	0.590662	0.909	0.97	1.59e-21
CAR2	Plpp3	8.7e-26	-0.496345	0.459	0.934	1.61e-21
CAR2	Scp2	8.94e-26	-0.441678	0.268	0.778	1.65e-21
CAR2	Wisp2	1.19e-25	-0.609713	0.109	0.495	2.19e-21
CAR2	Fads1	1.52e-25	-0.340728	0.056	0.389	2.81e-21
CAR2	Prdx4	1.54e-25	-0.280004	0.221	0.725	2.84e-21
CAR2	Fam104a	1.56e-25	-0.268469	0.115	0.501	2.87e-21
CAR2	Kctd12	1.57e-25	-0.415509	0.241	0.723	2.9e-21
CAR2	Hsd17b12	1.73e-25	-0.313114	0.056	0.387	3.2e-21
CAR2	Adgre5	1.74e-25	-0.305532	0.035	0.353	3.22e-21
CAR2	Wtip	2.25e-25	-0.295889	0.032	0.339	4.16e-21
CAR2	Ifngr1	2.29e-25	-0.322521	0.271	0.812	4.24e-21
CAR2	Acss3	2.31e-25	-0.295944	0.029	0.339	4.27e-21
CAR2	Snx30	2.52e-25	-0.325482	0.065	0.405	4.65e-21
CAR2	Rps27	2.91e-25	0.693676	0.876	0.948	5.37e-21
CAR2	Arhgap29	2.93e-25	-0.331067	0.079	0.433	5.4e-21
CAR2	Hoxa10	3.23e-25	-0.344161	0.103	0.485	5.97e-21
CAR2	Oasl2	3.5e-25	-0.323392	0.074	0.423	6.46e-21
CAR2	Smtn	3.72e-25	-0.353305	0.018	0.309	6.88e-21
CAR2	Atf7ip	3.84e-25	-0.293049	0.076	0.425	7.08e-21
CAR2	B2m	4.13e-25	-0.412888	0.726	0.992	7.63e-21
CAR2	F830016B08Rik	4.3e-25	-0.261871	0.05	0.373	7.93e-21
CAR2	Tmem2	4.49e-25	-0.298763	0.056	0.393	8.29e-21
CAR2	Dnajc5	4.51e-25	-0.262512	0.059	0.389	8.32e-21
CAR2	Susd6	5.6e-25	-0.276555	0.053	0.379	1.03e-20
CAR2	Pdgfra	5.66e-25	-0.290361	0.253	0.776	1.05e-20
CAR2	Fuca2	5.84e-25	-0.313783	0.074	0.415	1.08e-20
CAR2	Mtss1	6.83e-25	-0.251315	0.088	0.447	1.26e-20
CAR2	Synpo	7.18e-25	-0.310901	0.047	0.367	1.33e-20
CAR2	Bfar	7.85e-25	-0.320741	0.056	0.375	1.45e-20
CAR2	Agt	7.92e-25	-0.461408	0.3	0.814	1.46e-20
CAR2	Tm4sf1	8.51e-25	-0.250693	0.126	0.527	1.57e-20
CAR2	Rps21	8.95e-25	0.668616	0.903	0.97	1.65e-20
CAR2	Plxdc2	8.97e-25	-0.395845	0.344	0.872	1.66e-20
CAR2	Dclk1	9.04e-25	-0.256814	0.062	0.405	1.67e-20
CAR2	Tmbim6	9.23e-25	-0.343091	0.315	0.888	1.7e-20
CAR2	Bst2	9.71e-25	-0.343115	0.303	0.848	1.79e-20
CAR2	Tusc3	1.1e-24	-0.298058	0.062	0.389	2.03e-20
CAR2	Angptl4	1.13e-24	-0.439314	0.168	0.587	2.08e-20
CAR2	Dennd5b	1.15e-24	-0.250991	0.065	0.395	2.11e-20
CAR2	S100a11	1.21e-24	-0.492925	0.497	0.946	2.23e-20
CAR2	Galk1	1.25e-24	-0.257108	0.047	0.363	2.31e-20
CAR2	Maf	1.3e-24	-0.333583	0.265	0.776	2.39e-20
CAR2	Mdga1	1.6e-24	-0.356494	0.018	0.299	2.96e-20
CAR2	Mark1	1.76e-24	-0.264097	0.112	0.495	3.25e-20
CAR2	Mrps6	2.1e-24	-0.34963	0.229	0.711	3.89e-20
CAR2	Dnajb9	2.39e-24	-0.256405	0.097	0.453	4.41e-20
CAR2	Pla2r1	3.22e-24	-0.280861	0.026	0.319	5.94e-20
CAR2	Grem1	3.53e-24	-0.368962	0.165	0.593	6.51e-20
CAR2	Tmed1	4.03e-24	-0.265389	0.094	0.443	7.43e-20
CAR2	Prpsap1	4.1e-24	-0.282139	0.05	0.361	7.58e-20
CAR2	Mafb	5.19e-24	-0.561941	0.341	0.832	9.58e-20
CAR2	Slc26a7	5.7e-24	-0.351616	0.059	0.377	1.05e-19
CAR2	Clec3b	6.76e-24	1.31642	0.218	0.012	1.25e-19
CAR2	Cyth3	7.11e-24	-0.25446	0.079	0.427	1.31e-19
CAR2	Ehd2	7.32e-24	-0.307779	0.074	0.401	1.35e-19
CAR2	Cpxm1	8e-24	-0.301673	0.235	0.711	1.48e-19
CAR2	Map1lc3a	8.35e-24	-0.255678	0.238	0.727	1.54e-19
CAR2	Fads3	8.72e-24	-0.292481	0.047	0.355	1.61e-19
CAR2	Ddr1	1.02e-23	-0.268365	0.024	0.309	1.89e-19
CAR2	Rpl36a	1.03e-23	0.856163	0.785	0.89	1.91e-19
CAR2	Cnnm1	1.54e-23	-0.303243	0.029	0.317	2.84e-19
CAR2	Ylpm1	1.94e-23	-0.273978	0.056	0.371	3.58e-19
CAR2	Txlna	1.96e-23	-0.253785	0.047	0.351	3.63e-19
CAR2	Rpl23	2.13e-23	0.583438	0.9	0.972	3.93e-19
CAR2	Pcnx	2.14e-23	-0.285338	0.035	0.325	3.95e-19
CAR2	Bach1	2.53e-23	-0.280869	0.053	0.355	4.67e-19
CAR2	Atxn7l3b	2.54e-23	-0.252658	0.282	0.802	4.69e-19
CAR2	Gpsm3	2.88e-23	-0.323011	0.041	0.333	5.31e-19
CAR2	H2-Q6	3.71e-23	-0.277736	0.085	0.419	6.86e-19
CAR2	Rcn3	4.2e-23	-0.313882	0.318	0.856	7.75e-19
CAR2	Fzd4	4.28e-23	-0.274882	0.094	0.439	7.9e-19
CAR2	Rtl8a	4.5e-23	-0.264256	0.059	0.371	8.31e-19
CAR2	Ctsb	5.12e-23	-0.3563	0.382	0.916	9.45e-19
CAR2	Sdk2	5.15e-23	-0.302332	0.035	0.323	9.52e-19
CAR2	Slc12a6	5.55e-23	-0.268376	0.026	0.305	1.02e-18
CAR2	Abhd5	5.61e-23	-0.270089	0.068	0.391	1.04e-18
CAR2	Rps25	5.89e-23	0.780386	0.774	0.888	1.09e-18
CAR2	Tnks	6.9e-23	-0.260732	0.059	0.373	1.27e-18
CAR2	Lamp2	7.38e-23	-0.274885	0.329	0.894	1.36e-18
CAR2	Ly6a	8.19e-23	1.71927	0.409	0.16	1.51e-18
CAR2	Csnk1g2	9.32e-23	-0.256323	0.053	0.353	1.72e-18
CAR2	Itsn1	1.3e-22	-0.258407	0.053	0.355	2.39e-18
CAR2	Git2	1.48e-22	-0.301907	0.041	0.331	2.72e-18
CAR2	S100a4	1.5e-22	1.23297	0.347	0.094	2.77e-18
CAR2	Dock10	1.8e-22	-0.279952	0.056	0.353	3.33e-18
CAR2	Sbno2	1.83e-22	-0.30155	0.097	0.443	3.39e-18
CAR2	Fam102b	1.88e-22	-0.309449	0.056	0.357	3.48e-18
CAR2	Mylpf	2.24e-22	1.68372	0.329	0.09	4.14e-18
CAR2	Tmem53	2.25e-22	-0.310296	0.038	0.321	4.16e-18
CAR2	Fblim1	2.4e-22	-0.259976	0.015	0.275	4.43e-18
CAR2	Borcs7	3.4e-22	-0.251855	0.059	0.361	6.28e-18
CAR2	Aspn	3.54e-22	1.18982	0.185	0.004	6.53e-18
CAR2	Vstm4	3.73e-22	-0.260117	0.056	0.359	6.89e-18
CAR2	Arfgef2	4.41e-22	-0.278312	0.032	0.309	8.15e-18
CAR2	Adam12	4.97e-22	-0.314895	0.038	0.313	9.18e-18
CAR2	Rps7	5.07e-22	0.644698	0.832	0.944	9.37e-18
CAR2	Cd302	5.18e-22	-0.463157	0.406	0.914	9.57e-18
CAR2	Rsrp1	6.83e-22	-0.257541	0.309	0.848	1.26e-17
CAR2	Rpl3	7.04e-22	0.66002	0.806	0.924	1.3e-17
CAR2	Abi3bp	7.28e-22	-0.443441	0.332	0.826	1.34e-17
CAR2	Slc1a5	8.66e-22	-0.25171	0.091	0.417	1.6e-17
CAR2	Fus	9.37e-22	-0.290761	0.356	0.874	1.73e-17
CAR2	Tnfrsf21	1.02e-21	-0.290267	0.053	0.343	1.88e-17
CAR2	Hip1	1.21e-21	-0.30719	0.029	0.299	2.23e-17
CAR2	Slc38a6	1.35e-21	-0.347262	0.032	0.301	2.49e-17
CAR2	Litaf	1.55e-21	-0.271603	0.062	0.359	2.86e-17
CAR2	Echs1	2.11e-21	-0.277035	0.091	0.417	3.89e-17
CAR2	Rpl10a	2.21e-21	0.576946	0.853	0.95	4.08e-17
CAR2	Frmd4b	2.43e-21	-0.268613	0.053	0.341	4.49e-17
CAR2	Casp1	3.09e-21	-0.267165	0.056	0.343	5.7e-17
CAR2	Zfp36l1	4.38e-21	-0.496464	0.476	0.934	8.09e-17
CAR2	Lcp2	4.76e-21	-0.290796	0.038	0.311	8.79e-17
CAR2	Nuak1	4.93e-21	-0.297933	0.029	0.291	9.1e-17
CAR2	Mpc2	5e-21	-0.255731	0.285	0.802	9.23e-17
CAR2	Irx5	5.35e-21	-0.251775	0.065	0.361	9.87e-17
CAR2	Mid1	5.45e-21	-0.259455	0.047	0.325	1.01e-16
CAR2	Klhdc8b	6.16e-21	-0.314087	0.041	0.309	1.14e-16
CAR2	Gm12216	6.96e-21	-0.325527	0.026	0.285	1.28e-16
CAR2	Cbl	7.9e-21	-0.252585	0.038	0.307	1.46e-16
CAR2	Pgs1	8.08e-21	-0.251995	0.062	0.347	1.49e-16
CAR2	Mrap	8.45e-21	-0.394074	0.079	0.385	1.56e-16
CAR2	S100b	8.62e-21	-0.275174	0.115	0.457	1.59e-16
CAR2	Cbln1	8.68e-21	-0.464833	0.085	0.399	1.6e-16
CAR2	Rasa2	9.06e-21	-0.280108	0.035	0.303	1.67e-16
CAR2	Thsd4	9.63e-21	-0.375166	0.038	0.313	1.78e-16
CAR2	Abcd2	1.03e-20	-0.330663	0.056	0.337	1.9e-16
CAR2	Gng5	1.24e-20	-0.412136	0.415	0.95	2.29e-16
CAR2	Ttc39b	1.37e-20	-0.260804	0.053	0.337	2.52e-16
CAR2	Mmp11	1.56e-20	-0.332999	0.032	0.291	2.88e-16
CAR2	Enpp1	1.61e-20	-0.285529	0.059	0.341	2.97e-16
CAR2	Eef1g	1.82e-20	1.03291	0.715	0.774	3.37e-16
CAR2	Fau	2.24e-20	0.521529	0.888	0.958	4.13e-16
CAR2	Col6a2	2.33e-20	-0.367015	0.315	0.784	4.31e-16
CAR2	Pcdhb9	3.08e-20	-0.349066	0.047	0.317	5.69e-16
CAR2	Npc2	3.69e-20	-0.370812	0.394	0.918	6.81e-16
CAR2	Ccdc71l	4.11e-20	-0.284028	0.05	0.323	7.58e-16
CAR2	Vps13d	4.86e-20	-0.281992	0.038	0.301	8.97e-16
CAR2	Rasa4	5.14e-20	-0.267195	0.047	0.315	9.49e-16
CAR2	Errfi1	5.48e-20	-0.451906	0.35	0.816	1.01e-15
CAR2	Ifi27	5.63e-20	-0.25046	0.318	0.852	1.04e-15
CAR2	Son	8.16e-20	-0.417407	0.444	0.94	1.51e-15
CAR2	Hoxc9	9.07e-20	-0.252402	0.035	0.293	1.67e-15
CAR2	Ckm	9.18e-20	1.30591	0.265	0.056	1.7e-15
CAR2	Serpinh1	1.05e-19	-0.389159	0.456	0.922	1.94e-15
CAR2	Pla2g16	1.2e-19	-0.280505	0.106	0.423	2.22e-15
CAR2	Clu	1.56e-19	-0.387728	0.359	0.83	2.89e-15
CAR2	Adamts1	2.11e-19	-0.469467	0.232	0.623	3.9e-15
CAR2	Wdr89	2.42e-19	1.45647	0.465	0.242	4.47e-15
CAR2	Thbs4	2.71e-19	1.1196	0.168	0.006	5e-15
CAR2	Mycbp2	2.79e-19	-0.270851	0.306	0.804	5.14e-15
CAR2	Nedd4	3.16e-19	-0.366693	0.535	0.964	5.84e-15
CAR2	Rpl18	3.63e-19	0.537916	0.815	0.958	6.69e-15
CAR2	Gdf10	3.8e-19	-0.359425	0.029	0.277	7.01e-15
CAR2	Zfp945	4.09e-19	-0.260773	0.038	0.287	7.55e-15
CAR2	App	6.7e-19	-0.360312	0.421	0.92	1.24e-14
CAR2	Prkcd	7.89e-19	-0.257449	0.044	0.299	1.46e-14
CAR2	Adamts5	7.91e-19	-0.266575	0.182	0.559	1.46e-14
CAR2	Scmh1	8.12e-19	-0.259709	0.035	0.279	1.5e-14
CAR2	Gpx4	8.57e-19	-0.313404	0.379	0.916	1.58e-14
CAR2	Zeb2	1.04e-18	-0.400517	0.462	0.93	1.92e-14
CAR2	Naca	1.04e-18	0.657108	0.753	0.888	1.92e-14
CAR2	Aplp2	1.1e-18	-0.384702	0.491	0.926	2.03e-14
CAR2	Lfng	1.26e-18	-0.277458	0.035	0.277	2.32e-14
CAR2	Cxcl13	1.31e-18	-0.647458	0.021	0.25	2.41e-14
CAR2	Col1a1	1.43e-18	1.70955	0.729	0.836	2.64e-14
CAR2	Bsg	1.64e-18	-0.307484	0.376	0.896	3.03e-14
CAR2	Ly6c1	1.76e-18	1.39324	0.244	0.048	3.25e-14
CAR2	Ifitm3	1.78e-18	-0.371559	0.774	0.988	3.29e-14
CAR2	Acaca	2.03e-18	-0.286052	0.038	0.283	3.75e-14
CAR2	Rspo2	2.05e-18	-0.322089	0.044	0.293	3.78e-14
CAR2	Nfatc4	2.1e-18	-0.270985	0.024	0.253	3.88e-14
CAR2	Gm10578	2.42e-18	-0.25946	0.009	0.22	4.47e-14
CAR2	Amn1	2.82e-18	-0.253198	0.018	0.238	5.2e-14
CAR2	Dpt	3.18e-18	1.0738	0.174	0.012	5.87e-14
CAR2	Me1	6.73e-18	-0.367479	0.003	0.202	1.24e-13
CAR2	Rmnd5a	7.06e-18	-0.261675	0.029	0.255	1.3e-13
CAR2	Plekhg2	7.33e-18	-0.260625	0.035	0.269	1.35e-13
CAR2	Rps20	9.6e-18	0.460392	0.915	0.982	1.77e-13
CAR2	Cdip1	1.12e-17	-0.262502	0.041	0.277	2.06e-13
CAR2	Ddhd1	2.29e-17	-0.28778	0.024	0.238	4.23e-13
CAR2	Rasgrf2	3e-17	-0.252479	0.018	0.226	5.54e-13
CAR2	Gabarap	3.39e-17	-0.270805	0.365	0.904	6.25e-13
CAR2	Sfrp2	5.64e-17	-0.460913	0.053	0.297	1.04e-12
CAR2	Gm2000	6.59e-17	1.22129	0.441	0.23	1.22e-12
CAR2	Fgfr3	7.77e-17	-0.276517	0.024	0.236	1.43e-12
CAR2	Cx3cl1	9.25e-17	-0.254161	0.018	0.222	1.71e-12
CAR2	Cldn10	9.3e-17	-0.380458	0.044	0.277	1.72e-12
CAR2	Ogn	1.02e-16	-0.25395	0.35	0.804	1.88e-12
CAR2	Ybx1	1.08e-16	0.761279	0.753	0.89	2e-12
CAR2	Rps11	2.39e-16	0.475068	0.874	0.97	4.41e-12
CAR2	Pgf	2.74e-16	-0.266206	0.038	0.261	5.07e-12
CAR2	Gm11361	3.79e-16	1.3435	0.503	0.343	7e-12
CAR2	Nlgn2	5.73e-16	-0.262206	0.024	0.224	1.06e-11
CAR2	Gja1	5.95e-16	-0.313609	0.435	0.89	1.1e-11
CAR2	Ltbp4	6.15e-16	1.03293	0.176	0.022	1.14e-11
CAR2	Gm15261	6.57e-16	-0.330117	0.012	0.2	1.21e-11
CAR2	Sfrp4	6.76e-16	-0.260772	0.379	0.82	1.25e-11
CAR2	Col6a1	6.83e-16	-0.322449	0.426	0.902	1.26e-11
CAR2	Tmem59	8.11e-16	-0.27272	0.371	0.894	1.5e-11
CAR2	Nupr1	1.81e-15	-0.289869	0.385	0.878	3.34e-11
CAR2	Fabp4	1.95e-15	-1.65939	0.094	0.345	3.6e-11
CAR2	Id3	2.07e-15	-0.366022	0.441	0.868	3.82e-11
CAR2	Rplp2	2.64e-15	0.521265	0.815	0.954	4.88e-11
CAR2	Fbxw17	2.93e-15	-0.256028	0.035	0.242	5.41e-11
CAR2	Ndufa4	2.99e-15	-0.271655	0.397	0.912	5.53e-11
CAR2	Rpl10l	4.62e-15	0.897935	0.268	0.074	8.53e-11
CAR2	Lars2	4.8e-15	-0.309645	0.406	0.87	8.86e-11
CAR2	Ubb	8.28e-15	-0.298521	0.6	0.966	1.53e-10
CAR2	Rps28	8.38e-15	0.730514	0.729	0.866	1.55e-10
CAR2	Bglap2	1.18e-14	1.87246	0.279	0.1	2.18e-10
CAR2	Angpt4	1.25e-14	-0.258759	0.024	0.214	2.3e-10
CAR2	Stc1	1.63e-14	-0.275669	0.026	0.216	3e-10
CAR2	Igfbp5	3.02e-14	-0.687296	0.868	0.948	5.58e-10
CAR2	Tpt1	3.57e-14	0.332955	0.953	0.99	6.59e-10
CAR2	Itih5	3.92e-14	-0.265686	0.262	0.625	7.25e-10
CAR2	Jund	4.55e-14	-0.424533	0.706	0.956	8.41e-10
CAR2	Cd34	4.71e-14	0.819028	0.135	0.01	8.7e-10
CAR2	Lamp1	5.97e-14	-0.261776	0.435	0.922	1.1e-09
CAR2	Cd83	7.71e-14	-0.258727	0.021	0.196	1.42e-09
CAR2	Rpl37	8.1e-14	0.474579	0.815	0.958	1.5e-09
CAR2	Nbl1	9.06e-14	0.994948	0.159	0.022	1.67e-09
CAR2	Lum	9.61e-14	1.13579	0.438	0.273	1.77e-09
CAR2	Hba-a2	1.57e-13	1.00204	0.282	0.098	2.9e-09
CAR2	C3	2.04e-13	-0.319625	0.118	0.373	3.77e-09
CAR2	Pcolce2	2.15e-13	0.851797	0.115	0.004	3.97e-09
CAR2	Col2a1	2.35e-13	0.998635	0.109	0.002	4.34e-09
CAR2	Limch1	3.87e-13	-0.251362	0.162	0.447	7.15e-09
CAR2	Hnrnpul2	4.01e-13	0.254223	0.156	0.459	7.4e-09
CAR2	Hspa5	5.58e-13	-0.38497	0.647	0.964	1.03e-08
CAR2	Smoc2	7.3e-13	0.81738	0.121	0.008	1.35e-08
CAR2	Prg4	1.07e-12	2.15581	0.3	0.138	1.97e-08
CAR2	Eef1b2	1.21e-12	0.843703	0.665	0.838	2.23e-08
CAR2	Fbln2	1.22e-12	0.796317	0.124	0.01	2.25e-08
CAR2	Rps10	1.96e-12	0.414031	0.882	0.976	3.62e-08
CAR2	Hsp90b1	2.15e-12	-0.286973	0.656	0.962	3.97e-08
CAR2	Rplp0	2.2e-12	0.45044	0.826	0.956	4.07e-08
CAR2	Laptm4a	3.24e-12	-0.256233	0.459	0.926	5.98e-08
CAR2	Vim	3.87e-12	0.665395	0.759	0.922	7.15e-08
CAR2	Gm26802	4.15e-12	-0.321289	0.088	0.297	7.66e-08
CAR2	Meg3	4.36e-12	0.801062	0.124	0.012	8.04e-08
CAR2	Cd63	4.86e-12	-0.294454	0.603	0.984	8.97e-08
CAR2	Rpl9	5.63e-12	0.358041	0.888	0.972	1.04e-07
CAR2	Srsf10	8.33e-12	0.254705	0.185	0.497	1.54e-07
CAR2	Rpl36a-ps1	1.19e-11	1.07285	0.256	0.1	2.21e-07
CAR2	Rpl39l	1.31e-11	1.32974	0.459	0.351	2.41e-07
CAR2	Pnpla2	1.35e-11	-0.317548	0.018	0.164	2.5e-07
CAR2	Pgp	1.41e-11	0.258842	0.165	0.455	2.6e-07
CAR2	Cyr61	1.57e-11	-0.349155	0.474	0.82	2.9e-07
CAR2	C1qtnf4	3.09e-11	0.745942	0.129	0.018	5.71e-07
CAR2	Serpine2	4e-11	-0.320899	0.565	0.912	7.38e-07
CAR2	Rps16	6.34e-11	0.425685	0.835	0.964	1.17e-06
CAR2	Cct2	8.59e-11	0.300527	0.218	0.549	1.59e-06
CAR2	Snx3	1.07e-10	0.292823	0.224	0.553	1.98e-06
CAR2	Serpinb6a	1.77e-10	0.363895	0.197	0.499	3.26e-06
CAR2	Fos	1.82e-10	0.334049	0.882	0.838	3.35e-06
CAR2	Ctgf	1.98e-10	-0.361431	0.309	0.603	3.66e-06
CAR2	Gm9844	2.08e-10	1.10933	0.224	0.086	3.84e-06
CAR2	Serf2	2.23e-10	0.491267	0.794	0.956	4.12e-06
CAR2	Rpl26	3.37e-10	0.397956	0.815	0.958	6.23e-06
CAR2	Tnxb	3.41e-10	0.783832	0.135	0.026	6.29e-06
CAR2	Sh3bgrl3	4.23e-10	0.272679	0.194	0.479	7.81e-06
CAR2	Pfdn2	4.4e-10	0.282967	0.218	0.535	8.12e-06
CAR2	Ik	4.54e-10	0.252686	0.147	0.391	8.38e-06
CAR2	Tcap	5.04e-10	0.834708	0.126	0.022	9.3e-06
CAR2	Gm10036	5.86e-10	0.950666	0.232	0.094	1.08e-05
CAR2	Cope	7.11e-10	0.250484	0.268	0.631	1.31e-05
CAR2	Nsa2	8.41e-10	0.280128	0.203	0.499	1.55e-05
CAR2	Serp1	8.86e-10	0.252322	0.215	0.525	1.64e-05
CAR2	Ifrd1	1.11e-09	0.254252	0.135	0.367	2.06e-05
CAR2	Hnrnpa1	1.18e-09	1.24586	0.535	0.529	2.18e-05
CAR2	Psmd6	1.21e-09	0.256756	0.191	0.465	2.23e-05
CAR2	Car1	1.39e-09	1.16023	0.147	0.036	2.57e-05
CAR2	Fabp5	1.52e-09	-0.281724	0.041	0.186	2.81e-05
CAR2	Cxcl5	1.78e-09	-0.295629	0.044	0.192	3.28e-05
CAR2	Plac8	2.25e-09	0.254489	0.176	0.435	4.16e-05
CAR2	Fkbp3	2.49e-09	0.261567	0.156	0.397	4.59e-05
CAR2	Gm5093	3.37e-09	0.808284	0.2	0.072	6.23e-05
CAR2	Prelid1	3.88e-09	0.256066	0.226	0.533	7.16e-05
CAR2	Ubxn1	4.41e-09	0.314845	0.229	0.545	8.14e-05
CAR2	Ccni	5.46e-09	0.303208	0.179	0.453	0.000100834
CAR2	Rpl37a	5.76e-09	0.337783	0.879	0.978	0.000106426
CAR2	Bglap	7.81e-09	2.63981	0.324	0.212	0.00014414
CAR2	Csnk2b	8.08e-09	0.280611	0.229	0.527	0.000149128
CAR2	Mgp	9.86e-09	0.650378	0.453	0.341	0.000182043
CAR2	Vtn	1.03e-08	-0.325921	0.024	0.142	0.000190983
CAR2	Hnrnpa2b1	1.19e-08	0.630871	0.694	0.908	0.000219732
CAR2	Mfap5	1.64e-08	0.950643	0.215	0.092	0.000302934
CAR2	Smarce1	1.86e-08	0.283175	0.191	0.445	0.000342652
CAR2	Cbx5	2.13e-08	0.302643	0.171	0.415	0.000392631
CAR2	Pdcd4	2.22e-08	0.289659	0.279	0.623	0.000410497
CAR2	Pkm	2.92e-08	0.350215	0.179	0.423	0.000538609
CAR2	Ibsp	3.35e-08	0.896871	0.341	0.216	0.000618843
CAR2	Smarcc1	3.9e-08	0.274984	0.135	0.351	0.000720296
CAR2	Nrd1	3.91e-08	0.319744	0.162	0.391	0.000722388
CAR2	Anp32a	4.59e-08	0.326896	0.232	0.533	0.000847958
CAR2	Notch2	4.88e-08	0.320794	0.229	0.513	0.000900561
CAR2	Bola2	5.3e-08	0.302157	0.135	0.343	0.000977928
CAR2	Gmps	5.58e-08	0.250825	0.144	0.355	0.00102996
CAR2	Dpysl2	6.39e-08	0.329079	0.147	0.365	0.00118072
CAR2	Rps6	6.48e-08	0.584159	0.659	0.876	0.00119637
CAR2	Egr1	6.69e-08	-0.365399	0.582	0.84	0.00123525
CAR2	Rpl36al	7.97e-08	0.309856	0.238	0.539	0.00147248
CAR2	Rpl14	8.05e-08	0.456337	0.729	0.916	0.00148586
CAR2	Gem	8.59e-08	0.680838	0.103	0.02	0.00158548
CAR2	Mb	8.91e-08	0.773956	0.121	0.03	0.00164578
CAR2	Fxr1	9.02e-08	0.357814	0.168	0.397	0.00166496
CAR2	Mcl1	9.62e-08	0.31754	0.265	0.589	0.00177592
CAR2	Pin4	1.03e-07	0.272097	0.159	0.381	0.00189403
CAR2	Ssbp1	1.12e-07	0.293249	0.2	0.453	0.00207037
CAR2	Nucks1	1.34e-07	0.301833	0.341	0.737	0.00248343
CAR2	Thrap3	1.43e-07	0.318911	0.244	0.543	0.00264692
CAR2	Tcp1	1.6e-07	0.276243	0.209	0.469	0.00295517
CAR2	Arpc3	1.61e-07	0.278848	0.265	0.567	0.0029754
CAR2	Mcts1	1.69e-07	0.252768	0.147	0.349	0.00312969
CAR2	Sparcl1	1.94e-07	1.06256	0.232	0.118	0.00357793
CAR2	Trmt112	2.19e-07	0.269923	0.2	0.449	0.0040402
CAR2	Psme2	2.4e-07	0.294893	0.274	0.587	0.00443427
CAR2	Prnp	2.48e-07	0.293758	0.124	0.309	0.00457023
CAR2	Rnase4	2.5e-07	0.366332	0.179	0.411	0.00460938
CAR2	Npm1	2.56e-07	0.808316	0.615	0.82	0.00472282
CAR2	Rpl21	2.68e-07	0.314324	0.785	0.946	0.00494971
CAR2	Tma7	3.17e-07	0.265242	0.338	0.723	0.00585376
CAR2	Abce1	3.64e-07	0.276755	0.112	0.283	0.00671518
CAR2	Cst3	4.44e-07	0.351124	0.826	0.966	0.00819996
CAR2	Snrpd3	4.44e-07	0.27853	0.221	0.475	0.00820552
CAR2	Cct8	4.59e-07	0.282248	0.25	0.529	0.00848005
CAR2	Rbm27	5.97e-07	0.255141	0.126	0.305	0.0110249
CAR2	Rpl27a	6.15e-07	0.290768	0.847	0.976	0.0113613
CAR2	Rps26	6.42e-07	0.617543	0.685	0.9	0.0118599
CAR2	Plec	6.77e-07	0.287068	0.1	0.259	0.0125039
CAR2	Skil	7.74e-07	0.29851	0.118	0.291	0.014289
CAR2	Lars	7.95e-07	0.317856	0.129	0.307	0.0146726
CAR2	Gm16519	8.27e-07	0.730303	0.132	0.044	0.0152701
CAR2	Smc3	8.48e-07	0.286572	0.212	0.453	0.0156511
CAR2	Hsp90ab1	9.04e-07	0.377523	0.756	0.942	0.0166877
CAR2	Uqcc2	9.08e-07	0.294639	0.3	0.615	0.0167681
CAR2	Crip2	9.41e-07	0.327939	0.185	0.413	0.0173749
CAR2	Rpl10-ps3	1.01e-06	0.857108	0.262	0.15	0.0186578
CAR2	Rad23a	1.24e-06	0.331358	0.141	0.321	0.022831
CAR2	Hmgb1	1.38e-06	0.519182	0.691	0.908	0.0255008
CAR2	Twist1	1.4e-06	0.321953	0.126	0.303	0.0258092
CAR2	Cryab	1.53e-06	0.905259	0.132	0.046	0.0281917
CAR2	Snrpe	1.54e-06	0.276917	0.297	0.629	0.0284811
CAR2	Hnrnph3	1.57e-06	0.342176	0.144	0.339	0.0289233
CAR2	Khdrbs1	1.6e-06	0.322275	0.224	0.473	0.0296192
CAR2	Stag2	1.79e-06	0.325485	0.176	0.387	0.0330875
CAR2	Rpl7	1.87e-06	0.362793	0.735	0.94	0.0346014
CAR2	Gnas	1.98e-06	0.35297	0.774	0.966	0.0365108
CAR2	Hdgf	2.08e-06	0.397699	0.218	0.461	0.0383553
CAR2	Stmn1	2.08e-06	0.9021	0.238	0.138	0.0383748
CAR2	Mmp2	2.23e-06	0.275218	0.224	0.473	0.0411943
CAR2	Chd2	2.38e-06	0.258244	0.153	0.327	0.0439429
CAR2	Hbb-bt	3.66e-06	1.12209	0.253	0.152	0.0675885
CAR2	Metap2	3.76e-06	0.381814	0.265	0.541	0.0694091
CAR2	Clta	3.9e-06	0.289953	0.362	0.756	0.0720762
CAR2	Nop58	4.04e-06	0.313231	0.159	0.351	0.0745677
CAR2	Anp32e	4.79e-06	0.279896	0.132	0.301	0.0885125
CAR2	Lbp	4.84e-06	0.297903	0.235	0.481	0.0893907
AdipoCAR	Myoc	8.37047e-64	2.12576	0.418	0.005	1.54561e-59
AdipoCAR	Igfbp6	1.28506e-35	2.04631	0.309	0.011	2.37286e-31
AdipoCAR	Hba-a2	3.56491e-32	1.65762	0.345	0.02	6.5826e-28
AdipoCAR	Chad	3.03488e-28	1.35786	0.2	0.004	5.6039e-24
AdipoCAR	Rps12-ps3	9.50491e-28	1.92918	0.455	0.056	1.75508e-23
AdipoCAR	Rpl13a-ps1	8.39733e-25	1.87112	0.327	0.028	1.55057e-20
AdipoCAR	Gpha2	1.13149e-23	1.0001	0.127	0	2.08929e-19
AdipoCAR	Thbs4	1.33645e-20	1.07973	0.127	0.001	2.46775e-16
AdipoCAR	Meg3	2.25858e-20	1.22204	0.164	0.005	4.17046e-16
AdipoCAR	Rpl10l	1.87207e-19	1.31376	0.255	0.022	3.45678e-15
AdipoCAR	Rpl9-ps6	3.06483e-19	2.08542	0.345	0.047	5.65921e-15
AdipoCAR	Nbl1	3.06861e-18	1.56205	0.2	0.013	5.66619e-14
AdipoCAR	Gm10073	1.31839e-17	2.39752	0.545	0.158	2.4344e-13
AdipoCAR	S100a4	1.69136e-16	1.10117	0.2	0.015	3.1231e-12
AdipoCAR	Ly6a	3.46058e-16	2.26094	0.345	0.059	6.38996e-12
AdipoCAR	Gm10036	3.15268e-15	1.28301	0.218	0.022	5.82143e-11
AdipoCAR	Wdr89	4.00932e-15	1.59444	0.455	0.112	7.40322e-11
AdipoCAR	Fbln2	9.9731e-15	0.832228	0.127	0.005	1.84153e-10
AdipoCAR	Ly6c1	2.52799e-14	1.241	0.164	0.011	4.66794e-10
AdipoCAR	Tnnt3	4.31724e-14	1.46892	0.309	0.054	7.97179e-10
AdipoCAR	Pdgfrb	3.65275e-13	-0.959021	0.345	0.883	6.74481e-09
AdipoCAR	Hba-a1	4.10808e-13	3.06584	0.709	0.427	7.58556e-09
AdipoCAR	Eef1a1	6.18792e-13	1.03699	1	0.922	1.1426e-08
AdipoCAR	Crispld2	7.71229e-13	1.06158	0.145	0.01	1.42407e-08
AdipoCAR	Gsn	7.87733e-13	2.54873	0.636	0.304	1.45455e-08
AdipoCAR	Rps4x	1.55952e-12	1.05077	0.909	0.758	2.87966e-08
AdipoCAR	Rps23	2.07463e-12	1.08666	0.909	0.825	3.83081e-08
AdipoCAR	Rpl36a-ps1	2.67323e-12	1.14374	0.218	0.029	4.93613e-08
AdipoCAR	Clec3b	5.01072e-12	0.931807	0.109	0.005	9.25229e-08
AdipoCAR	Pcolce2	5.11989e-12	0.824853	0.109	0.005	9.45387e-08
AdipoCAR	S100a6	6.27129e-12	1.86902	0.655	0.345	1.15799e-07
AdipoCAR	Mylpf	1.87472e-11	1.42397	0.273	0.052	3.46168e-07
AdipoCAR	Cd34	2.33317e-11	0.714325	0.127	0.009	4.3082e-07
AdipoCAR	Rpl10	1.28199e-10	1.33762	0.873	0.754	2.3672e-06
AdipoCAR	Fn1	1.69789e-10	1.2844	0.309	0.075	3.13516e-06
AdipoCAR	Rps12	1.75151e-10	1.14298	0.891	0.825	3.23416e-06
AdipoCAR	Rpl8	1.92634e-10	0.995435	0.909	0.796	3.55699e-06
AdipoCAR	mt-Nd1	2.15957e-10	-0.417974	0.909	0.996	3.98765e-06
AdipoCAR	Rpl36a	3.15394e-10	1.05513	0.836	0.661	5.82375e-06
AdipoCAR	Prg4	4.7591e-10	1.36877	0.345	0.097	8.78769e-06
AdipoCAR	Rps5	5.79247e-10	1.02866	0.855	0.721	1.06958e-05
AdipoCAR	Dcn	6.15542e-10	1.87753	0.818	0.638	1.1366e-05
AdipoCAR	Igfbp5	6.27345e-10	-0.751321	0.945	0.992	1.15839e-05
AdipoCAR	Aspn	6.65343e-10	0.902573	0.109	0.008	1.22856e-05
AdipoCAR	Runx1	7.85886e-10	-0.805888	0.491	0.882	1.45114e-05
AdipoCAR	Rpl19	9.89981e-10	0.978065	0.891	0.832	1.828e-05
AdipoCAR	Gm2000	1.07324e-09	1.58181	0.364	0.111	1.98174e-05
AdipoCAR	Hbb-bs	1.40414e-09	3.20612	0.491	0.205	2.59274e-05
AdipoCAR	Ifi27l2a	1.81232e-09	0.968681	0.218	0.039	3.34644e-05
AdipoCAR	Rbm39	2.53259e-09	-0.667577	0.364	0.859	4.67643e-05
AdipoCAR	Rps14	3.22424e-09	1.0045	0.891	0.847	5.95356e-05
AdipoCAR	Ebf3	3.77973e-09	-0.748486	0.4	0.85	6.97928e-05
AdipoCAR	Tnnc2	3.81502e-09	1.51027	0.273	0.066	7.04444e-05
AdipoCAR	Rpl18a	4.49581e-09	1.21131	0.873	0.809	8.30151e-05
AdipoCAR	Rpl22	4.66016e-09	0.967774	0.836	0.696	8.60499e-05
AdipoCAR	Acta1	5.34788e-09	1.90115	0.382	0.136	9.87486e-05
AdipoCAR	Mprip	5.4696e-09	-0.717682	0.182	0.656	0.000100996
AdipoCAR	Rpl34	7.3486e-09	0.811525	0.873	0.758	0.000135692
AdipoCAR	C4b	9.45491e-09	-0.587563	0.618	0.946	0.000174585
AdipoCAR	Rpl11	9.91797e-09	0.978223	0.836	0.808	0.000183135
AdipoCAR	Rps27a	1.35986e-08	0.919263	0.873	0.799	0.000251098
AdipoCAR	Rps8	1.55209e-08	0.661964	0.982	0.897	0.000286593
AdipoCAR	Rpl12	1.80533e-08	0.871039	0.873	0.767	0.000333354
AdipoCAR	Lars2	2.08879e-08	-0.725793	0.509	0.906	0.000385694
AdipoCAR	Xist	3.16369e-08	-0.704098	0.618	0.857	0.000584176
AdipoCAR	Rplp1	3.17823e-08	0.671376	0.927	0.861	0.00058686
AdipoCAR	Rpl23	3.25954e-08	0.638297	0.909	0.868	0.000601875
AdipoCAR	Chd6	3.46993e-08	-0.647156	0.055	0.469	0.000640723
AdipoCAR	Ckm	4.67469e-08	0.963622	0.2	0.039	0.000863181
AdipoCAR	Arrdc4	4.92384e-08	-0.620986	0.291	0.772	0.000909187
AdipoCAR	Dlc1	5.91105e-08	-0.619811	0.255	0.699	0.00109148
AdipoCAR	Thra	5.95762e-08	-0.622198	0.218	0.632	0.00110007
AdipoCAR	Txnip	6.07626e-08	-0.824845	0.145	0.545	0.00112198
AdipoCAR	Myh9	7.04349e-08	-0.652642	0.218	0.629	0.00130058
AdipoCAR	Cdh2	9.93338e-08	-0.658435	0.255	0.692	0.0018342
AdipoCAR	C1qtnf4	1.22467e-07	0.743114	0.127	0.017	0.00226135
AdipoCAR	Rps3a1	1.2259e-07	0.85162	0.855	0.828	0.00226362
AdipoCAR	Itga1	1.33775e-07	-0.565282	0.309	0.783	0.00247016
AdipoCAR	Aif1	1.41221e-07	0.577001	0.127	0.017	0.00260764
AdipoCAR	Rpl30	1.41645e-07	1.09233	0.782	0.763	0.00261548
AdipoCAR	Luc7l2	1.49743e-07	-0.451687	0.364	0.772	0.00276501
AdipoCAR	Rpl13	1.51755e-07	0.740608	0.927	0.93	0.00280215
AdipoCAR	Cxcl12	1.90472e-07	-0.337755	1	0.999	0.00351706
AdipoCAR	Ptma	1.92897e-07	0.682114	0.945	0.931	0.00356184
AdipoCAR	Trim2	2.05909e-07	-0.827063	0.109	0.468	0.00380211
AdipoCAR	Id4	2.24078e-07	-0.647026	0.182	0.592	0.00413761
AdipoCAR	Foxp1	2.57308e-07	-0.647316	0.236	0.634	0.00475118
AdipoCAR	Gm42418	2.78131e-07	-0.835857	1	1	0.00513568
AdipoCAR	Clmp	3.16289e-07	-0.643405	0.291	0.662	0.00584028
AdipoCAR	Rpl28	3.20047e-07	0.805495	0.855	0.87	0.00590966
AdipoCAR	Rpl24	3.63585e-07	0.644042	0.855	0.801	0.00671359
AdipoCAR	Nisch	3.75394e-07	-0.607924	0.255	0.661	0.00693165
AdipoCAR	Ogt	3.95312e-07	-0.622696	0.291	0.685	0.00729943
AdipoCAR	Clec2d	5.15333e-07	-0.737391	0.255	0.623	0.00951562
AdipoCAR	Blvrb	5.22451e-07	1.70139	0.436	0.213	0.00964705
AdipoCAR	Frmd4a	6.12618e-07	-0.776785	0.127	0.468	0.011312
AdipoCAR	Slc6a6	6.55541e-07	-0.589191	0.273	0.713	0.0121046
AdipoCAR	Zeb2	6.88767e-07	-0.595498	0.527	0.878	0.0127181
AdipoCAR	Il1rn	6.96657e-07	-0.653396	0.291	0.696	0.0128638
AdipoCAR	Sparcl1	7.22837e-07	1.18358	0.164	0.032	0.0133472
AdipoCAR	Epas1	7.33511e-07	-0.595002	0.455	0.86	0.0135443
AdipoCAR	Klhl24	7.48659e-07	-0.594981	0.2	0.627	0.013824
AdipoCAR	Six1	8.29595e-07	-0.701651	0.182	0.534	0.0153185
AdipoCAR	Ptprd	8.56766e-07	-0.545114	0.491	0.869	0.0158202
AdipoCAR	Rpl5	8.96761e-07	1.18186	0.727	0.628	0.0165587
AdipoCAR	Pdzrn4	1.32385e-06	-0.729957	0.164	0.515	0.0244448
AdipoCAR	Wisp2	1.36655e-06	-0.657826	0.236	0.618	0.0252334
AdipoCAR	Eef1g	1.37952e-06	1.30418	0.673	0.539	0.0254728
AdipoCAR	Rpl32	1.42065e-06	0.977758	0.818	0.786	0.0262322
AdipoCAR	Fgf7	1.48593e-06	-0.598924	0.255	0.618	0.0274378
AdipoCAR	Nfib	1.55758e-06	-0.49531	0.327	0.72	0.0287608
AdipoCAR	Sned1	1.73853e-06	-0.792787	0.182	0.52	0.0321019
AdipoCAR	Rpl15	1.74673e-06	0.939035	0.764	0.736	0.0322533
AdipoCAR	Picalm	1.76295e-06	-0.439433	0.255	0.65	0.0325528
AdipoCAR	Mgp	1.81547e-06	1.04652	0.4	0.169	0.0335227
AdipoCAR	Sema6d	1.82535e-06	-0.500958	0.2	0.587	0.0337051
AdipoCAR	Rps21	1.83611e-06	0.626296	0.855	0.829	0.0339038
AdipoCAR	Ctgf	1.87018e-06	-0.971493	0.218	0.605	0.0345329
AdipoCAR	Cald1	1.88655e-06	-0.406343	0.564	0.894	0.0348351
AdipoCAR	Nrp1	1.92189e-06	-0.504309	0.4	0.803	0.0354878
AdipoCAR	Gm11361	2.07075e-06	1.43524	0.327	0.126	0.0382363
AdipoCAR	Rps3	2.07324e-06	1.12802	0.764	0.752	0.0382824
AdipoCAR	Ankrd11	2.09685e-06	-0.596318	0.255	0.624	0.0387183
AdipoCAR	Brd1	2.27083e-06	-0.54723	0.055	0.387	0.0419308
AdipoCAR	Arhgap31	2.4292e-06	-0.487223	0.145	0.502	0.0448552
AdipoCAR	Ahcyl1	2.55987e-06	-0.473318	0.164	0.546	0.047268
AdipoCAR	Tcf7l2	2.6002e-06	-0.490158	0.182	0.555	0.0480127
AdipoCAR	Rps19	2.66055e-06	0.706379	0.818	0.831	0.049127
AdipoCAR	Tnni2	3.02899e-06	1.00876	0.182	0.043	0.0559303
AdipoCAR	Ttc3	3.547e-06	-0.605915	0.127	0.479	0.0654954
AdipoCAR	Emsy	3.63001e-06	-0.646491	0.073	0.389	0.0670282
AdipoCAR	Rbm5	3.9365e-06	-0.533716	0.182	0.548	0.0726876
AdipoCAR	Erp29	3.94436e-06	-0.414649	0.145	0.492	0.0728327
AdipoCAR	Kalrn	4.14145e-06	-0.605896	0.036	0.355	0.0764719
AdipoCAR	Cp	4.17042e-06	-0.528751	0.418	0.866	0.0770069
AdipoCAR	C1ra	4.20807e-06	-0.464995	0.218	0.568	0.077702
AdipoCAR	Tmem234	4.37361e-06	-0.552956	0.145	0.501	0.0807587
AdipoCAR	Phldb2	4.38025e-06	-0.500613	0.145	0.492	0.0808813
AdipoCAR	Gprin3	4.70594e-06	-0.710289	0.127	0.447	0.0868952
AdipoCAR	Lgals1	4.81777e-06	1.0281	0.545	0.344	0.0889601
AdipoCAR	Kng2	5.03071e-06	-0.476904	0.455	0.857	0.0928921
AdipoCAR	Gm26917	5.08397e-06	-0.710645	0.127	0.462	0.0938755
AdipoCAR	Pten	5.10169e-06	-0.581214	0.218	0.575	0.0942027
StemCAR	Lars2	1.5836e-20	-0.666173	0.352	0.876	2.92413e-16
StemCAR	Rpl13a-ps1	1.72066e-19	1.26913	0.254	0.036	3.17719e-15
StemCAR	Arrdc4	3.86648e-19	-0.624673	0.385	0.884	7.13946e-15
StemCAR	Tln2	3.01285e-18	-0.535579	0.197	0.69	5.56322e-14
StemCAR	Rai14	3.35486e-18	-0.56773	0.23	0.731	6.19475e-14
StemCAR	Gm10073	4.0215e-18	1.97158	0.492	0.203	7.42569e-14
StemCAR	Eef1a1	5.20425e-18	0.61959	0.984	0.986	9.60964e-14
StemCAR	Rps23	5.77762e-18	0.69547	0.918	0.978	1.06684e-13
StemCAR	Rpl30	6.63134e-18	0.672853	0.91	0.95	1.22448e-13
StemCAR	Sema6d	9.48476e-18	-0.548664	0.172	0.664	1.75136e-13
StemCAR	Rps27a	1.23671e-17	0.610623	0.959	0.968	2.28358e-13
StemCAR	Ptprd	1.58486e-17	-0.562844	0.549	0.961	2.92645e-13
StemCAR	Rpl19	2.86393e-17	0.641865	0.918	0.981	5.28824e-13
StemCAR	Rps3	6.58623e-17	0.847332	0.918	0.937	1.21615e-12
StemCAR	Gm26825	2.20746e-16	-0.778054	0.369	0.832	4.07608e-12
StemCAR	Col6a5	2.22499e-16	-0.624319	0.443	0.866	4.10844e-12
StemCAR	Ski	2.44561e-16	-0.420537	0.205	0.657	4.51581e-12
StemCAR	Itga1	2.60498e-16	-0.53909	0.426	0.882	4.81009e-12
StemCAR	Spag9	2.76374e-16	-0.470791	0.164	0.642	5.10325e-12
StemCAR	Rpl11	5.08756e-16	0.61575	0.926	0.97	9.39419e-12
StemCAR	Hbb-bs	5.50744e-16	2.30115	0.492	0.214	1.01695e-11
StemCAR	2011-09-01	5.58434e-16	-0.479066	0.393	0.871	1.03115e-11
StemCAR	Rpl13	6.09605e-16	0.530231	0.975	0.993	1.12564e-11
StemCAR	Gm42418	6.85649e-16	-0.668711	1	1	1.26605e-11
StemCAR	Lamb1	7.86017e-16	-0.460241	0.221	0.704	1.45138e-11
StemCAR	Adgrf5	1.32523e-15	-0.498326	0.172	0.626	2.44704e-11
StemCAR	Igsf3	3.78263e-15	-0.441868	0.23	0.674	6.98463e-11
StemCAR	Ankrd11	4.93678e-15	-0.355397	0.279	0.749	9.11577e-11
StemCAR	Antxr1	5.69434e-15	-0.449047	0.377	0.846	1.05146e-10
StemCAR	Rps14	8.37563e-15	0.730447	0.967	0.977	1.54656e-10
StemCAR	Fmo2	8.73108e-15	-0.529737	0.385	0.852	1.61219e-10
StemCAR	Rpl32	1.16493e-14	0.683301	0.91	0.967	2.15104e-10
StemCAR	Snx18	1.92735e-14	-0.43681	0.213	0.644	3.55884e-10
StemCAR	Igfbp5	2.24708e-14	-0.549388	0.943	1	4.14923e-10
StemCAR	Olfml3	2.32831e-14	-0.604521	0.279	0.694	4.29923e-10
StemCAR	Fbn1	2.46558e-14	-0.533959	0.516	0.922	4.5527e-10
StemCAR	Ppfibp1	2.88391e-14	-0.465601	0.172	0.575	5.32515e-10
StemCAR	Ltbp2	3.18988e-14	-0.605101	0.246	0.658	5.89011e-10
StemCAR	Fat1	3.9001e-14	-0.419993	0.197	0.608	7.20153e-10
StemCAR	Rps3a1	4.01908e-14	0.574484	0.943	0.971	7.42123e-10
StemCAR	Lifr	4.32109e-14	-0.620656	0.459	0.879	7.9789e-10
StemCAR	Ptma	5.39315e-14	0.496169	0.934	0.996	9.95844e-10
StemCAR	Col8a1	6.45546e-14	-0.666161	0.418	0.8	1.192e-09
StemCAR	Dhrs3	7.04438e-14	-0.486117	0.156	0.565	1.30074e-09
StemCAR	Rock2	7.7778e-14	-0.364748	0.303	0.718	1.43617e-09
StemCAR	Mafb	8.97644e-14	-0.857249	0.475	0.864	1.6575e-09
StemCAR	Ankrd12	1.12226e-13	-0.385491	0.205	0.621	2.07226e-09
StemCAR	Phactr2	1.12275e-13	-0.387652	0.189	0.599	2.07316e-09
StemCAR	Shroom3	1.38281e-13	-0.342032	0.213	0.638	2.55335e-09
StemCAR	Arid5b	1.47908e-13	-0.334793	0.246	0.665	2.73113e-09
StemCAR	Fhl2	1.57661e-13	-0.474939	0.369	0.816	2.91121e-09
StemCAR	Igfbp6	1.58387e-13	1.05327	0.148	0.016	2.92461e-09
StemCAR	Slc6a6	1.59448e-13	-0.564454	0.402	0.813	2.94421e-09
StemCAR	Rps5	1.93778e-13	0.633696	0.902	0.934	3.57811e-09
StemCAR	Auts2	2.29148e-13	-0.442242	0.27	0.703	4.23122e-09
StemCAR	Svep1	2.35411e-13	-0.432719	0.279	0.71	4.34687e-09
StemCAR	Myl9	2.51443e-13	-0.46289	0.164	0.556	4.64289e-09
StemCAR	Rpl8	2.93445e-13	0.616103	0.902	0.957	5.41846e-09
StemCAR	Cygb	2.98716e-13	-0.377276	0.369	0.841	5.51578e-09
StemCAR	Igfbp4	3.24395e-13	-0.555333	0.852	0.994	5.98995e-09
StemCAR	Mical3	3.36139e-13	-0.387807	0.189	0.589	6.2068e-09
StemCAR	Picalm	3.51396e-13	-0.385396	0.32	0.764	6.48853e-09
StemCAR	Col5a1	4.62845e-13	-0.392537	0.189	0.625	8.54644e-09
StemCAR	Rps4x	4.87806e-13	0.632152	0.926	0.951	9.00734e-09
StemCAR	Fndc3b	5.59126e-13	-0.352635	0.369	0.766	1.03243e-08
StemCAR	Plxdc2	5.72255e-13	-0.468752	0.451	0.875	1.05667e-08
StemCAR	Gaa	7.53421e-13	-0.356034	0.238	0.647	1.39119e-08
StemCAR	Prss23	8.48161e-13	-0.380106	0.311	0.705	1.56613e-08
StemCAR	Mylk	9.73684e-13	-0.365406	0.311	0.783	1.79791e-08
StemCAR	Sorbs2	1.4041e-12	-0.354714	0.197	0.599	2.59268e-08
StemCAR	Rpl18a	1.40759e-12	0.731249	0.893	0.964	2.59912e-08
StemCAR	2008-09-01	1.43287e-12	-0.300943	0.213	0.611	2.6458e-08
StemCAR	Cped1	1.51387e-12	-0.538073	0.172	0.526	2.79537e-08
StemCAR	Egfr	1.72083e-12	-0.335121	0.156	0.547	3.17752e-08
StemCAR	S100b	2.21622e-12	-0.533642	0.164	0.543	4.09225e-08
StemCAR	Rftn1	2.24419e-12	-0.389634	0.18	0.57	4.1439e-08
StemCAR	mt-Atp6	2.47981e-12	0.278677	1	1	4.57897e-08
StemCAR	Hif1a	2.78346e-12	-0.34215	0.18	0.556	5.13965e-08
StemCAR	Foxp1	2.90082e-12	-0.326584	0.352	0.796	5.35636e-08
StemCAR	2900097C17Rik	3.55268e-12	-0.327438	0.246	0.635	6.56003e-08
StemCAR	Asap1	3.67293e-12	-0.265337	0.189	0.589	6.78206e-08
StemCAR	Nid2	4.97082e-12	-0.362506	0.139	0.5	9.17861e-08
StemCAR	Ptprs	5.36626e-12	-0.285209	0.123	0.483	9.9088e-08
StemCAR	Nsd3	5.96273e-12	-0.34482	0.172	0.565	1.10102e-07
StemCAR	Calu	6.39583e-12	-0.262053	0.344	0.754	1.18099e-07
StemCAR	Flna	7.72018e-12	-0.382078	0.197	0.589	1.42553e-07
StemCAR	Klf3	8.4376e-12	-0.282859	0.27	0.72	1.558e-07
StemCAR	Mark1	1.02551e-11	-0.416074	0.107	0.454	1.89361e-07
StemCAR	Trip11	1.12953e-11	-0.289233	0.172	0.566	2.08567e-07
StemCAR	Actn4	1.16103e-11	-0.308862	0.139	0.517	2.14385e-07
StemCAR	Hbb-bt	1.16708e-11	1.61521	0.279	0.083	2.15501e-07
StemCAR	Rpl10l	1.1946e-11	0.741196	0.139	0.017	2.20583e-07
StemCAR	Adipor2	1.26142e-11	-0.334461	0.107	0.451	2.3292e-07
StemCAR	Il1r1	1.32714e-11	-0.344957	0.254	0.624	2.45057e-07
StemCAR	Ermp1	1.46375e-11	-0.26613	0.123	0.494	2.70281e-07
StemCAR	Dhx36	1.57529e-11	-0.317184	0.123	0.49	2.90876e-07
StemCAR	Hmg20b	2.17525e-11	-0.412351	0.066	0.394	4.01659e-07
StemCAR	Emilin1	2.2089e-11	-0.335604	0.238	0.632	4.07874e-07
StemCAR	Apbb2	2.29862e-11	-0.25682	0.328	0.736	4.24441e-07
StemCAR	Rps8	2.4682e-11	0.414377	0.967	0.989	4.55752e-07
StemCAR	Nid1	2.6819e-11	-0.282983	0.287	0.701	4.95213e-07
StemCAR	Actb	2.75633e-11	0.433002	0.984	0.999	5.08957e-07
StemCAR	Fbln5	2.76135e-11	-0.414069	0.705	0.968	5.09883e-07
StemCAR	Ahcyl1	3.09737e-11	-0.360373	0.213	0.615	5.7193e-07
StemCAR	Mprip	3.49344e-11	-0.252702	0.303	0.741	6.45064e-07
StemCAR	Mmp14	3.51089e-11	-0.295146	0.189	0.568	6.48286e-07
StemCAR	Arhgap31	4.30026e-11	-0.271585	0.172	0.539	7.94043e-07
StemCAR	Phf20l1	4.42296e-11	-0.378389	0.131	0.478	8.16699e-07
StemCAR	Efemp2	4.87993e-11	-0.310878	0.311	0.697	9.01079e-07
StemCAR	Olfml2b	4.93521e-11	-0.359301	0.352	0.769	9.11287e-07
StemCAR	Zmiz1	4.95629e-11	-0.292394	0.156	0.513	9.15179e-07
StemCAR	Ogn	5.25126e-11	-0.399283	0.459	0.849	9.69646e-07
StemCAR	Lox	5.31926e-11	-0.406274	0.41	0.832	9.82201e-07
StemCAR	Ebf3	5.74654e-11	-0.406211	0.508	0.951	1.0611e-06
StemCAR	Nfib	5.76334e-11	-0.256106	0.41	0.818	1.0642e-06
StemCAR	Nrp1	6.5e-11	-0.320405	0.516	0.915	1.20022e-06
StemCAR	Antxr2	6.95391e-11	-0.319704	0.205	0.572	1.28404e-06
StemCAR	Rps12	7.13273e-11	0.703937	0.951	0.981	1.31706e-06
StemCAR	Rps13	7.38297e-11	0.524124	0.902	0.955	1.36327e-06
StemCAR	Nufip2	8.06703e-11	-0.263098	0.262	0.652	1.48958e-06
StemCAR	Med13l	8.09788e-11	-0.272855	0.213	0.569	1.49527e-06
StemCAR	Pdgfra	8.18838e-11	-0.456488	0.41	0.825	1.51198e-06
StemCAR	Atxn7l3b	8.33085e-11	-0.274436	0.41	0.843	1.53829e-06
StemCAR	Phldb2	8.4036e-11	-0.331564	0.156	0.507	1.55172e-06
StemCAR	Rspo3	8.53269e-11	-0.353077	0.311	0.688	1.57556e-06
StemCAR	Fkbp8	8.59956e-11	-0.317819	0.18	0.553	1.58791e-06
StemCAR	Myo18a	8.92119e-11	-0.35249	0.09	0.408	1.6473e-06
StemCAR	Scara3	1.00953e-10	-0.254351	0.197	0.57	1.8641e-06
StemCAR	Tra2a	1.04462e-10	-0.396516	0.418	0.822	1.92889e-06
StemCAR	Rpl10	1.12715e-10	0.657675	0.902	0.958	2.08128e-06
StemCAR	Fut8	1.18548e-10	-0.364456	0.066	0.366	2.18899e-06
StemCAR	Colec12	1.29951e-10	-0.314902	0.426	0.861	2.39955e-06
StemCAR	Sh3pxd2b	1.42881e-10	-0.390308	0.066	0.368	2.6383e-06
StemCAR	Rsrc1	1.45157e-10	-0.261014	0.262	0.648	2.68032e-06
StemCAR	Tcn2	1.52864e-10	-0.293442	0.213	0.589	2.82263e-06
StemCAR	Tnfrsf1a	1.54383e-10	-0.295175	0.303	0.69	2.85069e-06
StemCAR	Fmo1	1.57564e-10	-0.331747	0.254	0.612	2.90942e-06
StemCAR	Lrp1	1.59038e-10	-0.379205	0.393	0.777	2.93663e-06
StemCAR	Stag1	1.65926e-10	-0.339705	0.172	0.499	3.06382e-06
StemCAR	Wls	1.7183e-10	-0.347896	0.32	0.688	3.17283e-06
StemCAR	Mmp23	1.8393e-10	-0.326722	0.189	0.56	3.39627e-06
StemCAR	Gpc6	2.19758e-10	-0.361749	0.262	0.605	4.05782e-06
StemCAR	Rpl15	2.19953e-10	0.533892	0.877	0.93	4.06144e-06
StemCAR	Ap2m1	2.20132e-10	-0.261671	0.172	0.534	4.06474e-06
StemCAR	Mast4	2.24911e-10	-0.300736	0.131	0.464	4.15299e-06
StemCAR	Cdk14	2.33614e-10	-0.31751	0.172	0.522	4.31368e-06
StemCAR	Cdh2	2.5001e-10	-0.369368	0.369	0.75	4.61644e-06
StemCAR	Fzd5	2.54068e-10	-0.396045	0.164	0.497	4.69137e-06
StemCAR	Zfp703	2.57679e-10	-0.333364	0.123	0.461	4.75805e-06
StemCAR	Samhd1	2.61204e-10	-0.347872	0.467	0.872	4.82313e-06
StemCAR	Socs2	2.69374e-10	-0.337252	0.23	0.609	4.97399e-06
StemCAR	Amotl1	3.13302e-10	-0.366618	0.197	0.545	5.78512e-06
StemCAR	2004-09-01	3.26478e-10	-0.278271	0.311	0.701	6.02842e-06
StemCAR	Nav1	3.46647e-10	-0.347605	0.172	0.526	6.40083e-06
StemCAR	Ptgfr	3.64931e-10	-0.289317	0.279	0.645	6.73846e-06
StemCAR	Lmcd1	3.71099e-10	-0.371143	0.098	0.414	6.85234e-06
StemCAR	Sptan1	3.97443e-10	-0.271756	0.139	0.468	7.33878e-06
StemCAR	Cdh11	4.19691e-10	-0.340742	0.664	0.964	7.7496e-06
StemCAR	Nisch	4.25575e-10	-0.263793	0.352	0.727	7.85824e-06
StemCAR	Cggbp1	4.30992e-10	-0.288114	0.156	0.497	7.95827e-06
StemCAR	Smad7	4.5467e-10	-0.278475	0.287	0.677	8.39548e-06
StemCAR	Txnip	4.67633e-10	-0.547679	0.303	0.665	8.63485e-06
StemCAR	Stk38	5.22287e-10	-0.30961	0.066	0.362	9.64402e-06
StemCAR	Gpx3	5.28469e-10	-0.487376	0.787	0.977	9.75818e-06
StemCAR	Crtc3	5.28495e-10	-0.322082	0.139	0.464	9.75866e-06
StemCAR	Brd4	5.34714e-10	-0.257616	0.213	0.57	9.87348e-06
StemCAR	R3hdm1	5.4592e-10	-0.378668	0.098	0.407	1.00804e-05
StemCAR	Uba52	6.05531e-10	-0.284411	0.221	0.566	1.11811e-05
StemCAR	Rps12-ps3	6.82515e-10	1.19227	0.27	0.092	1.26026e-05
StemCAR	Hivep2	7.74349e-10	-0.358282	0.197	0.527	1.42983e-05
StemCAR	Glrx	8.29521e-10	-0.350654	0.254	0.609	1.53171e-05
StemCAR	Rybp	8.55123e-10	-0.268665	0.123	0.435	1.57898e-05
StemCAR	Tpm1	9.1191e-10	-0.280886	0.82	0.993	1.68384e-05
StemCAR	Gprin3	1.05275e-09	-0.382135	0.221	0.557	1.9439e-05
StemCAR	S1pr1	1.06758e-09	-0.355453	0.213	0.547	1.97129e-05
StemCAR	Mga	1.12783e-09	-0.371082	0.082	0.378	2.08253e-05
StemCAR	Rpl9-ps6	1.17852e-09	1.15355	0.246	0.078	2.17614e-05
StemCAR	Scp2	1.25927e-09	-0.279583	0.369	0.779	2.32523e-05
StemCAR	Phactr1	1.3028e-09	-0.312359	0.131	0.447	2.40562e-05
StemCAR	Mpdz	1.31442e-09	-0.294302	0.311	0.7	2.42708e-05
StemCAR	Hdlbp	1.35196e-09	-0.303016	0.279	0.632	2.49639e-05
StemCAR	Zbtb37	1.35624e-09	-0.374751	0.016	0.27	2.5043e-05
StemCAR	Aldh1a2	1.38492e-09	-0.306256	0.434	0.866	2.55725e-05
StemCAR	Prkcsh	1.38803e-09	-0.295587	0.131	0.435	2.56299e-05
StemCAR	Ppp2ca	1.47072e-09	-0.316042	0.23	0.592	2.71568e-05
StemCAR	Scarf2	1.50121e-09	-0.273103	0.098	0.401	2.77198e-05
StemCAR	Thsd4	1.505e-09	-0.411694	0.131	0.425	2.77898e-05
StemCAR	Pdgfrb	1.56698e-09	-0.395526	0.516	0.932	2.89344e-05
StemCAR	Baz2b	1.74608e-09	-0.319459	0.107	0.414	3.22413e-05
StemCAR	Rps24	1.77575e-09	0.408252	0.902	0.986	3.27892e-05
StemCAR	Chst15	1.88528e-09	-0.37915	0.172	0.484	3.48117e-05
StemCAR	Secisbp2l	1.90838e-09	-0.27015	0.066	0.358	3.52382e-05
StemCAR	Tnnt3	1.93539e-09	1.15996	0.221	0.066	3.57369e-05
StemCAR	Trim2	2.30938e-09	-0.294891	0.213	0.552	4.26428e-05
StemCAR	Notch3	2.32026e-09	-0.251217	0.254	0.58	4.28436e-05
StemCAR	Plxna2	2.34032e-09	-0.324688	0.303	0.667	4.32139e-05
StemCAR	Cald1	2.48663e-09	-0.295399	0.689	0.955	4.59157e-05
StemCAR	Clip2	2.52629e-09	-0.380159	0.033	0.287	4.66479e-05
StemCAR	Loxl1	2.96777e-09	-0.353778	0.508	0.889	5.48e-05
StemCAR	S100a4	3.06021e-09	0.868375	0.148	0.029	5.65068e-05
StemCAR	Limch1	3.22269e-09	-0.589801	0.205	0.5	5.9507e-05
StemCAR	Lmo7	3.2283e-09	-0.298076	0.139	0.441	5.96106e-05
StemCAR	Dap	3.48514e-09	-0.289659	0.221	0.569	6.43531e-05
StemCAR	Ddx17	3.50788e-09	-0.293147	0.328	0.677	6.4773e-05
StemCAR	Lama4	3.55969e-09	-0.362767	0.131	0.441	6.57297e-05
StemCAR	Dnajc1	3.77535e-09	-0.283966	0.164	0.481	6.97118e-05
StemCAR	Tnni2	3.87518e-09	1.07241	0.197	0.053	7.15552e-05
StemCAR	Rgs4	3.87727e-09	-0.726474	0.139	0.428	7.15939e-05
StemCAR	Thap3	3.91059e-09	-0.401395	0.107	0.386	7.22091e-05
StemCAR	Ghr	3.91075e-09	-0.377601	0.443	0.864	7.22121e-05
StemCAR	Txlna	3.99051e-09	-0.372024	0.057	0.323	7.36848e-05
StemCAR	Btbd7	4.04106e-09	-0.292835	0.238	0.579	7.46183e-05
StemCAR	Rplp1	4.12817e-09	0.481751	0.934	0.98	7.62267e-05
StemCAR	Bicc1	4.49055e-09	-0.254661	0.5	0.895	8.29181e-05
StemCAR	Id4	4.72713e-09	-0.335936	0.303	0.677	8.72864e-05
StemCAR	Cflar	4.79019e-09	-0.284703	0.189	0.503	8.84509e-05
StemCAR	Sfxn1	5.02751e-09	-0.273494	0.082	0.362	9.2833e-05
StemCAR	Sdc3	5.34046e-09	-0.378876	0.066	0.329	9.86116e-05
StemCAR	Rnf167	5.47733e-09	-0.365378	0.049	0.309	0.000101139
StemCAR	Lcp2	5.56009e-09	-0.293376	0.107	0.399	0.000102667
StemCAR	Atxn2	6.32354e-09	-0.37849	0.082	0.351	0.000116764
StemCAR	Rpl12	6.38351e-09	0.556846	0.869	0.935	0.000117871
StemCAR	Ddx3x	6.66237e-09	-0.3359	0.402	0.766	0.000123021
StemCAR	Emc10	6.84029e-09	-0.297365	0.23	0.569	0.000126306
StemCAR	Srsf5	6.84857e-09	-0.287041	0.5	0.907	0.000126459
StemCAR	Wdr89	7.47484e-09	1.26458	0.352	0.168	0.000138023
StemCAR	Mrps6	7.57774e-09	-0.313563	0.459	0.816	0.000139923
StemCAR	Dapk1	7.58689e-09	-0.289358	0.172	0.478	0.000140092
StemCAR	Cyp1b1	7.737e-09	-0.347251	0.525	0.907	0.000142864
StemCAR	Syde1	8.05988e-09	-0.261346	0.082	0.355	0.000148826
StemCAR	Tnrc18	8.30551e-09	-0.351534	0.18	0.484	0.000153361
StemCAR	Rassf1	8.51171e-09	-0.33667	0.156	0.454	0.000157169
StemCAR	Marc1	9.41407e-09	-0.312604	0.254	0.589	0.000173831
StemCAR	Ifngr2	9.87174e-09	-0.292074	0.197	0.503	0.000182282
StemCAR	Rgs3	9.90851e-09	-0.288919	0.262	0.592	0.000182961
StemCAR	Pparg	1.06937e-08	-0.274068	0.164	0.476	0.000197458
StemCAR	P3h1	1.21409e-08	-0.32036	0.066	0.323	0.000224182
StemCAR	Ube2q2	1.28619e-08	-0.257313	0.057	0.318	0.000237496
StemCAR	Nudcd3	1.36197e-08	-0.307776	0.115	0.392	0.000251488
StemCAR	Thap2	1.52016e-08	-0.291017	0.057	0.303	0.000280698
StemCAR	Tcaf1	1.53313e-08	-0.351657	0.066	0.329	0.000283093
StemCAR	Mylpf	1.60136e-08	1.00629	0.213	0.068	0.000295691
StemCAR	Cpxm1	1.63951e-08	-0.305976	0.426	0.799	0.000302736
StemCAR	Rps18	1.66558e-08	0.602264	0.779	0.878	0.00030755
StemCAR	Serpine2	1.66837e-08	-0.565895	0.689	0.963	0.000308065
StemCAR	Reep3	1.67403e-08	-0.259137	0.328	0.688	0.00030911
StemCAR	Mdga1	1.68415e-08	-0.362982	0.049	0.292	0.000310978
StemCAR	Smad4	1.74357e-08	-0.263002	0.18	0.489	0.000321951
StemCAR	Epb41l4b	1.77872e-08	-0.279712	0.148	0.447	0.000328441
StemCAR	Ltbp3	2.06093e-08	-0.25356	0.172	0.48	0.000380551
StemCAR	Cirbp	2.12482e-08	-0.273075	0.205	0.52	0.000392348
StemCAR	Kif13b	2.23225e-08	-0.330806	0.115	0.384	0.000412186
StemCAR	Sp1	2.41377e-08	-0.284683	0.098	0.378	0.000445703
StemCAR	Col4a2	2.43282e-08	-0.26057	0.402	0.776	0.00044922
StemCAR	Scaf1	2.4362e-08	-0.2732	0.033	0.27	0.000449844
StemCAR	P3h2	2.51289e-08	-0.302274	0.09	0.355	0.000464006
StemCAR	Trappc10	2.59587e-08	-0.312904	0.139	0.42	0.000479328
StemCAR	Rack1	2.62863e-08	0.668637	0.82	0.924	0.000485376
StemCAR	Hebp1	2.71437e-08	-0.336925	0.18	0.477	0.000501209
StemCAR	AI837181	2.97777e-08	-0.325733	0.049	0.287	0.000549845
StemCAR	Krit1	2.9946e-08	-0.346835	0.172	0.457	0.000552952
StemCAR	Sfrp1	3.13364e-08	-0.274004	0.287	0.641	0.000578627
StemCAR	Ptpn13	3.17512e-08	-0.282624	0.098	0.361	0.000586286
StemCAR	Slc38a2	3.24267e-08	-0.381898	0.566	0.92	0.00059876
StemCAR	Csnk1a1	3.29341e-08	-0.253281	0.459	0.858	0.000608128
StemCAR	Pik3ca	3.36653e-08	-0.289622	0.041	0.279	0.000621631
StemCAR	Vgll4	3.47569e-08	-0.28832	0.303	0.647	0.000641787
StemCAR	Ap2b1	3.52345e-08	-0.277323	0.066	0.319	0.000650606
StemCAR	Pcnx	3.85746e-08	-0.294257	0.057	0.309	0.00071228
StemCAR	Larp4	3.88484e-08	-0.320588	0.074	0.333	0.000717337
StemCAR	Dpep1	4.05941e-08	-0.312421	0.492	0.911	0.000749569
StemCAR	4932438A13Rik	4.18713e-08	-0.285801	0.139	0.412	0.000773154
StemCAR	Tnc	4.28216e-08	-0.457256	0.484	0.805	0.0007907
StemCAR	Ctgf	4.43136e-08	-0.503612	0.426	0.749	0.00081825
StemCAR	Erlin2	4.43253e-08	-0.256873	0.041	0.274	0.000818468
StemCAR	Zrsr1	4.4764e-08	-0.306682	0.098	0.362	0.000826567
StemCAR	Faf2	4.63172e-08	-0.316641	0.115	0.371	0.000855246
StemCAR	Itgb1	4.85078e-08	-0.258019	0.492	0.891	0.000895696
StemCAR	Fstl1	4.95166e-08	-0.274505	0.762	0.984	0.000914325
StemCAR	Nedd4	5.08648e-08	-0.285357	0.664	0.961	0.000939219
StemCAR	Il1rn	5.50742e-08	-0.325871	0.402	0.78	0.00101694
StemCAR	Knop1	5.64248e-08	-0.253243	0.033	0.259	0.00104188
StemCAR	C4b	5.7989e-08	-0.308522	0.738	0.983	0.00107077
StemCAR	Bmp5	5.87426e-08	-0.264214	0.238	0.54	0.00108468
StemCAR	C1qtnf6	5.91719e-08	-0.266649	0.082	0.335	0.00109261
StemCAR	Zfp292	5.92711e-08	-0.302783	0.164	0.444	0.00109444
StemCAR	Exoc4	6.13725e-08	-0.268175	0.057	0.305	0.00113324
StemCAR	Mrpl43	6.2645e-08	-0.267775	0.139	0.415	0.00115674
StemCAR	Mpped2	6.26675e-08	-0.337468	0.082	0.325	0.00115716
StemCAR	Palmd	7.30503e-08	-0.260663	0.18	0.471	0.00134887
StemCAR	Rps9	7.43102e-08	0.387952	0.902	0.968	0.00137214
StemCAR	Rps19	7.65097e-08	0.459454	0.902	0.974	0.00141275
StemCAR	Dcaf8	7.8164e-08	-0.281353	0.156	0.434	0.0014433
StemCAR	Fam104a	8.53683e-08	-0.253097	0.18	0.477	0.00157632
StemCAR	Zufsp	8.62864e-08	-0.332006	0.025	0.237	0.00159328
StemCAR	Bmp6	9.01436e-08	-0.26467	0.352	0.754	0.0016645
StemCAR	Lrig3	9.13427e-08	-0.28949	0.066	0.307	0.00168664
StemCAR	Fbxo11	9.18529e-08	-0.306882	0.041	0.267	0.00169606
StemCAR	Gas6	9.62748e-08	-0.376313	0.844	0.986	0.00177771
StemCAR	Angptl4	9.64176e-08	-0.338197	0.377	0.703	0.00178035
StemCAR	Pcif1	1.00054e-07	-0.329361	0.09	0.33	0.00184749
StemCAR	Gadd45a	1.00134e-07	-0.261428	0.23	0.534	0.00184897
StemCAR	Eya2	1.2502e-07	-0.271724	0.033	0.254	0.00230849
StemCAR	Fau	1.25559e-07	0.2672	0.91	0.976	0.00231846
StemCAR	Dennd5b	1.30419e-07	-0.263931	0.098	0.353	0.00240818
StemCAR	Rnf13	1.31164e-07	-0.252236	0.115	0.379	0.00242194
StemCAR	Cep164	1.3197e-07	-0.262611	0.041	0.264	0.00243682
StemCAR	Csf1	1.40731e-07	-0.297042	0.402	0.772	0.00259861
StemCAR	Kctd12	1.43229e-07	-0.271232	0.426	0.786	0.00264473
StemCAR	Tpp2	1.51691e-07	-0.295401	0.074	0.307	0.00280097
StemCAR	Itga11	1.5833e-07	-0.275074	0.057	0.28	0.00292356
StemCAR	Brd9	1.61566e-07	-0.264171	0.074	0.312	0.00298332
StemCAR	Flnb	1.69704e-07	-0.252525	0.115	0.374	0.00313359
StemCAR	Akap13	1.79933e-07	-0.257516	0.148	0.421	0.00332247
StemCAR	Cblb	1.86706e-07	-0.303075	0.139	0.385	0.00344752
StemCAR	Mphosph8	1.97405e-07	-0.322216	0.033	0.244	0.00364509
StemCAR	Rps7	2.16944e-07	0.411024	0.844	0.94	0.00400586
StemCAR	Kctd11	2.24988e-07	-0.258175	0.049	0.274	0.00415441
StemCAR	Rpl28	2.43795e-07	0.450204	0.893	0.964	0.00450167
StemCAR	Rps21	2.44704e-07	0.417854	0.885	0.971	0.00451846
StemCAR	Ralgapa1	2.47716e-07	-0.352724	0.131	0.364	0.00457407
StemCAR	Fus	2.61794e-07	-0.255992	0.557	0.918	0.00483403
StemCAR	Mob1a	2.93687e-07	-0.264678	0.074	0.302	0.00542292
StemCAR	2410089E03Rik	3.09162e-07	-0.308624	0.033	0.236	0.00570867
StemCAR	Hdgfl3	3.45855e-07	-0.32383	0.098	0.338	0.00638622
StemCAR	Gm2000	3.51741e-07	1.1375	0.287	0.134	0.00649489
StemCAR	Bmp4	3.79415e-07	-0.256755	0.385	0.698	0.0070059
StemCAR	Runx1t1	3.8354e-07	-0.322094	0.098	0.333	0.00708207
StemCAR	Gm26518	4.29074e-07	-0.268512	0.049	0.263	0.00792286
StemCAR	Sned1	4.30392e-07	-0.26915	0.238	0.54	0.00794719
StemCAR	Vstm4	4.31872e-07	-0.276877	0.131	0.381	0.00797452
StemCAR	Enpp1	4.51184e-07	-0.280501	0.123	0.371	0.00833112
StemCAR	Fst	4.53377e-07	-0.279339	0.467	0.822	0.0083716
StemCAR	Bace1	4.61926e-07	-0.261821	0.09	0.33	0.00852946
StemCAR	Mdfic	4.76015e-07	-0.259147	0.197	0.454	0.00878961
StemCAR	Itga9	4.76886e-07	-0.311932	0.033	0.236	0.00880569
StemCAR	Tnfaip6	4.96617e-07	-0.367338	0.074	0.296	0.00917003
StemCAR	Zfp652	5.17529e-07	-0.262313	0.074	0.289	0.00955617
StemCAR	Pmepa1	5.2044e-07	-0.255299	0.459	0.78	0.00960993
StemCAR	Zmym4	5.32004e-07	-0.265172	0.049	0.256	0.00982345
StemCAR	Col27a1	5.70175e-07	-0.282887	0.09	0.315	0.0105283
StemCAR	Zeb2	6.04061e-07	-0.32255	0.672	0.966	0.011154
StemCAR	Clu	6.26618e-07	-0.259042	0.615	0.927	0.0115705
StemCAR	Rsrp1	6.35564e-07	-0.271155	0.549	0.889	0.0117357
StemCAR	Rpp21	6.87043e-07	-0.253527	0.148	0.407	0.0126863
StemCAR	Wisp2	7.11697e-07	-0.28925	0.451	0.777	0.0131415
StemCAR	Jund	7.21488e-07	-0.300412	0.959	0.999	0.0133223
StemCAR	H2-Q4	7.34217e-07	-0.254957	0.402	0.705	0.0135573
StemCAR	Fam193b	8.06229e-07	-0.284426	0.041	0.243	0.014887
StemCAR	Ophn1	8.78505e-07	-0.258073	0	0.171	0.0162216
StemCAR	Angpt4	9.40575e-07	-0.353611	0.074	0.284	0.0173677
StemCAR	Hba-a1	9.56902e-07	2.28079	0.549	0.483	0.0176692
StemCAR	Rpl5	9.58663e-07	0.784199	0.738	0.835	0.0177017
StemCAR	Tmem131	1.00388e-06	-0.270484	0.082	0.306	0.0185366
StemCAR	Ccdc174	1.0113e-06	-0.286783	0.057	0.264	0.0186737
StemCAR	Tmcc1	1.04253e-06	-0.270268	0.082	0.302	0.0192503
StemCAR	Runx1	1.06734e-06	-0.284131	0.689	0.974	0.0197084
StemCAR	Cryzl1	1.07794e-06	-0.287546	0.074	0.289	0.0199041
StemCAR	Snhg12	1.10321e-06	-0.297678	0.123	0.356	0.0203707
StemCAR	Nbl1	1.1143e-06	0.584865	0.107	0.022	0.0205755
StemCAR	D17Wsu92e	1.20357e-06	-0.265865	0.057	0.259	0.022224
StemCAR	Irf9	1.44523e-06	-0.281436	0.049	0.247	0.0266862
StemCAR	Rpl10a	1.53143e-06	0.350116	0.869	0.944	0.0282778
StemCAR	Raph1	1.5712e-06	-0.28455	0.057	0.259	0.0290122
StemCAR	Fbrsl1	1.69954e-06	-0.271349	0.082	0.287	0.0313821
StemCAR	Srebf2	1.81364e-06	-0.255584	0.049	0.246	0.0334888
StemCAR	S100a6	1.81696e-06	1.31758	0.5	0.407	0.0335502
StemCAR	Nuak1	1.81998e-06	-0.291845	0.131	0.358	0.0336059
StemCAR	Rmnd1	1.88841e-06	-0.253997	0.008	0.178	0.0348694
StemCAR	Phc3	1.889e-06	-0.291026	0.107	0.336	0.0348804
StemCAR	Gpr88	1.94135e-06	-0.291479	0.213	0.458	0.0358471
StemCAR	Ripk1	1.99658e-06	-0.282006	0.082	0.292	0.0368669
StemCAR	Tgfbr2	2.09584e-06	-0.283923	0.107	0.326	0.0386996
StemCAR	Adarb1	2.1762e-06	-0.285991	0.074	0.274	0.0401835
StemCAR	Cwf19l2	2.24342e-06	-0.250974	0.098	0.318	0.0414247
StemCAR	Hba-a2	2.37395e-06	0.914329	0.139	0.039	0.043835
StemCAR	Rps27	2.48887e-06	0.385777	0.869	0.953	0.0459569
StemCAR	Slco3a1	2.49282e-06	-0.286907	0.131	0.356	0.04603
StemCAR	Cfh	2.52787e-06	-0.291975	0.574	0.907	0.0466771
StemCAR	Aak1	2.55077e-06	-0.274068	0.057	0.251	0.0470999
StemCAR	Ankrd44	2.63613e-06	-0.253507	0.09	0.303	0.0486761
StemCAR	Hk2	2.63892e-06	-0.319524	0.123	0.352	0.0487277
StemCAR	Sdk2	2.67667e-06	-0.272808	0.098	0.309	0.0494247
StemCAR	Wnt4	2.67925e-06	-0.274639	0.164	0.405	0.0494723
StemCAR	Map2k3	3.25002e-06	-0.277301	0.098	0.306	0.0600116
StemCAR	Rpl17	3.37035e-06	0.458388	0.885	0.967	0.0622335
StemCAR	Arhgap42	3.48402e-06	-0.254388	0.156	0.385	0.0643324
StemCAR	Msc	4.1779e-06	-0.256482	0.016	0.185	0.077145
StemCAR	Ccdc102a	5.31711e-06	-0.278313	0.057	0.24	0.0981805
Fibroblast2	Uba52	7.31659e-33	-0.297264	0.314	0.867	1.35101e-28
Fibroblast2	Pafah1b1	9.96323e-33	-0.356741	0.37	0.947	1.83971e-28
Fibroblast2	Eea1	2.10082e-32	-0.276027	0.21	0.738	3.87917e-28
Fibroblast2	Chst12	2.01667e-30	-0.291589	0.246	0.764	3.72378e-26
Fibroblast2	Prr13	5.46843e-30	-0.257724	0.256	0.813	1.00975e-25
Fibroblast2	Mitf	1.89236e-29	-0.30399	0.174	0.644	3.49425e-25
Fibroblast2	Dync1h1	2.84541e-29	-0.257689	0.283	0.818	5.25406e-25
Fibroblast2	Tbrg1	5.9867e-29	-0.277529	0.338	0.902	1.10544e-24
Fibroblast2	Vasn	7.52793e-26	-0.273616	0.268	0.76	1.39003e-21
Fibroblast2	Cdkn2c	1.69353e-25	-0.287689	0.188	0.631	3.12711e-21
Fibroblast2	Sema3a	5.76238e-24	-0.288879	0.164	0.587	1.06402e-19
Fibroblast2	Dst	1.62158e-23	-0.2524	0.384	0.907	2.99425e-19
Fibroblast2	Cd248	3.45429e-23	-0.310223	0.234	0.684	6.37834e-19
Fibroblast2	Lars2	4.77111e-23	-0.365255	0.415	0.947	8.80985e-19
Fibroblast2	Tm4sf1	2.40653e-22	-0.548779	0.2	0.622	4.44367e-18
Fibroblast2	Sbno2	3.86875e-22	-0.399279	0.251	0.707	7.14365e-18
Fibroblast2	Pdlim2	1.03884e-21	-0.26417	0.254	0.698	1.91822e-17
Fibroblast2	Prrx1	8.37917e-20	-0.440092	0.418	0.88	1.54721e-15
Fibroblast2	Cygb	6.56993e-19	-0.327079	0.304	0.747	1.21314e-14
Fibroblast2	Actb	1.36722e-18	0.414546	1	1	2.52458e-14
Fibroblast2	Selenom	1.65437e-18	-0.396694	0.49	0.991	3.0548e-14
Fibroblast2	Prnp	4.55097e-18	-0.407545	0.469	0.942	8.40337e-14
Fibroblast2	Txnip	7.38592e-18	-0.294148	0.377	0.831	1.36381e-13
Fibroblast2	Fap	3.12879e-17	-0.458083	0.43	0.849	5.77732e-13
Fibroblast2	Hbb-bs	1.26089e-16	3.0039	0.469	0.2	2.32822e-12
Fibroblast2	Fxyd5	2.65611e-16	-0.466709	0.558	0.96	4.90451e-12
Fibroblast2	Ccdc3	5.25502e-16	-0.268846	0.191	0.547	9.7034e-12
Fibroblast2	Lrp1	1.41871e-15	-0.417064	0.541	0.969	2.61964e-11
Fibroblast2	Adamts5	2.88832e-15	-0.276906	0.357	0.764	5.33329e-11
Fibroblast2	Hbb-bt	7.56749e-15	2.07347	0.302	0.049	1.39734e-10
Fibroblast2	Gm10076	1.12378e-14	-0.352059	0.575	0.996	2.07506e-10
Fibroblast2	Anxa8	1.26965e-14	-0.452013	0.184	0.507	2.3444e-10
Fibroblast2	Scara3	9.6593e-14	-0.331544	0.495	0.902	1.78359e-09
Fibroblast2	Anxa3	9.9408e-14	-0.319451	0.408	0.831	1.83557e-09
Fibroblast2	Fbn1	1.9788e-13	-0.33635	0.319	0.698	3.65385e-09
Fibroblast2	Ackr2	2.2203e-13	-0.271611	0.036	0.222	4.09979e-09
Fibroblast2	Tspo	4.80116e-13	-0.287323	0.471	0.902	8.86534e-09
Fibroblast2	Sat1	7.71461e-13	-0.254466	0.454	0.907	1.4245e-08
Fibroblast2	Ptma	1.92199e-12	0.352347	0.94	0.996	3.54896e-08
Fibroblast2	Ly6e	2.29217e-12	-0.306333	0.406	0.804	4.23248e-08
Fibroblast2	Tspan15	3.1406e-12	-0.298269	0.312	0.653	5.79911e-08
Fibroblast2	Tgfbi	3.41601e-12	-0.347947	0.215	0.52	6.30765e-08
Fibroblast2	Serpine2	6.92125e-12	-0.512403	0.587	0.938	1.27801e-07
Fibroblast2	Rrbp1	1.25814e-11	-0.286969	0.65	0.991	2.32316e-07
Fibroblast2	Hnrnpd	4.00354e-11	0.337404	0.321	0.724	7.39254e-07
Fibroblast2	mt-Nd5	4.59607e-11	-0.254709	0.539	0.996	8.48664e-07
Fibroblast2	Col6a2	6.23915e-11	-0.263055	0.486	0.924	1.15206e-06
Fibroblast2	Nt5dc2	6.44911e-11	-0.348833	0.181	0.444	1.19083e-06
Fibroblast2	Fn1	1.20403e-10	-0.371331	1	0.987	2.22324e-06
Fibroblast2	Clu	1.32939e-10	-0.913659	0.099	0.311	2.45472e-06
Fibroblast2	Blvrb	4.44464e-10	0.352553	0.384	0.809	8.20703e-06
Fibroblast2	Rpl13a-ps1	9.46894e-10	1.00072	0.237	0.053	1.74844e-05
Fibroblast2	Emp3	9.91194e-10	-0.308093	0.766	0.982	1.83024e-05
Fibroblast2	Smpd3	1.15725e-09	-0.36597	0.145	0.373	2.13685e-05
Fibroblast2	Fxr1	1.87544e-09	0.250556	0.266	0.573	3.46299e-05
Fibroblast2	Arglu1	6.07805e-09	0.264041	0.379	0.747	0.000112231
Fibroblast2	Rps23	6.46914e-09	0.302321	0.94	1	0.000119453
Fibroblast2	Slurp1	7.36007e-09	-0.259427	0.058	0.213	0.000135904
Fibroblast2	Rps12	1.21567e-08	0.395046	0.954	0.996	0.000224473
Fibroblast2	Hba-a1	1.29021e-08	2.91229	0.614	0.68	0.000238236
Fibroblast2	Ndufa4l2	1.40266e-08	-0.374483	0.056	0.204	0.000259001
Fibroblast2	Higd1a	1.49909e-08	-0.269535	0.502	0.911	0.000276807
Fibroblast2	Rps3	2.25626e-08	0.359724	0.915	1	0.000416619
Fibroblast2	Hmgb2	2.35867e-07	0.309002	0.232	0.502	0.00435529
Fibroblast2	Srrm1	3.11517e-07	0.323946	0.379	0.742	0.00575216
Fibroblast2	Rpl22	6.49447e-07	0.268459	0.833	0.996	0.011992
Fibroblast2	Hnrnpm	8.60647e-07	0.259144	0.341	0.658	0.0158918
Fibroblast2	Rbp1	1.12755e-06	-0.25269	0.051	0.169	0.0208203
Fibroblast2	Acta1	1.61528e-06	1.60308	0.316	0.191	0.0298262
Fibroblast2	Gm10073	2.66275e-06	1.57705	0.534	0.524	0.0491676
Fibroblast2	Aebp1	2.70477e-06	-0.286461	0.708	0.96	0.0499437
Fibroblast2	Cthrc1	4.34198e-06	0.296286	0.198	0.413	0.0801746
Fibroblast2	Rpl18a	5.13127e-06	0.329394	0.915	1	0.0947489
Fibroblast2	Thy1	5.3718e-06	-0.372447	0.053	0.16	0.0991902
OsteoCAR	Rpl18a	6.44648e-40	1.10884	0.966	0.936	1.19034e-35
OsteoCAR	Rpl13a-ps1	3.09083e-35	1.95064	0.425	0.038	5.70721e-31
OsteoCAR	Rps12	1.41465e-33	1.05036	0.973	0.942	2.61216e-29
OsteoCAR	Rps23	1.45752e-31	0.989363	0.945	0.947	2.69131e-27
OsteoCAR	Eef1a1	2.21278e-31	0.893607	0.973	0.981	4.0859e-27
OsteoCAR	Rps4x	3.23335e-29	0.999274	0.932	0.934	5.97038e-25
OsteoCAR	Rpl10	3.7053e-29	1.12986	0.911	0.91	6.84184e-25
OsteoCAR	Rps3	4.017e-29	0.959475	0.959	0.936	7.4174e-25
OsteoCAR	Rps3a1	3.72274e-28	0.745267	0.966	0.949	6.87403e-24
OsteoCAR	Rpl9-ps6	1.26826e-27	1.7917	0.452	0.09	2.34184e-23
OsteoCAR	Gm10073	1.46067e-27	2.25471	0.658	0.316	2.69713e-23
OsteoCAR	Ptma	1.88364e-27	0.807907	0.945	0.981	3.47814e-23
OsteoCAR	Rpl19	2.89986e-27	0.875114	0.945	0.964	5.35459e-23
OsteoCAR	Rpl32	9.51823e-27	0.819494	0.945	0.942	1.75754e-22
OsteoCAR	Rps12-ps3	1.5334e-26	1.82041	0.479	0.115	2.83142e-22
OsteoCAR	Slit3	2.31229e-26	-0.676561	0.219	0.821	4.26964e-22
OsteoCAR	Adamts9	4.19024e-26	-0.777545	0.212	0.806	7.73728e-22
OsteoCAR	Rps14	5.02099e-26	0.879871	0.959	0.951	9.27126e-22
OsteoCAR	Cldn10	5.09612e-26	-0.750299	0.13	0.716	9.40999e-22
OsteoCAR	Tnfrsf1a	8.22272e-26	-0.599411	0.137	0.697	1.51833e-21
OsteoCAR	Rps5	1.04788e-25	1.00489	0.904	0.913	1.93491e-21
OsteoCAR	Kcnk2	1.19487e-25	-0.801627	0.308	0.904	2.20632e-21
OsteoCAR	Rpl10l	6.93481e-25	1.2384	0.301	0.026	1.28051e-20
OsteoCAR	Arrdc4	1.04461e-24	-0.750282	0.247	0.844	1.92888e-20
OsteoCAR	Rpl30	1.69957e-24	0.807459	0.932	0.934	3.13825e-20
OsteoCAR	Auts2	3.32906e-24	-0.488622	0.192	0.808	6.1471e-20
OsteoCAR	Rps13	3.707e-24	0.832868	0.925	0.921	6.84498e-20
OsteoCAR	Rack1	4.37319e-24	0.973344	0.89	0.902	8.07509e-20
OsteoCAR	Epas1	9.06082e-24	-0.641677	0.123	0.67	1.67308e-19
OsteoCAR	Rai14	2.08502e-23	-0.625152	0.247	0.825	3.84998e-19
OsteoCAR	Tle2	2.31235e-23	-0.515178	0.158	0.719	4.26975e-19
OsteoCAR	Crebbp	2.58226e-23	-0.589516	0.123	0.663	4.76814e-19
OsteoCAR	Col8a1	2.86305e-23	-0.792018	0.473	0.953	5.28662e-19
OsteoCAR	Rpl28	3.56535e-23	0.711072	0.945	0.972	6.58343e-19
OsteoCAR	Rpl8	6.99662e-23	0.844859	0.911	0.94	1.29193e-18
OsteoCAR	Tmem47	8.07192e-23	-0.531899	0.123	0.655	1.49048e-18
OsteoCAR	Fat1	8.09556e-23	-0.5418	0.24	0.836	1.49485e-18
OsteoCAR	Rps19	9.12705e-23	0.656827	0.938	0.955	1.68531e-18
OsteoCAR	Rpl13	2.17057e-22	0.686924	0.973	0.977	4.00795e-18
OsteoCAR	Itga9	2.70243e-22	-0.556167	0.068	0.561	4.99004e-18
OsteoCAR	Rpl17	2.90213e-22	0.746814	0.959	0.938	5.35878e-18
OsteoCAR	Rps8	4.28382e-22	0.646952	0.986	0.979	7.91007e-18
OsteoCAR	Lars2	5.79038e-22	-0.882602	0.418	0.942	1.06919e-17
OsteoCAR	Arhgap31	8.04979e-22	-0.478772	0.171	0.729	1.48639e-17
OsteoCAR	Pdgfrb	8.20234e-22	-0.685301	0.322	0.878	1.51456e-17
OsteoCAR	Lepr	1.10399e-21	-0.765815	0.363	0.883	2.03852e-17
OsteoCAR	Rpl5	1.84555e-21	1.19966	0.842	0.885	3.40781e-17
OsteoCAR	Tnfrsf19	2.30906e-21	-0.572491	0.295	0.861	4.26367e-17
OsteoCAR	Gatad2b	2.32868e-21	-0.578027	0.075	0.55	4.2999e-17
OsteoCAR	B230219D22Rik	3.2128e-21	-0.385055	0.171	0.699	5.93244e-17
OsteoCAR	Ank3	4.32826e-21	-0.463018	0.13	0.644	7.99214e-17
OsteoCAR	Rps15	6.67158e-21	0.777939	0.897	0.938	1.23191e-16
OsteoCAR	Lamb1	7.99901e-21	-0.478213	0.089	0.578	1.47702e-16
OsteoCAR	Gdf10	1.04444e-20	-0.730178	0.096	0.586	1.92857e-16
OsteoCAR	Mprip	1.19127e-20	-0.414113	0.233	0.795	2.19968e-16
OsteoCAR	Ebf3	1.22473e-20	-0.809625	0.233	0.753	2.26147e-16
OsteoCAR	Fto	1.42626e-20	-0.38861	0.137	0.655	2.63358e-16
OsteoCAR	Igfbp4	3.06551e-20	-0.823524	0.801	0.968	5.66047e-16
OsteoCAR	Nudt4	5.23815e-20	-0.481994	0.281	0.864	9.67224e-16
OsteoCAR	Zcchc24	6.15404e-20	-0.441109	0.137	0.623	1.13634e-15
OsteoCAR	2900097C17Rik	6.79201e-20	-0.416441	0.205	0.738	1.25414e-15
OsteoCAR	Rpl36a	7.44813e-20	0.844965	0.842	0.896	1.3753e-15
OsteoCAR	Tgfbr3	8.16554e-20	-0.612901	0.315	0.842	1.50777e-15
OsteoCAR	Tnrc6a	8.35081e-20	-0.307682	0.089	0.582	1.54198e-15
OsteoCAR	Rbms3	9.46351e-20	-0.522166	0.212	0.731	1.74744e-15
OsteoCAR	Etnk1	1.19251e-19	-0.620673	0.068	0.516	2.20197e-15
OsteoCAR	Bmpr2	1.39424e-19	-0.355693	0.151	0.663	2.57446e-15
OsteoCAR	Dap	2.08966e-19	-0.327983	0.164	0.684	3.85855e-15
OsteoCAR	Hba-a1	2.12616e-19	2.92102	0.651	0.458	3.92595e-15
OsteoCAR	Antxr1	2.41997e-19	-0.496612	0.329	0.898	4.46847e-15
OsteoCAR	Fgfr3	3.03076e-19	-0.466167	0.103	0.588	5.59631e-15
OsteoCAR	Fads1	3.08321e-19	-0.492828	0.055	0.495	5.69315e-15
OsteoCAR	Vstm4	3.31429e-19	-0.516873	0.055	0.49	6.11984e-15
OsteoCAR	Slc20a2	4.10329e-19	-0.701768	0.123	0.588	7.57673e-15
OsteoCAR	Amotl1	4.12747e-19	-0.425005	0.212	0.74	7.62138e-15
OsteoCAR	Fbln5	4.27516e-19	-0.658504	0.527	0.925	7.89408e-15
OsteoCAR	Marc1	4.47549e-19	-0.52671	0.103	0.567	8.264e-15
OsteoCAR	Sec61a1	4.88628e-19	-0.296252	0.123	0.608	9.02252e-15
OsteoCAR	Klhl24	5.35603e-19	-0.45399	0.185	0.697	9.88992e-15
OsteoCAR	Nisch	6.92102e-19	-0.332231	0.24	0.772	1.27797e-14
OsteoCAR	Fbn1	7.99522e-19	-0.664583	0.274	0.819	1.47632e-14
OsteoCAR	Tmem234	1.1109e-18	-0.31639	0.185	0.727	2.05127e-14
OsteoCAR	S1pr3	1.14127e-18	-0.462004	0.178	0.697	2.10735e-14
OsteoCAR	Lrrc58	1.30633e-18	-0.485045	0.281	0.84	2.41215e-14
OsteoCAR	Nrp1	1.41134e-18	-0.571504	0.164	0.67	2.60603e-14
OsteoCAR	St3gal6	1.46403e-18	-0.482903	0.233	0.774	2.70333e-14
OsteoCAR	Atxn10	1.6241e-18	-0.363792	0.123	0.601	2.9989e-14
OsteoCAR	Igsf3	1.82207e-18	-0.434369	0.212	0.746	3.36445e-14
OsteoCAR	Kirrel	2.50605e-18	-0.465008	0.13	0.591	4.62743e-14
OsteoCAR	Dapk1	2.8324e-18	-0.419715	0.103	0.554	5.23002e-14
OsteoCAR	St6galnac4	3.17403e-18	-0.423907	0.123	0.601	5.86085e-14
OsteoCAR	Rpn1	3.21439e-18	-0.330177	0.164	0.667	5.93538e-14
OsteoCAR	Rab11fip2	3.37776e-18	-0.358266	0.096	0.565	6.23703e-14
OsteoCAR	Olfml3	3.48702e-18	-0.524111	0.466	0.962	6.43878e-14
OsteoCAR	Ggt5	3.74346e-18	-0.405345	0.205	0.731	6.9123e-14
OsteoCAR	Fgfr2	4.01389e-18	-0.500619	0.274	0.819	7.41166e-14
OsteoCAR	Pura	4.30209e-18	-0.364368	0.233	0.772	7.94381e-14
OsteoCAR	Phactr2	4.716e-18	-0.479781	0.171	0.67	8.7081e-14
OsteoCAR	Ncoa7	4.89932e-18	-0.449252	0.151	0.629	9.0466e-14
OsteoCAR	Kctd12	4.96957e-18	-0.682895	0.377	0.898	9.17631e-14
OsteoCAR	Tenm4	5.73635e-18	-0.477953	0.103	0.552	1.05922e-13
OsteoCAR	Rpl34	6.19672e-18	0.682768	0.918	0.93	1.14423e-13
OsteoCAR	Angpt4	7.05077e-18	-0.462821	0.205	0.733	1.30192e-13
OsteoCAR	Aff4	7.2799e-18	-0.326558	0.171	0.665	1.34423e-13
OsteoCAR	Foxc1	7.51967e-18	-0.56417	0.37	0.893	1.38851e-13
OsteoCAR	Rps27a	7.82311e-18	0.611262	0.959	0.957	1.44454e-13
OsteoCAR	Shroom3	9.9131e-18	-0.525559	0.096	0.539	1.83045e-13
OsteoCAR	Cyp1b1	1.23137e-17	-0.415369	0.26	0.795	2.27372e-13
OsteoCAR	Rin2	1.28226e-17	-0.349185	0.11	0.574	2.3677e-13
OsteoCAR	Sdc3	1.37103e-17	-0.433146	0.233	0.765	2.53161e-13
OsteoCAR	Thsd4	1.55943e-17	-0.434082	0.11	0.567	2.8795e-13
OsteoCAR	Erbin	1.65337e-17	-0.386491	0.11	0.55	3.05296e-13
OsteoCAR	Lmo7	1.78816e-17	-0.37958	0.247	0.774	3.30184e-13
OsteoCAR	Lrp1	2.03089e-17	-0.416646	0.329	0.851	3.75005e-13
OsteoCAR	Syt6	2.09977e-17	-0.454986	0.048	0.452	3.87722e-13
OsteoCAR	Marc2	2.11886e-17	-0.291042	0.144	0.61	3.91247e-13
OsteoCAR	Fermt2	2.12493e-17	-0.384366	0.281	0.825	3.92368e-13
OsteoCAR	Sumo3	2.2027e-17	-0.374482	0.116	0.559	4.06729e-13
OsteoCAR	Pappa	2.56127e-17	-0.621062	0.322	0.817	4.72939e-13
OsteoCAR	Ctdspl	2.66767e-17	-0.267378	0.164	0.648	4.92585e-13
OsteoCAR	Ski	2.68318e-17	-0.359929	0.219	0.714	4.95449e-13
OsteoCAR	Fhl2	3.41648e-17	-0.424256	0.274	0.825	6.30852e-13
OsteoCAR	Gas6	3.59892e-17	-0.703845	0.678	0.966	6.6454e-13
OsteoCAR	Smad7	3.64982e-17	-0.311057	0.219	0.746	6.73939e-13
OsteoCAR	Snai2	3.65559e-17	-0.455813	0.233	0.751	6.75005e-13
OsteoCAR	Atp1a1	3.79926e-17	-0.398945	0.26	0.808	7.01533e-13
OsteoCAR	Sorbs2	3.84117e-17	-0.451197	0.178	0.65	7.09272e-13
OsteoCAR	Smo	4.31154e-17	-0.263318	0.158	0.629	7.96126e-13
OsteoCAR	Slc6a6	4.36322e-17	-0.716903	0.205	0.655	8.05668e-13
OsteoCAR	Glg1	4.44788e-17	-0.283577	0.151	0.629	8.21301e-13
OsteoCAR	Sgce	4.72828e-17	-0.275439	0.13	0.578	8.73076e-13
OsteoCAR	Ankrd11	5.08802e-17	-0.451996	0.329	0.834	9.39502e-13
OsteoCAR	Rplp1	5.1242e-17	0.639878	0.945	0.957	9.46184e-13
OsteoCAR	Daam2	5.85259e-17	-0.481758	0.068	0.473	1.08068e-12
OsteoCAR	Rps9	5.98091e-17	0.550866	0.932	0.953	1.10437e-12
OsteoCAR	Rgs3	6.06977e-17	-0.452891	0.308	0.84	1.12078e-12
OsteoCAR	Heph	6.28515e-17	-0.282511	0.075	0.499	1.16055e-12
OsteoCAR	Dlc1	6.54132e-17	-0.407034	0.151	0.608	1.20785e-12
OsteoCAR	Emb	6.69767e-17	-0.494854	0.123	0.58	1.23672e-12
OsteoCAR	Rpl15	6.92361e-17	0.750421	0.87	0.938	1.27845e-12
OsteoCAR	Pigt	7.94054e-17	-0.286731	0.164	0.646	1.46622e-12
OsteoCAR	Phf20l1	8.04095e-17	-0.334788	0.116	0.569	1.48476e-12
OsteoCAR	Smad6	8.31837e-17	-0.456972	0.123	0.552	1.53599e-12
OsteoCAR	Bnip2	8.93181e-17	-0.288489	0.123	0.578	1.64926e-12
OsteoCAR	Ifngr2	1.06016e-16	-0.343711	0.158	0.618	1.95759e-12
OsteoCAR	Emc10	1.11127e-16	-0.359138	0.13	0.593	2.05197e-12
OsteoCAR	Tmod3	1.27877e-16	-0.265622	0.253	0.761	2.36125e-12
OsteoCAR	1700020I14Rik	1.306e-16	-0.298231	0.205	0.697	2.41153e-12
OsteoCAR	Prrc2a	1.43572e-16	-0.26	0.137	0.595	2.65105e-12
OsteoCAR	Tmbim6	1.51414e-16	-0.424205	0.363	0.915	2.79587e-12
OsteoCAR	Chd6	1.56742e-16	-0.265167	0.185	0.693	2.89424e-12
OsteoCAR	S100a4	1.57233e-16	1.20508	0.288	0.055	2.90331e-12
OsteoCAR	Rpl24	1.65549e-16	0.57428	0.911	0.945	3.05685e-12
OsteoCAR	Zmynd11	1.6688e-16	-0.281998	0.151	0.612	3.08143e-12
OsteoCAR	Pkd2	1.7641e-16	-0.420681	0.11	0.55	3.2574e-12
OsteoCAR	Hif1a	1.8621e-16	-0.327342	0.158	0.616	3.43836e-12
OsteoCAR	Parva	1.90989e-16	-0.341691	0.11	0.537	3.52662e-12
OsteoCAR	Flnb	1.91781e-16	-0.416651	0.096	0.522	3.54124e-12
OsteoCAR	Plxna2	1.95061e-16	-0.602435	0.384	0.878	3.60181e-12
OsteoCAR	Tcf25	2.2833e-16	-0.274046	0.233	0.733	4.21612e-12
OsteoCAR	Nrep	2.29129e-16	-0.305279	0.062	0.478	4.23086e-12
OsteoCAR	Phldb2	2.36414e-16	-0.368518	0.116	0.557	4.36539e-12
OsteoCAR	Tgoln1	2.46588e-16	-0.364092	0.11	0.552	4.55326e-12
OsteoCAR	Tnrc6c	3.18032e-16	-0.352199	0.192	0.67	5.87245e-12
OsteoCAR	Rpl11	3.18309e-16	0.679086	0.925	0.964	5.87758e-12
OsteoCAR	Xist	3.21494e-16	-0.481422	0.664	0.974	5.93638e-12
OsteoCAR	Vapb	3.39542e-16	-0.260069	0.082	0.486	6.26964e-12
OsteoCAR	Vegfa	3.46023e-16	-0.455549	0.116	0.542	6.38931e-12
OsteoCAR	Adgrf5	3.60585e-16	-0.379318	0.158	0.606	6.65821e-12
OsteoCAR	Tln2	4.04913e-16	-0.285495	0.26	0.793	7.47673e-12
OsteoCAR	Ccnl2	4.11209e-16	-0.252991	0.144	0.595	7.59297e-12
OsteoCAR	Samhd1	4.19102e-16	-0.484174	0.288	0.823	7.73871e-12
OsteoCAR	Gnb2	4.31407e-16	-0.321891	0.295	0.836	7.96592e-12
OsteoCAR	Mical3	4.62132e-16	-0.369802	0.062	0.465	8.53327e-12
OsteoCAR	Mme	4.64728e-16	-0.316429	0.253	0.759	8.58121e-12
OsteoCAR	Col4a1	4.67682e-16	-0.518948	0.219	0.689	8.63576e-12
OsteoCAR	Itga1	4.79448e-16	-0.498428	0.274	0.746	8.85301e-12
OsteoCAR	Wdr89	4.89651e-16	1.59848	0.479	0.217	9.04141e-12
OsteoCAR	Stox2	5.26521e-16	-0.390295	0.096	0.512	9.72221e-12
OsteoCAR	Palld	5.34581e-16	-0.482869	0.432	0.919	9.87104e-12
OsteoCAR	Frmd4a	5.46272e-16	-0.291638	0.13	0.565	1.00869e-11
OsteoCAR	AC149090.1	5.517e-16	-0.348034	0.158	0.595	1.01871e-11
OsteoCAR	Sema6d	5.55462e-16	-0.301937	0.158	0.599	1.02566e-11
OsteoCAR	Rftn1	5.71061e-16	-0.365292	0.192	0.659	1.05446e-11
OsteoCAR	Sgms2	6.10875e-16	-0.321094	0.212	0.699	1.12798e-11
OsteoCAR	Gpc6	6.23165e-16	-0.36287	0.185	0.638	1.15067e-11
OsteoCAR	Dpm3	6.37169e-16	-0.382913	0.226	0.716	1.17653e-11
OsteoCAR	Tspan4	6.7128e-16	-0.423095	0.185	0.642	1.23952e-11
OsteoCAR	Gucy1a1	6.77789e-16	-0.297923	0.123	0.55	1.25154e-11
OsteoCAR	Uba52	7.89886e-16	-0.280561	0.171	0.64	1.45852e-11
OsteoCAR	Ltbp3	7.96476e-16	-0.329706	0.13	0.55	1.47069e-11
OsteoCAR	Plekhm3	8.30986e-16	-0.460095	0.103	0.514	1.53442e-11
OsteoCAR	2004-09-01	8.32449e-16	-0.353887	0.178	0.667	1.53712e-11
OsteoCAR	Notch3	8.47325e-16	-0.496032	0.103	0.514	1.56459e-11
OsteoCAR	Rps7	8.53008e-16	0.560092	0.89	0.923	1.57508e-11
OsteoCAR	Tkt	8.77739e-16	-0.334681	0.089	0.51	1.62074e-11
OsteoCAR	Stat5b	9.41378e-16	-0.366765	0.034	0.407	1.73825e-11
OsteoCAR	Rps18	1.03982e-15	0.737126	0.808	0.853	1.92003e-11
OsteoCAR	Ptbp1	1.10423e-15	-0.253952	0.116	0.533	2.03896e-11
OsteoCAR	Arhgef1	1.11697e-15	-0.27926	0.11	0.531	2.06249e-11
OsteoCAR	Cebpa	1.13178e-15	-0.509069	0.123	0.546	2.08984e-11
OsteoCAR	Dlx5	1.1525e-15	-0.361848	0.247	0.753	2.12808e-11
OsteoCAR	Fgfr1op2	1.17881e-15	-0.290836	0.103	0.514	2.17668e-11
OsteoCAR	Smad4	1.17938e-15	-0.330679	0.116	0.537	2.17773e-11
OsteoCAR	Plagl1	1.25765e-15	-0.344459	0.205	0.693	2.32226e-11
OsteoCAR	Grb14	1.46801e-15	-0.405498	0.158	0.603	2.71068e-11
OsteoCAR	4931406P16Rik	1.58759e-15	-0.379381	0.082	0.475	2.93149e-11
OsteoCAR	Dlg5	1.65298e-15	-0.394397	0.075	0.465	3.05223e-11
OsteoCAR	Usp25	1.72033e-15	-0.313893	0.089	0.482	3.17659e-11
OsteoCAR	Ctgf	1.77468e-15	-0.76712	0.288	0.757	3.27694e-11
OsteoCAR	Itpr1	1.89298e-15	-0.287013	0.089	0.482	3.49538e-11
OsteoCAR	Spg21	2.09192e-15	-0.289285	0.075	0.471	3.86273e-11
OsteoCAR	Clu	2.09618e-15	-0.508654	0.308	0.797	3.87059e-11
OsteoCAR	Podnl1	2.22306e-15	-0.295962	0.199	0.695	4.10488e-11
OsteoCAR	Tnc	2.24642e-15	-0.449851	0.904	0.994	4.14802e-11
OsteoCAR	Vdac3	2.29875e-15	-0.32225	0.192	0.663	4.24464e-11
OsteoCAR	Ptpn13	2.35354e-15	-0.255889	0.151	0.588	4.34582e-11
OsteoCAR	Il7	2.67789e-15	-0.36387	0.123	0.546	4.94472e-11
[truncated: 1,671 more rows]

## Sheet: Suppl.Table6_pry_markers
gene	myAUC	avg_logFC	cluster
RPS18	0.872	0.844001	HSC
RPS24	0.868	0.737956	HSC
RPS2	0.867	0.85152	HSC
RACK1	0.864	0.819807	HSC
RPS3A	0.863	0.789599	HSC
RPS8	0.859	0.710136	HSC
RPS23	0.856	0.734612	HSC
RPL10A	0.854	0.767149	HSC
RPS6	0.853	0.736357	HSC
RPL3	0.851	0.771241	HSC
RPS9	0.848	0.714997	HSC
ZFAS1	0.846	0.940831	HSC
RPL29	0.846	0.718696	HSC
RPL11	0.842	0.68564	HSC
RPL5	0.841	0.756843	HSC
RPS3	0.841	0.7538	HSC
RPL32	0.84	0.673814	HSC
RPS4X	0.838	0.832069	HSC
RPL15	0.838	0.695051	HSC
RPL13	0.838	0.678923	HSC
RPS7	0.833	0.663688	HSC
RPS19	0.832	0.680186	HSC
RPL12	0.831	0.69587	HSC
EBPL	0.827	0.699186	HSC
EEF1A1	0.827	0.629264	HSC
NPM1	0.826	0.778637	HSC
RPL7A	0.824	0.703362	HSC
EEF1B2	0.823	0.727251	HSC
RPS12	0.821	0.628884	HSC
RPL30	0.82	0.596936	HSC
RPL10	0.819	0.633072	HSC
CDK6	0.815	0.97675	HSC
PRSS57	0.814	0.95664	HSC
RPL18	0.812	0.613052	HSC
HNRNPA1	0.811	0.711674	HSC
EIF3E	0.811	0.694718	HSC
RPLP0	0.81	0.656518	HSC
RPL19	0.81	0.62847	HSC
RPL31	0.809	0.704628	HSC
HINT1	0.809	0.685549	HSC
RPL35A	0.808	0.603382	HSC
RPS14	0.807	0.633751	HSC
SOX4	0.806	0.902813	HSC
RPL37A	0.806	0.623659	HSC
RPL26	0.805	0.722607	HSC
RPS5	0.804	0.648529	HSC
RPLP1	0.803	0.562777	HSC
RPL37	0.802	0.618095	HSC
NACA	0.802	0.601395	HSC
RPS15	0.799	0.608769	HSC
RPL22	0.796	0.561359	HSC
RPL24	0.796	0.56134	HSC
RPL9	0.796	0.553444	HSC
SNHG8	0.794	0.778345	HSC
BTF3	0.792	0.59704	HSC
EGFL7	0.791	0.669006	HSC
SNHG7	0.79	0.808715	HSC
RPL35	0.785	0.5181	HSC
LDHB	0.784	0.678958	HSC
RPL18A	0.784	0.607109	HSC
FAM30A	0.782	0.857025	HSC
RPL34	0.781	0.632706	HSC
HSP90AB1	0.781	0.605349	HSC
RPL28	0.781	0.507613	HSC
2006-09-01	0.779	0.764374	HSC
EEF2	0.779	0.598991	HSC
RPL13A	0.779	0.586177	HSC
IMPDH2	0.778	0.681649	HSC
ATP5MC2	0.778	0.574703	HSC
BEX3	0.778	0.572207	HSC
RPL7	0.777	0.542314	HSC
RPS13	0.777	0.517835	HSC
RPS27A	0.775	0.507459	HSC
RPL23A	0.775	0.506306	HSC
RPL6	0.773	0.542308	HSC
ETV6	0.772	0.636202	HSC
RPL36	0.772	0.566203	HSC
APEX1	0.771	0.555206	HSC
RPS25	0.771	0.491308	HSC
NOP53	0.768	0.58484	HSC
RPSA	0.766	0.557678	HSC
RPL14	0.766	0.537889	HSC
C6orf48	0.765	0.585086	HSC
EPB41L4A-AS1	0.763	0.544978	HSC
MSRB3	0.763	0.530556	HSC
CD34	0.762	0.639975	HSC
RPS15A	0.761	0.551321	HSC
RPL27A	0.76	0.553424	HSC
SPINK2	0.759	1.31797	HSC
ARMH1	0.759	0.650162	HSC
MYB	0.759	0.532173	HSC
RPL4	0.758	0.534299	HSC
RPL39	0.757	0.518172	HSC
SERPINB1	0.755	0.719124	HSC
LSM7	0.754	0.511582	HSC
AC084033.3	0.752	0.633045	HSC
GABPB1-AS1	0.752	0.608045	HSC
RPL41	0.752	0.453997	HSC
LAPTM4B	0.749	0.55012	HSC
GSTP1	0.748	0.519543	HSC
TAF1D	0.748	0.481098	HSC
CCNB1IP1	0.748	0.423773	HSC
RPL38	0.747	0.53098	HSC
RSL1D1	0.747	0.505714	HSC
ANKRD28	0.745	0.580183	HSC
ENO1	0.745	0.55888	HSC
NUCB2	0.745	0.55282	HSC
GAPDH	0.744	0.553249	HSC
PRKACB	0.744	0.474528	HSC
SYPL1	0.744	0.459053	HSC
NAP1L1	0.74	0.606464	HSC
RPS29	0.737	0.469473	HSC
BZW2	0.736	0.411506	HSC
DDAH2	0.736	0.400865	HSC
MSI2	0.734	0.745898	HSC
RPS28	0.734	0.43693	HSC
RUNX1	0.733	0.495356	HSC
FBL	0.733	0.446989	HSC
NPDC1	0.733	0.418192	HSC
SMIM24	0.731	0.738427	HSC
RPS11	0.731	0.426301	HSC
ITM2A	0.729	0.470542	HSC
ZFP36L2	0.728	0.56894	HSC
RPS21	0.728	0.516535	HSC
RPS20	0.728	0.434691	HSC
IL1B	0.728	0.309419	HSC
H2AFY	0.727	0.603196	HSC
FXYD5	0.727	0.453822	HSC
PEBP1	0.725	0.446137	HSC
MYC	0.724	0.643047	HSC
MACF1	0.724	0.500612	HSC
CLEC11A	0.723	0.533182	HSC
CLNS1A	0.723	0.397966	HSC
TAOK3	0.721	0.519143	HSC
EIF3L	0.721	0.410079	HSC
RPL23	0.72	0.449604	HSC
FABP5	0.719	0.466228	HSC
ZNRF1	0.719	0.388837	HSC
TCEAL4	0.719	0.385034	HSC
RPS27	0.718	0.353082	HSC
RPL17	0.717	0.440186	HSC
ERG	0.717	0.41691	HSC
SPN	0.717	0.410717	HSC
NPR3	0.716	0.626437	HSC
HMGA1	0.716	0.416134	HSC
PLAGL1	0.716	0.406794	HSC
GMFG	0.716	0.387844	HSC
MEST	0.716	0.386983	HSC
TPT1	0.716	0.386715	HSC
EIF3F	0.715	0.427768	HSC
BST2	0.714	0.537033	HSC
LYL1	0.714	0.429729	HSC
HHEX	0.714	0.357653	HSC
TM7SF3	0.714	0.355743	HSC
AIF1	0.713	0.491757	HSC
VAMP8	0.713	0.407716	HSC
COMT	0.713	0.366975	HSC
RPS10	0.712	0.499228	HSC
C1QTNF4	0.711	0.948745	HSC
FAU	0.711	0.330579	HSC
ZNF22	0.709	0.348597	HSC
ABRACL	0.709	0.310535	HSC
EIF3M	0.708	0.393511	HSC
COMMD6	0.708	0.380575	HSC
FAM69B	0.708	0.356507	HSC
NRIP1	0.707	0.544411	HSC
NREP	0.707	0.418074	HSC
SERPINB6	0.707	0.410509	HSC
TTC3	0.707	0.387427	HSC
RPS16	0.707	0.37466	HSC
SLC39A3	0.707	0.363247	HSC
OLA1	0.707	0.328813	HSC
CCND2	0.707	0.328553	HSC
MIF	0.706	0.404615	HSC
MAT2A	0.706	0.392221	HSC
RPL21	0.706	0.351156	HSC
PRDX1	0.704	0.552174	HSC
LY6E	0.704	0.35617	HSC
BEX4	0.704	0.329128	HSC
AKR1A1	0.704	0.32859	HSC
HSH2D	0.703	0.446441	HSC
RPL8	0.703	0.369508	HSC
ELMO1	0.703	0.344919	HSC
TIMM13	0.703	0.335249	HSC
PNN	0.702	0.348652	HSC
HLA-DRB1	0.909	2.37452	CMP
HLA-DRA	0.892	2.38326	CMP
CD74	0.889	2.14254	CMP
HLA-DPA1	0.875	2.45141	CMP
HLA-DPB1	0.864	2.30807	CMP
CST3	0.85	1.76448	CMP
TMSB10	0.848	1.0253	CMP
HLA-DMA	0.838	1.22612	CMP
HLA-DQA1	0.801	2.1088	CMP
HLA-DQB1	0.792	1.91228	CMP
S100A10	0.783	1.2043	CMP
TMSB4X	0.781	0.839406	CMP
GSTP1	0.781	0.791993	CMP
HLA-DRB5	0.778	1.57431	CMP
VIM	0.777	0.723391	CMP
HLA-DMB	0.769	0.91095	CMP
ANXA2	0.767	0.84438	CMP
SAMHD1	0.764	1.39433	CMP
COTL1	0.763	0.854521	CMP
TAGLN2	0.762	0.6354	CMP
AIF1	0.758	0.859538	CMP
CIITA	0.758	0.824615	CMP
CFL1	0.756	0.576173	CMP
PYCARD	0.754	0.659642	CMP
GSN	0.754	0.575849	CMP
IGFBP7	0.751	1.21492	CMP
AP1S2	0.75	0.641183	CMP
ANXA5	0.749	0.657688	CMP
GNAI2	0.748	0.558307	CMP
FCER1A	0.747	1.21549	CMP
DPYSL2	0.747	0.636511	CMP
MEF2C	0.746	0.573733	CMP
ACTG1	0.744	0.581969	CMP
LGALS1	0.742	0.799166	CMP
SPI1	0.741	0.69781	CMP
KCTD12	0.739	0.668002	CMP
ACTB	0.737	0.642636	CMP
ARPC1B	0.736	0.594208	CMP
RPS24	0.736	0.445197	CMP
SH3BGRL3	0.734	0.509182	CMP
ARPC3	0.733	0.52588	CMP
AHNAK	0.732	0.62618	CMP
TPM3	0.732	0.512116	CMP
PLEKHO1	0.73	0.640008	CMP
ARPC2	0.729	0.569009	CMP
FGL2	0.727	0.898643	CMP
CCDC88A	0.727	0.666574	CMP
LSP1	0.725	0.815206	CMP
RPL26	0.725	0.449619	CMP
CFP	0.724	0.659395	CMP
NAP1L1	0.724	0.560401	CMP
CTSZ	0.722	0.676549	CMP
RPL19	0.721	0.409176	CMP
FABP5	0.72	0.650518	CMP
PPIA	0.72	0.506557	CMP
RAC1	0.719	0.498069	CMP
IFI16	0.718	0.599826	CMP
BASP1	0.716	0.768051	CMP
KLF4	0.716	0.649423	CMP
DBI	0.716	0.493957	CMP
MYL12A	0.716	0.430897	CMP
CORO1A	0.715	0.676368	CMP
JAML	0.715	0.65018	CMP
PLD4	0.715	0.564587	CMP
CTSH	0.715	0.519246	CMP
FLT3	0.714	0.582445	CMP
PRCP	0.714	0.553711	CMP
TUBA1A	0.713	0.600841	CMP
RPS2	0.713	0.427403	CMP
RPS23	0.713	0.427038	CMP
RPS15	0.713	0.368272	CMP
S100A11	0.712	0.557115	CMP
PARVG	0.712	0.429972	CMP
C1orf162	0.711	0.891264	CMP
PTPRE	0.711	0.583779	CMP
H2AFY	0.71	0.582552	CMP
FCGRT	0.71	0.463337	CMP
LIMD2	0.71	0.457469	CMP
DAPP1	0.71	0.446533	CMP
VAMP8	0.709	0.501695	CMP
PFN1	0.709	0.440441	CMP
MGST2	0.708	0.491963	CMP
SLC25A5	0.708	0.470916	CMP
PSMB8	0.708	0.459195	CMP
PSMB9	0.706	0.507037	CMP
GAPDH	0.706	0.454456	CMP
ALDH2	0.705	0.528469	CMP
HDAC9	0.705	0.489077	CMP
FXYD5	0.705	0.459517	CMP
RAB32	0.704	0.431124	CMP
GDI2	0.703	0.435089	CMP
MSN	0.703	0.417554	CMP
PKM	0.703	0.413379	CMP
GRN	0.703	0.389188	CMP
FCER1G	0.702	0.555283	CMP
CLIC1	0.702	0.419395	CMP
PPA1	0.701	0.484739	CMP
EFHD2	0.701	0.372589	CMP
RPL7	0.897	1.14962	GMP
SRGN	0.874	2.18651	GMP
RPS24	0.869	0.746273	GMP
RPL39	0.868	1.07823	GMP
AZU1	0.861	3.20538	GMP
RPLP1	0.86	0.760538	GMP
MPO	0.858	3.28706	GMP
RPS8	0.856	0.810635	GMP
RPL9	0.856	0.800939	GMP
RPS6	0.847	0.74492	GMP
RPS20	0.836	0.887199	GMP
PRTN3	0.829	3.66218	GMP
ELANE	0.829	3.32288	GMP
SERPINB1	0.829	1.48573	GMP
RPL12	0.829	0.78089	GMP
PABPC1	0.821	0.818175	GMP
RPLP2	0.817	0.635391	GMP
RPS11	0.812	0.661586	GMP
PLAC8	0.81	1.22675	GMP
RPL13	0.809	0.654089	GMP
RPL23	0.806	0.805075	GMP
RPL28	0.805	0.59909	GMP
RPS12	0.801	0.620269	GMP
RPS14	0.8	0.659747	GMP
RPL37	0.8	0.656016	GMP
RPS13	0.799	0.643589	GMP
RPL22	0.799	0.634581	GMP
NAP1L1	0.798	0.941081	GMP
ENO1	0.794	0.869306	GMP
RPS29	0.791	0.678398	GMP
RPL13A	0.789	0.637619	GMP
RPL27A	0.788	0.66927	GMP
RPL34	0.788	0.62141	GMP
VAMP8	0.787	0.944932	GMP
RPS28	0.787	0.669864	GMP
RPL37A	0.787	0.612205	GMP
CTSG	0.776	2.88497	GMP
RPL35	0.775	0.571451	GMP
MS4A3	0.771	1.6177	GMP
RPL36	0.77	0.586408	GMP
RPL32	0.769	0.541636	GMP
RPS3A	0.765	0.54996	GMP
CLEC11A	0.764	1.10013	GMP
RNASE2	0.763	1.50944	GMP
RPL21	0.762	0.492381	GMP
PRSS57	0.761	1.28553	GMP
UBA52	0.761	0.473826	GMP
RPS23	0.759	0.542363	GMP
MGST1	0.754	1.00227	GMP
RPL41	0.753	0.484091	GMP
RPS19	0.751	0.56883	GMP
RPL27	0.751	0.554363	GMP
MYB	0.745	0.933385	GMP
RPS7	0.743	0.520313	GMP
RPL31	0.742	0.605096	GMP
TENT5A	0.741	1.20381	GMP
RPLP0	0.737	0.518365	GMP
RPS25	0.736	0.466856	GMP
EIF3L	0.735	0.746722	GMP
GAPDH	0.735	0.571504	GMP
EEF1A1	0.734	0.439018	GMP
RPL38	0.731	0.529372	GMP
PTMA	0.731	0.450524	GMP
CALR	0.73	0.862144	GMP
RPS21	0.73	0.512695	GMP
NUCB2	0.728	0.864322	GMP
ZFAS1	0.728	0.684781	GMP
RPL23A	0.728	0.453899	GMP
RPL35A	0.727	0.468784	GMP
LYZ	0.725	0.794657	GMP
RPL26	0.725	0.506486	GMP
EEF1B2	0.724	0.493839	GMP
CST7	0.723	1.42178	GMP
RPL30	0.723	0.416314	GMP
RPS15	0.719	0.457632	GMP
CANX	0.718	0.646867	GMP
RAB32	0.716	0.78602	GMP
RPS17	0.714	0.763181	GMP
RPS26	0.714	0.599738	GMP
GSTP1	0.714	0.587699	GMP
RPS18	0.712	0.492319	GMP
RPL18A	0.709	0.364154	GMP
RPL6	0.707	0.431491	GMP
RPL10A	0.706	0.447399	GMP
CDK6	0.704	0.729588	GMP
SPN	0.703	0.708716	GMP
RPS15A	0.702	0.399109	GMP
FTH1	0.247	-0.950264	GMP
RPS18	0.844	0.884876	MyeloPro0
RPS4X	0.825	0.925769	MyeloPro0
RPL13	0.821	0.717672	MyeloPro0
RPL5	0.819	0.800437	MyeloPro0
RPL10	0.818	0.675483	MyeloPro0
RPL7A	0.817	0.826732	MyeloPro0
RPL15	0.814	0.749213	MyeloPro0
RPL10A	0.813	0.729727	MyeloPro0
RPL32	0.813	0.664083	MyeloPro0
RPL18	0.812	0.695485	MyeloPro0
RPL11	0.811	0.651891	MyeloPro0
RPL3	0.81	0.779549	MyeloPro0
RPS23	0.81	0.690018	MyeloPro0
RPL12	0.809	0.718959	MyeloPro0
RPS19	0.807	0.742284	MyeloPro0
RPL24	0.804	0.655038	MyeloPro0
RPL18A	0.801	1.0877	MyeloPro0
RPS9	0.801	0.662619	MyeloPro0
RPS3	0.799	0.800548	MyeloPro0
RPL29	0.798	0.725464	MyeloPro0
RACK1	0.792	0.7403	MyeloPro0
RPL6	0.792	0.654984	MyeloPro0
RPL36	0.785	0.845921	MyeloPro0
RPS5	0.784	0.721665	MyeloPro0
RPS12	0.783	0.619365	MyeloPro0
RPL35A	0.781	0.588983	MyeloPro0
RPS27A	0.781	0.565177	MyeloPro0
RPS24	0.78	0.572907	MyeloPro0
RPS6	0.775	0.618821	MyeloPro0
RPL30	0.775	0.528911	MyeloPro0
NACA	0.773	0.590895	MyeloPro0
RPL13A	0.772	0.652073	MyeloPro0
RPS7	0.772	0.602533	MyeloPro0
EEF1A1	0.772	0.553718	MyeloPro0
RPL37A	0.771	0.619702	MyeloPro0
RPL14	0.771	0.611842	MyeloPro0
RPS8	0.771	0.560757	MyeloPro0
RPS28	0.768	0.831911	MyeloPro0
RPS3A	0.767	0.604542	MyeloPro0
RPLP0	0.765	0.695745	MyeloPro0
RPL8	0.759	0.588896	MyeloPro0
BTF3	0.758	0.628118	MyeloPro0
RPS2	0.753	0.596063	MyeloPro0
EEF1B2	0.752	0.645532	MyeloPro0
RPLP1	0.748	0.542381	MyeloPro0
RPS25	0.746	0.525345	MyeloPro0
RPL37	0.746	0.493765	MyeloPro0
RPL9	0.742	0.519778	MyeloPro0
RPS16	0.742	0.495293	MyeloPro0
RPL7	0.74	0.526506	MyeloPro0
RPL4	0.737	0.606967	MyeloPro0
RPL19	0.735	0.494603	MyeloPro0
RPL28	0.734	0.474139	MyeloPro0
RPL27A	0.732	0.585383	MyeloPro0
RPS14	0.731	0.469899	MyeloPro0
RPL35	0.728	0.47394	MyeloPro0
RPL22	0.728	0.470802	MyeloPro0
RPS13	0.726	0.442233	MyeloPro0
IFITM3	0.725	0.780532	MyeloPro0
JUND	0.725	0.651819	MyeloPro0
RPL23A	0.725	0.471237	MyeloPro0
RPL41	0.723	0.437839	MyeloPro0
ZFAS1	0.718	0.660798	MyeloPro0
SLC25A6	0.718	0.557756	MyeloPro0
RPS11	0.717	0.457638	MyeloPro0
NOP53	0.715	0.55986	MyeloPro0
NPM1	0.715	0.526881	MyeloPro0
RPL31	0.714	0.521352	MyeloPro0
RPLP2	0.706	0.399092	MyeloPro0
HSP90AB1	0.704	0.49709	MyeloPro0
CLEC11A	0.702	0.814717	MyeloPro0
TIMP1	0.701	0.760502	MyeloPro0
RPL26	0.701	0.431912	MyeloPro0
HBA2	0.279	-4.22548	MyeloPro0
ENO1	0.888	1.23508	MyeloPro1
SRGN	0.859	1.55436	MyeloPro1
LYZ	0.848	1.85112	MyeloPro1
GAPDH	0.832	0.8247	MyeloPro1
PCNA	0.827	1.14117	MyeloPro1
GSTP1	0.82	0.847799	MyeloPro1
PLAC8	0.816	1.19094	MyeloPro1
MPO	0.815	2.04449	MyeloPro1
STMN1	0.805	0.92007	MyeloPro1
RNASE2	0.804	1.35477	MyeloPro1
H2AFZ	0.795	0.788797	MyeloPro1
AZU1	0.79	1.31261	MyeloPro1
PABPC1	0.79	0.655994	MyeloPro1
PTMA	0.787	0.561609	MyeloPro1
ACTB	0.785	0.607879	MyeloPro1
PPIA	0.784	0.691638	MyeloPro1
LGALS1	0.78	1.00329	MyeloPro1
RPL7	0.78	0.625448	MyeloPro1
LCP1	0.779	0.780316	MyeloPro1
TPI1	0.779	0.73089	MyeloPro1
PKM	0.777	0.899641	MyeloPro1
DUT	0.773	0.810163	MyeloPro1
RPLP1	0.772	0.548314	MyeloPro1
AC020656.1	0.77	1.56974	MyeloPro1
RPL39	0.77	0.610103	MyeloPro1
VAMP8	0.769	0.7897	MyeloPro1
TPM3	0.766	0.657894	MyeloPro1
PFN1	0.765	0.577001	MyeloPro1
MGST1	0.764	0.85786	MyeloPro1
MCM4	0.764	0.848039	MyeloPro1
H2AFY	0.763	0.754872	MyeloPro1
ACTR2	0.76	0.684761	MyeloPro1
GRN	0.759	0.884472	MyeloPro1
NAP1L1	0.758	0.652583	MyeloPro1
PGAM1	0.757	0.740935	MyeloPro1
HMGN2	0.757	0.641734	MyeloPro1
FLNA	0.755	0.750913	MyeloPro1
COTL1	0.755	0.657498	MyeloPro1
CFL1	0.755	0.540998	MyeloPro1
RAB32	0.754	0.833429	MyeloPro1
TAGLN2	0.753	0.605132	MyeloPro1
SAMHD1	0.751	0.905134	MyeloPro1
DEK	0.751	0.652857	MyeloPro1
UBA52	0.751	0.40821	MyeloPro1
TMSB10	0.75	0.562936	MyeloPro1
RPS20	0.75	0.535873	MyeloPro1
ANXA2	0.749	0.763227	MyeloPro1
MNDA	0.749	0.570973	MyeloPro1
RPL35	0.749	0.471333	MyeloPro1
PGK1	0.748	0.655611	MyeloPro1
ELANE	0.747	1.18825	MyeloPro1
CSTA	0.746	0.882503	MyeloPro1
VIM	0.743	0.540533	MyeloPro1
OAZ1	0.743	0.494096	MyeloPro1
SERPINB1	0.74	0.662192	MyeloPro1
RETN	0.739	1.28136	MyeloPro1
UHRF1	0.739	0.773349	MyeloPro1
TYMS	0.738	0.77274	MyeloPro1
AIF1	0.736	0.580502	MyeloPro1
RPS11	0.735	0.469183	MyeloPro1
RPS24	0.735	0.450318	MyeloPro1
ARPC4	0.734	0.596668	MyeloPro1
RPLP2	0.734	0.43686	MyeloPro1
KIAA0930	0.733	0.769092	MyeloPro1
ARPC5	0.733	0.485873	MyeloPro1
MCM7	0.731	0.700587	MyeloPro1
TKT	0.731	0.584538	MyeloPro1
LYST	0.73	0.784508	MyeloPro1
NASP	0.73	0.649229	MyeloPro1
S100A9	0.729	0.406444	MyeloPro1
HNRNPU	0.728	0.591365	MyeloPro1
LST1	0.728	0.553285	MyeloPro1
C4orf48	0.726	0.681723	MyeloPro1
EMB	0.726	0.656296	MyeloPro1
PRKDC	0.724	0.655341	MyeloPro1
HELLS	0.723	0.775339	MyeloPro1
MCM6	0.723	0.702649	MyeloPro1
S100A4	0.723	0.59738	MyeloPro1
HNRNPD	0.723	0.574866	MyeloPro1
HLA-DRA	0.723	0.263791	MyeloPro1
SRSF3	0.722	0.478105	MyeloPro1
MS4A6A	0.72	0.883979	MyeloPro1
FABP5	0.719	0.548546	MyeloPro1
SYK	0.718	0.695107	MyeloPro1
HMGB1	0.718	0.436181	MyeloPro1
MCM3	0.717	0.674556	MyeloPro1
YWHAB	0.717	0.501579	MyeloPro1
RPL27	0.717	0.451417	MyeloPro1
MS4A3	0.716	0.854324	MyeloPro1
TNFSF13B	0.715	0.725894	MyeloPro1
CYBA	0.715	0.57806	MyeloPro1
ANXA5	0.714	0.577913	MyeloPro1
ACTG1	0.714	0.474303	MyeloPro1
RPL27A	0.714	0.452093	MyeloPro1
RPL9	0.714	0.437114	MyeloPro1
PPT1	0.713	0.632007	MyeloPro1
ARHGDIA	0.712	0.57579	MyeloPro1
GDI2	0.712	0.535534	MyeloPro1
MSN	0.712	0.529761	MyeloPro1
RPL23	0.712	0.487078	MyeloPro1
HNRNPA3	0.711	0.531027	MyeloPro1
RPS6	0.711	0.423019	MyeloPro1
MCM5	0.71	0.665005	MyeloPro1
DNMT1	0.708	0.58689	MyeloPro1
RPL22	0.708	0.409091	MyeloPro1
SLC44A1	0.707	0.742778	MyeloPro1
ZEB2	0.707	0.646921	MyeloPro1
TSPO	0.707	0.460887	MyeloPro1
COX4I1	0.707	0.425828	MyeloPro1
PRTN3	0.706	1.27775	MyeloPro1
STXBP2	0.706	0.557064	MyeloPro1
NRGN	0.706	0.535568	MyeloPro1
SET	0.706	0.49255	MyeloPro1
ANXA6	0.705	0.686692	MyeloPro1
CDCA7	0.705	0.682815	MyeloPro1
GPI	0.705	0.603676	MyeloPro1
CAP1	0.704	0.372879	MyeloPro1
CNPY3	0.703	0.525539	MyeloPro1
CFD	0.703	0.469857	MyeloPro1
SH3BGRL3	0.703	0.393578	MyeloPro1
CEBPD	0.702	0.491097	MyeloPro1
RNF130	0.701	0.511036	MyeloPro1
HMGN2	0.896	1.21941	MyeloPro2
TUBB	0.89	1.2507	MyeloPro2
TUBA1B	0.873	1.04118	MyeloPro2
STMN1	0.868	1.12421	MyeloPro2
TOP2A	0.854	1.46724	MyeloPro2
HMGB1	0.85	0.787089	MyeloPro2
MKI67	0.844	1.20033	MyeloPro2
UBE2C	0.827	1.23808	MyeloPro2
LYZ	0.826	1.78845	MyeloPro2
NUCKS1	0.825	0.878622	MyeloPro2
TPX2	0.82	1.08183	MyeloPro2
H2AFZ	0.814	0.826438	MyeloPro2
H2AFV	0.812	0.949458	MyeloPro2
SRGN	0.81	1.38891	MyeloPro2
ENO1	0.807	0.877119	MyeloPro2
HMGB2	0.803	0.963621	MyeloPro2
ANP32E	0.803	0.941149	MyeloPro2
CKS1B	0.802	0.88577	MyeloPro2
PLAC8	0.801	1.01409	MyeloPro2
ACTG1	0.799	0.709425	MyeloPro2
ACTR2	0.798	0.887235	MyeloPro2
CENPF	0.795	0.934865	MyeloPro2
CFL1	0.793	0.631755	MyeloPro2
TUBA1C	0.789	0.929283	MyeloPro2
BIRC5	0.789	0.81167	MyeloPro2
RNASE2	0.783	1.42499	MyeloPro2
ASPM	0.783	0.964972	MyeloPro2
KPNA2	0.779	1.02678	MyeloPro2
ACTB	0.778	0.664889	MyeloPro2
RAD21	0.775	0.779136	MyeloPro2
LGALS1	0.772	1.31505	MyeloPro2
DLGAP5	0.772	0.848943	MyeloPro2
TMPO	0.772	0.843783	MyeloPro2
PTMA	0.771	0.521239	MyeloPro2
GAPDH	0.769	0.619699	MyeloPro2
TPM3	0.767	0.641567	MyeloPro2
SMC4	0.765	0.802467	MyeloPro2
RACGAP1	0.764	0.867992	MyeloPro2
ARPC5	0.763	0.649574	MyeloPro2
PTTG1	0.762	0.756533	MyeloPro2
NCAPD2	0.761	0.749233	MyeloPro2
KIF11	0.76	0.826198	MyeloPro2
ARPC2	0.758	0.609979	MyeloPro2
TKT	0.757	0.754595	MyeloPro2
VIM	0.757	0.684144	MyeloPro2
VAMP8	0.756	0.734837	MyeloPro2
CEP55	0.755	0.782321	MyeloPro2
ANXA2	0.754	0.85068	MyeloPro2
PABPC1	0.754	0.553914	MyeloPro2
CCDC88A	0.753	0.82295	MyeloPro2
AURKB	0.753	0.768511	MyeloPro2
MIS18BP1	0.753	0.717144	MyeloPro2
RHOA	0.753	0.632813	MyeloPro2
PLK1	0.752	0.841457	MyeloPro2
LMNB1	0.752	0.823952	MyeloPro2
GTSE1	0.752	0.775272	MyeloPro2
NUSAP1	0.752	0.67564	MyeloPro2
LCP1	0.751	0.683508	MyeloPro2
AC020656.1	0.75	1.48868	MyeloPro2
HNRNPA3	0.75	0.612737	MyeloPro2
ARL6IP1	0.749	0.927575	MyeloPro2
CCNB1	0.748	0.876295	MyeloPro2
CCNA2	0.748	0.721632	MyeloPro2
MAD2L1	0.748	0.696882	MyeloPro2
HP1BP3	0.747	0.765954	MyeloPro2
HIST1H4C	0.746	1.05487	MyeloPro2
SRSF3	0.746	0.591856	MyeloPro2
IRF2BP2	0.745	0.730346	MyeloPro2
GRN	0.744	1.00952	MyeloPro2
PFN1	0.742	0.526243	MyeloPro2
JPT1	0.741	0.77568	MyeloPro2
CDK1	0.741	0.743598	MyeloPro2
ARHGAP11A	0.741	0.734703	MyeloPro2
CKS2	0.741	0.687565	MyeloPro2
CCNB2	0.739	0.701425	MyeloPro2
BUB3	0.738	0.68483	MyeloPro2
COTL1	0.736	0.64455	MyeloPro2
TPI1	0.736	0.557454	MyeloPro2
CAP1	0.736	0.525224	MyeloPro2
RPL7	0.736	0.494738	MyeloPro2
STXBP2	0.735	0.618452	MyeloPro2
CDKN3	0.733	0.631455	MyeloPro2
FLNA	0.733	0.616214	MyeloPro2
GRK2	0.733	0.608409	MyeloPro2
YWHAB	0.732	0.56356	MyeloPro2
AZU1	0.731	0.915595	MyeloPro2
SYK	0.731	0.779477	MyeloPro2
H2AFY	0.731	0.709723	MyeloPro2
OAZ1	0.731	0.571498	MyeloPro2
MYL6	0.731	0.399836	MyeloPro2
CENPE	0.73	0.729884	MyeloPro2
ARPC4	0.73	0.586258	MyeloPro2
RETN	0.729	1.38217	MyeloPro2
MNDA	0.729	0.743286	MyeloPro2
SERPINB1	0.729	0.637741	MyeloPro2
CDCA8	0.728	0.674569	MyeloPro2
APLP2	0.728	0.595004	MyeloPro2
IQGAP1	0.727	0.653532	MyeloPro2
FAM111A	0.726	0.896767	MyeloPro2
ANLN	0.725	0.781873	MyeloPro2
RNF130	0.725	0.572322	MyeloPro2
CSTA	0.724	0.866948	MyeloPro2
SLC44A1	0.724	0.847463	MyeloPro2
BUB1	0.724	0.68743	MyeloPro2
HMMR	0.724	0.686736	MyeloPro2
PGAM1	0.724	0.601477	MyeloPro2
HNRNPA2B1	0.724	0.458196	MyeloPro2
KIF2C	0.723	0.613724	MyeloPro2
DEK	0.723	0.604825	MyeloPro2
COX8A	0.723	0.577706	MyeloPro2
GNAI2	0.723	0.527724	MyeloPro2
SGO2	0.722	0.658421	MyeloPro2
CNTRL	0.722	0.650896	MyeloPro2
TACC3	0.722	0.57066	MyeloPro2
RAB32	0.721	0.67108	MyeloPro2
LRRFIP1	0.721	0.655796	MyeloPro2
ARHGDIA	0.721	0.611037	MyeloPro2
ARHGDIB	0.72	0.494661	MyeloPro2
TAGLN2	0.719	0.498601	MyeloPro2
PKM	0.718	0.641016	MyeloPro2
ANP32B	0.718	0.497911	MyeloPro2
RPS20	0.717	0.485657	MyeloPro2
PGK1	0.716	0.526565	MyeloPro2
MPO	0.715	1.56764	MyeloPro2
CKAP5	0.715	0.599922	MyeloPro2
GDI2	0.715	0.529531	MyeloPro2
SPN	0.714	0.574331	MyeloPro2
PPT1	0.713	0.569652	MyeloPro2
HNRNPD	0.713	0.515373	MyeloPro2
GNG5	0.713	0.514302	MyeloPro2
TSPO	0.713	0.466838	MyeloPro2
KHDRBS1	0.712	0.504679	MyeloPro2
KIF14	0.711	0.700298	MyeloPro2
CMTM6	0.711	0.530558	MyeloPro2
SAMHD1	0.71	0.85074	MyeloPro2
AP1S2	0.71	0.593869	MyeloPro2
PPIA	0.71	0.49744	MyeloPro2
TYMS	0.709	0.597153	MyeloPro2
CDCA3	0.708	0.584704	MyeloPro2
CELF2	0.708	0.544615	MyeloPro2
CKAP2	0.707	0.565966	MyeloPro2
PTBP3	0.707	0.517423	MyeloPro2
UBE2S	0.707	0.487731	MyeloPro2
KIF20B	0.706	0.632203	MyeloPro2
ANXA5	0.706	0.582925	MyeloPro2
MS4A6A	0.705	0.925833	MyeloPro2
CDC20	0.705	0.621544	MyeloPro2
H2AFX	0.705	0.577589	MyeloPro2
TPM4	0.705	0.576211	MyeloPro2
FOXM1	0.705	0.552079	MyeloPro2
CDC25B	0.705	0.536234	MyeloPro2
DCAF7	0.704	0.606309	MyeloPro2
S100A8	0.704	0.557712	MyeloPro2
LST1	0.703	0.581276	MyeloPro2
IRAK3	0.703	0.553475	MyeloPro2
LYST	0.702	0.809513	MyeloPro2
PSMA4	0.702	0.479032	MyeloPro2
S100A9	0.702	0.423535	MyeloPro2
TMSB4X	0.702	0.412509	MyeloPro2
NCAPG	0.701	0.579049	MyeloPro2
LGALS1	0.904	1.93862	MyeloPro3
VIM	0.831	1.0303	MyeloPro3
ENO1	0.828	0.987497	MyeloPro3
GAPDH	0.828	0.857549	MyeloPro3
ACTG1	0.827	0.839663	MyeloPro3
ANXA2	0.821	1.28192	MyeloPro3
TMSB10	0.798	0.768906	MyeloPro3
CFL1	0.788	0.632969	MyeloPro3
ACTB	0.787	0.701464	MyeloPro3
FLNA	0.781	0.89949	MyeloPro3
S100A4	0.779	0.956948	MyeloPro3
LYZ	0.776	1.81949	MyeloPro3
S100A10	0.775	1.18231	MyeloPro3
SH3BGRL3	0.773	0.705729	MyeloPro3
TSPO	0.764	0.70176	MyeloPro3
PKM	0.762	0.932673	MyeloPro3
SRGN	0.755	0.890443	MyeloPro3
TPM3	0.752	0.675388	MyeloPro3
TMSB4X	0.752	0.634047	MyeloPro3
GRN	0.749	0.999795	MyeloPro3
S100A6	0.748	0.66953	MyeloPro3
OAZ1	0.747	0.667463	MyeloPro3
COTL1	0.742	0.728447	MyeloPro3
MYL6	0.742	0.449873	MyeloPro3
PFN1	0.741	0.556372	MyeloPro3
ARPC2	0.74	0.582798	MyeloPro3
PGK1	0.739	0.685902	MyeloPro3
ACTR2	0.738	0.782786	MyeloPro3
RNASE2	0.737	1.2588	MyeloPro3
UBA52	0.736	0.405195	MyeloPro3
ANXA5	0.735	0.793502	MyeloPro3
TKT	0.735	0.751314	MyeloPro3
HMGN2	0.734	0.725022	MyeloPro3
CAP1	0.734	0.554158	MyeloPro3
CTSD	0.732	0.752598	MyeloPro3
TAGLN2	0.731	0.663494	MyeloPro3
CST3	0.731	0.483343	MyeloPro3
PABPC1	0.728	0.5511	MyeloPro3
RPL7	0.728	0.478493	MyeloPro3
RHOA	0.725	0.586261	MyeloPro3
RNF130	0.723	0.635707	MyeloPro3
ARPC5	0.722	0.490012	MyeloPro3
STXBP2	0.715	0.680468	MyeloPro3
APLP2	0.714	0.591821	MyeloPro3
GNAI2	0.711	0.581179	MyeloPro3
LDHA	0.71	0.652998	MyeloPro3
ARPC4	0.71	0.60459	MyeloPro3
EMP3	0.707	0.616551	MyeloPro3
ARPC3	0.707	0.513168	MyeloPro3
MSN	0.705	0.553823	MyeloPro3
AC020656.1	0.704	1.56201	MyeloPro3
COX4I1	0.703	0.445149	MyeloPro3
LRRFIP1	0.702	0.702944	MyeloPro3
S100A11	0.702	0.682685	MyeloPro3
PSAP	0.702	0.471241	MyeloPro3
PRDX2	0.3	-1.77449	MyeloPro3
VCAN	0.905	2.2427	Macrophage1
FTL	0.9	0.812012	Macrophage1
LYZ	0.899	1.86749	Macrophage1
CTSD	0.898	1.41834	Macrophage1
CTSS	0.892	1.8457	Macrophage1
LGALS1	0.889	1.43012	Macrophage1
COTL1	0.885	1.36842	Macrophage1
S100A4	0.884	1.32099	Macrophage1
S100A9	0.883	1.82175	Macrophage1
SH3BGRL3	0.882	1.06422	Macrophage1
FCN1	0.879	1.98172	Macrophage1
S100A8	0.878	1.43123	Macrophage1
PSAP	0.877	1.20339	Macrophage1
MNDA	0.874	1.47892	Macrophage1
CYBB	0.873	1.43608	Macrophage1
TYROBP	0.872	1.51049	Macrophage1
FGL2	0.868	1.5125	Macrophage1
GRN	0.864	1.28934	Macrophage1
ACTB	0.864	0.913216	Macrophage1
LST1	0.858	1.29994	Macrophage1
S100A6	0.857	1.02892	Macrophage1
KCTD12	0.856	1.47213	Macrophage1
APLP2	0.849	1.03444	Macrophage1
S100A11	0.848	1.16567	Macrophage1
TYMP	0.847	1.29407	Macrophage1
CSTA	0.846	1.35153	Macrophage1
FCER1G	0.845	1.23797	Macrophage1
S100A12	0.844	0.940537	Macrophage1
AIF1	0.839	1.22045	Macrophage1
OAZ1	0.839	0.779154	Macrophage1
AP1S2	0.838	1.17519	Macrophage1
TSPO	0.838	0.942492	Macrophage1
TKT	0.837	1.05762	Macrophage1
LCP1	0.837	1.03828	Macrophage1
VIM	0.837	0.88054	Macrophage1
MS4A6A	0.833	1.22323	Macrophage1
MEGF9	0.829	1.23913	Macrophage1
ACTR2	0.828	0.942245	Macrophage1
PABPC1	0.827	0.742286	Macrophage1
PLBD1	0.824	1.38572	Macrophage1
CST3	0.823	0.817912	Macrophage1
CD14	0.822	1.42138	Macrophage1
MPEG1	0.822	1.29235	Macrophage1
S100A10	0.822	1.10471	Macrophage1
AC020656.1	0.821	1.4152	Macrophage1
SELL	0.82	1.25259	Macrophage1
NEAT1	0.819	0.91962	Macrophage1
CEBPD	0.817	1.09858	Macrophage1
NCF2	0.815	1.15045	Macrophage1
METTL9	0.815	1.05335	Macrophage1
ANXA2	0.815	0.946597	Macrophage1
SRGN	0.812	0.51952	Macrophage1
TNFSF13B	0.811	1.11352	Macrophage1
SERPINB1	0.811	0.928907	Macrophage1
VMP1	0.809	1.34988	Macrophage1
CAP1	0.807	0.760452	Macrophage1
SAMHD1	0.806	1.11244	Macrophage1
ITGB2	0.805	1.09497	Macrophage1
LAPTM5	0.805	0.862844	Macrophage1
CSF3R	0.803	1.04055	Macrophage1
PKM	0.803	0.950228	Macrophage1
PTPRC	0.802	0.862274	Macrophage1
FGR	0.801	1.07063	Macrophage1
BRI3	0.8	0.894762	Macrophage1
IQGAP1	0.799	0.900041	Macrophage1
MYO1F	0.797	0.945831	Macrophage1
TMSB4X	0.797	0.684738	Macrophage1
STXBP2	0.794	0.986398	Macrophage1
ZEB2	0.794	0.943811	Macrophage1
TMSB10	0.794	0.716789	Macrophage1
AHNAK	0.793	0.956857	Macrophage1
RNF130	0.792	0.868803	Macrophage1
MARCH1	0.791	1.13504	Macrophage1
ITGAM	0.789	0.998009	Macrophage1
CD93	0.787	1.07245	Macrophage1
ARPC5	0.787	0.650823	Macrophage1
EVI2B	0.786	0.985831	Macrophage1
LYST	0.786	0.966296	Macrophage1
GLIPR1	0.785	1.03473	Macrophage1
GNAI2	0.785	0.757753	Macrophage1
CD44	0.784	0.920139	Macrophage1
RAB31	0.783	0.969371	Macrophage1
CEBPB	0.783	0.908648	Macrophage1
PGD	0.783	0.836168	Macrophage1
CTSB	0.782	0.870397	Macrophage1
SDCBP	0.782	0.850491	Macrophage1
VSIR	0.781	0.952438	Macrophage1
CLEC12A	0.779	0.992117	Macrophage1
IL17RA	0.779	0.981994	Macrophage1
GCA	0.779	0.709591	Macrophage1
GAPDH	0.779	0.633238	Macrophage1
FYB1	0.778	0.84	Macrophage1
YWHAB	0.778	0.701154	Macrophage1
CD68	0.777	0.973732	Macrophage1
PGAM1	0.777	0.875579	Macrophage1
MSN	0.777	0.774031	Macrophage1
SERPINA1	0.776	1.12755	Macrophage1
FLNA	0.775	0.814683	Macrophage1
CYBA	0.773	0.712846	Macrophage1
FBXL5	0.772	0.96521	Macrophage1
CAPG	0.771	0.962219	Macrophage1
LTA4H	0.77	0.976214	Macrophage1
DAZAP2	0.77	0.763721	Macrophage1
MT-ND2	0.77	0.60462	Macrophage1
SAT1	0.769	0.818324	Macrophage1
LRRK2	0.766	1.05265	Macrophage1
CFP	0.764	0.923098	Macrophage1
EMB	0.763	0.76957	Macrophage1
CD302	0.762	0.882322	Macrophage1
C1orf162	0.758	0.862863	Macrophage1
SLC2A3	0.757	0.910487	Macrophage1
ARPC2	0.757	0.594885	Macrophage1
RHOA	0.756	0.614182	Macrophage1
IRAK3	0.755	0.831154	Macrophage1
ARPC1B	0.754	0.736859	Macrophage1
TPM3	0.754	0.631066	Macrophage1
RGS2	0.753	1.1057	Macrophage1
ANXA1	0.753	0.773106	Macrophage1
LRRFIP1	0.752	0.722017	Macrophage1
ANXA5	0.752	0.721219	Macrophage1
CORO1A	0.752	0.707028	Macrophage1
RETN	0.751	0.94297	Macrophage1
FPR1	0.75	0.940213	Macrophage1
PYCARD	0.75	0.829008	Macrophage1
NCF1	0.75	0.777842	Macrophage1
ADA2	0.748	0.911572	Macrophage1
RNASE2	0.747	0.728207	Macrophage1
RTN3	0.746	0.669646	Macrophage1
PRAM1	0.745	0.834138	Macrophage1
SPI1	0.742	0.807667	Macrophage1
SKAP2	0.742	0.755435	Macrophage1
AL034397.3	0.741	0.762258	Macrophage1
EFHD2	0.741	0.740318	Macrophage1
CKAP4	0.741	0.698041	Macrophage1
RPL39	0.741	0.461273	Macrophage1
TPT1	0.741	0.385904	Macrophage1
AKAP13	0.74	0.717935	Macrophage1
SLC11A1	0.739	0.995085	Macrophage1
MCEMP1	0.738	0.849657	Macrophage1
SCPEP1	0.738	0.839256	Macrophage1
CASP1	0.737	0.844712	Macrophage1
CMTM6	0.736	0.66379	Macrophage1
ARPC3	0.736	0.546683	Macrophage1
CYP1B1	0.735	1.43701	Macrophage1
MGST1	0.735	0.767436	Macrophage1
RNASE6	0.734	0.833628	Macrophage1
ENO1	0.734	0.557021	Macrophage1
NAIP	0.733	0.817811	Macrophage1
VASP	0.733	0.592875	Macrophage1
BST1	0.732	0.773501	Macrophage1
TPP1	0.732	0.759137	Macrophage1
PGK1	0.732	0.645958	Macrophage1
LYN	0.731	0.694621	Macrophage1
ACTG1	0.731	0.483049	Macrophage1
FAM198B	0.729	0.88135	Macrophage1
CTSH	0.729	0.758848	Macrophage1
MT-ND1	0.729	0.455278	Macrophage1
ASAH1	0.728	0.620814	Macrophage1
CFL1	0.728	0.45796	Macrophage1
CDA	0.727	0.755684	Macrophage1
PPT1	0.727	0.731068	Macrophage1
RAB27A	0.727	0.70503	Macrophage1
CTSZ	0.727	0.676466	Macrophage1
BTG1	0.727	0.38877	Macrophage1
RIPOR2	0.726	0.686601	Macrophage1
HCST	0.726	0.604625	Macrophage1
ARHGDIB	0.726	0.525055	Macrophage1
CFD	0.726	0.462724	Macrophage1
SLC7A7	0.724	0.819637	Macrophage1
ATP6V0D1	0.724	0.708467	Macrophage1
ZYX	0.724	0.70271	Macrophage1
PRKCB	0.723	0.666529	Macrophage1
H2AFY	0.723	0.603169	Macrophage1
PFN1	0.723	0.399146	Macrophage1
CLEC7A	0.722	0.925427	Macrophage1
DPYD	0.722	0.790098	Macrophage1
PFDN5	0.722	0.45424	Macrophage1
CD55	0.721	0.81397	Macrophage1
AGTRAP	0.721	0.720717	Macrophage1
MT-ND3	0.721	0.419141	Macrophage1
JAML	0.72	0.797829	Macrophage1
LSP1	0.72	0.672648	Macrophage1
CD36	0.72	0.664341	Macrophage1
CAST	0.72	0.640381	Macrophage1
ARPC4	0.72	0.62033	Macrophage1
RBM47	0.719	0.789846	Macrophage1
SYK	0.719	0.733134	Macrophage1
FAM49B	0.719	0.668907	Macrophage1
HLA-A	0.717	0.413419	Macrophage1
UBA52	0.717	0.361897	Macrophage1
TLR2	0.716	0.802631	Macrophage1
RAC1	0.716	0.558421	Macrophage1
ATP6V1B2	0.715	0.77069	Macrophage1
CDC42EP3	0.715	0.728626	Macrophage1
SLA	0.715	0.716372	Macrophage1
PTK2B	0.714	0.700864	Macrophage1
FKBP1A	0.714	0.52878	Macrophage1
SULT1A1	0.713	0.71027	Macrophage1
HCK	0.713	0.688078	Macrophage1
ARRB2	0.713	0.68605	Macrophage1
AGFG1	0.713	0.68466	Macrophage1
LPGAT1	0.713	0.684463	Macrophage1
OGFRL1	0.712	0.735499	Macrophage1
C4orf48	0.712	0.687759	Macrophage1
MYH9	0.712	0.518084	Macrophage1
TNFRSF1B	0.711	0.737233	Macrophage1
HCLS1	0.711	0.590772	Macrophage1
CD53	0.711	0.576212	Macrophage1
SNX10	0.71	0.65598	Macrophage1
TMEM170B	0.709	0.776058	Macrophage1
PLXDC2	0.709	0.732928	Macrophage1
EVI2A	0.708	0.782674	Macrophage1
CCDC88A	0.708	0.638958	Macrophage1
LAMTOR4	0.708	0.573298	Macrophage1
FOS	0.708	0.564804	Macrophage1
CDC42	0.708	0.477684	Macrophage1
CES1	0.707	0.954277	Macrophage1
NUP214	0.707	0.702659	Macrophage1
PADI4	0.707	0.639462	Macrophage1
RHOG	0.707	0.533927	Macrophage1
GNS	0.706	0.71563	Macrophage1
CD33	0.706	0.697291	Macrophage1
MCL1	0.706	0.69707	Macrophage1
USP3	0.706	0.696973	Macrophage1
GLRX	0.706	0.643748	Macrophage1
CAPZA1	0.706	0.579029	Macrophage1
TIMP2	0.705	0.643524	Macrophage1
CAPNS1	0.704	0.601544	Macrophage1
RGS18	0.704	0.486416	Macrophage1
ATP5F1E	0.704	0.379294	Macrophage1
MYO1G	0.703	0.712058	Macrophage1
PTPRE	0.703	0.662016	Macrophage1
GMFG	0.703	0.50085	Macrophage1
CR1	0.702	0.769717	Macrophage1
DMXL2	0.702	0.752258	Macrophage1
PRKAR1A	0.702	0.601648	Macrophage1
RPL23	0.702	0.427406	Macrophage1
MAP3K1	0.701	0.777642	Macrophage1
SLC16A3	0.701	0.659053	Macrophage1
TGOLN2	0.701	0.615098	Macrophage1
PRDX2	0.28	-1.82803	Macrophage1
TUBA1B	0.274	-1.31953	Macrophage1
UBB	0.268	-0.781423	Macrophage1
GYPC	0.256	-1.20548	Macrophage1
JUND	0.778	1.01613	ProMono
TPM4	0.73	0.963239	ProMono
FOSB	0.727	1.03622	ProMono
FOS	0.711	0.962831	ProMono
CD63	0.702	0.646048	ProMono
HBB	0.292	-2.99895	ProMono
HBA2	0.278	-2.85822	ProMono
MCL1	0.893	1.40321	Mono
NEAT1	0.882	1.5246	Mono
NAMPT	0.875	1.50476	Mono
SAT1	0.869	1.42418	Mono
DUSP1	0.867	1.39434	Mono
FOS	0.857	1.31181	Mono
ZFP36	0.838	1.00029	Mono
FTL	0.835	0.64083	Mono
VCAN	0.833	1.85829	Mono
SLC2A3	0.831	1.36368	Mono
PSAP	0.826	0.997074	Mono
FOSB	0.823	1.15396	Mono
VIM	0.817	0.849642	Mono
ZFAND5	0.816	1.1423	Mono
CTSS	0.815	1.67142	Mono
RGS2	0.814	1.41075	Mono
LYZ	0.809	1.39749	Mono
SRGN	0.809	0.677293	Mono
CEBPB	0.808	1.17739	Mono
COTL1	0.808	1.12852	Mono
FGL2	0.807	1.34116	Mono
KCTD12	0.807	1.19236	Mono
TYMP	0.804	1.10474	Mono
CST3	0.799	0.809024	Mono
TYROBP	0.798	1.26605	Mono
CD55	0.797	1.10625	Mono
CEBPD	0.796	1.20918	Mono
BTG1	0.795	0.802507	Mono
S100A10	0.794	0.882415	Mono
FCER1G	0.792	1.0151	Mono
VMP1	0.791	1.10854	Mono
JUNB	0.791	0.758978	Mono
PABPC1	0.788	0.705602	Mono
FCN1	0.784	1.53002	Mono
AHNAK	0.784	0.947899	Mono
FOSL2	0.784	0.946917	Mono
AP1S2	0.783	0.964767	Mono
ZEB2	0.782	0.928409	Mono
LAPTM5	0.782	0.774917	Mono
GRN	0.781	0.93723	Mono
ATP2B1-AS1	0.78	1.13773	Mono
APLP2	0.78	0.787048	Mono
CD14	0.779	1.24075	Mono
LGALS1	0.779	0.87869	Mono
CSTA	0.778	1.02005	Mono
NFKBIA	0.777	1.2445	Mono
CD44	0.776	0.968121	Mono
NFKBIZ	0.775	1.15645	Mono
SDCBP	0.775	0.752923	Mono
KLF4	0.774	1.14865	Mono
IQGAP1	0.774	0.773747	Mono
S100A9	0.772	1.09379	Mono
MPEG1	0.772	1.07572	Mono
KLF6	0.772	1.06382	Mono
S100A11	0.772	0.873602	Mono
AIF1	0.771	1.06206	Mono
LST1	0.771	1.02458	Mono
CTSD	0.771	0.821395	Mono
LCP1	0.771	0.817469	Mono
CYBB	0.769	1.03804	Mono
NCF2	0.769	0.980213	Mono
MNDA	0.769	0.919848	Mono
SH3BGRL3	0.766	0.741146	Mono
PLAUR	0.765	1.27211	Mono
SOD2	0.762	1.26405	Mono
SERPINB1	0.762	0.707251	Mono
AKAP13	0.761	0.761219	Mono
S100A8	0.761	0.617847	Mono
ASAH1	0.757	0.756853	Mono
IER2	0.755	0.905131	Mono
S100A4	0.755	0.85976	Mono
MEGF9	0.753	0.921091	Mono
BRI3	0.752	0.713471	Mono
PTPRE	0.751	0.952671	Mono
IER3	0.75	1.26477	Mono
FYB1	0.749	0.774175	Mono
RNF130	0.748	0.694013	Mono
CLEC7A	0.747	1.04224	Mono
ANXA1	0.747	1.0402	Mono
TNFSF13B	0.747	0.898518	Mono
GLIPR1	0.747	0.871033	Mono
CD93	0.746	0.909205	Mono
ANXA2	0.746	0.634524	Mono
AC020656.1	0.745	1.06588	Mono
MS4A6A	0.745	0.895016	Mono
ACTR2	0.745	0.61874	Mono
NR4A2	0.744	0.976315	Mono
PLBD1	0.744	0.929012	Mono
IRS2	0.744	0.883293	Mono
ACTB	0.744	0.568828	Mono
MT-ND2	0.743	0.557278	Mono
SAMHD1	0.742	0.877123	Mono
ITGB2	0.741	0.855733	Mono
FGR	0.741	0.810074	Mono
CSF3R	0.74	0.852197	Mono
CTSB	0.739	0.697351	Mono
PTPRC	0.739	0.657939	Mono
MT-ND1	0.738	0.498004	Mono
SLC11A1	0.737	1.04487	Mono
C1orf162	0.737	0.816266	Mono
TMSB10	0.737	0.536582	Mono
RHOB	0.736	1.0279	Mono
H3F3B	0.736	0.522513	Mono
TKT	0.735	0.684319	Mono
ANXA5	0.735	0.590257	Mono
CCNL1	0.734	0.690629	Mono
QKI	0.734	0.627246	Mono
RAB31	0.733	0.737717	Mono
DAZAP2	0.733	0.588018	Mono
FTH1	0.732	0.581509	Mono
LRRFIP1	0.731	0.69097	Mono
HLA-DRA	0.73	0.771093	Mono
PNRC1	0.73	0.64244	Mono
C5AR1	0.729	1.06971	Mono
SAMSN1	0.729	0.912978	Mono
TNFAIP2	0.729	0.838458	Mono
SGK1	0.728	0.974975	Mono
IRAK3	0.728	0.730512	Mono
LYST	0.728	0.664785	Mono
OAZ1	0.728	0.538599	Mono
SELL	0.727	0.831267	Mono
PLXDC2	0.727	0.7378	Mono
STXBP2	0.727	0.671595	Mono
FPR1	0.726	0.866945	Mono
STK17B	0.726	0.715308	Mono
FLNA	0.726	0.638242	Mono
MXD1	0.725	0.977368	Mono
EVI2B	0.725	0.755813	Mono
MSN	0.725	0.582064	Mono
MARCH1	0.724	0.832211	Mono
S100A6	0.724	0.579966	Mono
TPM3	0.724	0.49977	Mono
ADA2	0.723	0.813976	Mono
CFP	0.723	0.773785	Mono
METTL9	0.723	0.701587	Mono
SLC7A7	0.722	0.723003	Mono
NLRP3	0.721	0.999661	Mono
CD68	0.721	0.749438	Mono
VSIR	0.72	0.724834	Mono
EFHD2	0.719	0.600209	Mono
TMSB4X	0.719	0.436574	Mono
AC020916.1	0.718	0.954511	Mono
SERPINA1	0.718	0.904064	Mono
LTA4H	0.718	0.673373	Mono
LYN	0.718	0.623547	Mono
TNFRSF1B	0.717	0.811381	Mono
OGFRL1	0.717	0.675459	Mono
ZYX	0.717	0.555928	Mono
TPT1	0.717	0.368106	Mono
MYADM	0.716	0.819249	Mono
IL17RA	0.716	0.67912	Mono
GNAI2	0.716	0.561052	Mono
EIF1	0.716	0.352999	Mono
CLEC12A	0.714	0.654869	Mono
TPP1	0.714	0.608966	Mono
MYO1F	0.714	0.602106	Mono
BASP1	0.713	0.768147	Mono
CASP1	0.712	0.694042	Mono
KDM6B	0.711	0.846701	Mono
CAP1	0.711	0.389111	Mono
ARRB2	0.71	0.656543	Mono
CRTAP	0.71	0.632689	Mono
TSPO	0.71	0.538762	Mono
PYCARD	0.709	0.605033	Mono
CAST	0.709	0.534878	Mono
CXCL8	0.708	1.83089	Mono
MAFB	0.708	1.08312	Mono
ARPC5	0.708	0.375236	Mono
ITGAM	0.707	0.636315	Mono
SPI1	0.707	0.576372	Mono
FAM198B	0.705	0.732483	Mono
CD74	0.705	0.540399	Mono
WSB1	0.705	0.49097	Mono
ARPC2	0.705	0.419267	Mono
MIDN	0.704	0.707506	Mono
CD302	0.704	0.670499	Mono
VASP	0.703	0.463037	Mono
FBXL5	0.701	0.678839	Mono
PKM	0.701	0.558573	Mono
CMTM6	0.701	0.51526	Mono
NPC2	0.701	0.442947	Mono
GYPC	0.297	-1.12742	Mono
S100A8	0.95	3.1588	Neutrophile1
S100A9	0.946	2.81833	Neutrophile1
CYBB	0.94	2.58102	Neutrophile1
MNDA	0.934	2.30042	Neutrophile1
LTF	0.93	4.75432	Neutrophile1
ACTB	0.929	1.30029	Neutrophile1
LCN2	0.921	3.82571	Neutrophile1
ARPC5	0.921	2.02791	Neutrophile1
GCA	0.917	2.31085	Neutrophile1
CRISP3	0.915	3.19248	Neutrophile1
ALOX5AP	0.915	2.3184	Neutrophile1
MYL6	0.909	1.34952	Neutrophile1
CAMP	0.902	4.59217	Neutrophile1
CD24	0.902	2.60834	Neutrophile1
S100A12	0.892	2.99402	Neutrophile1
PFN1	0.89	1.39084	Neutrophile1
PGLYRP1	0.889	2.77216	Neutrophile1
CAP1	0.884	1.78882	Neutrophile1
RETN	0.882	2.87141	Neutrophile1
MMP8	0.863	2.88491	Neutrophile1
EMB	0.862	1.98419	Neutrophile1
LTA4H	0.856	2.27965	Neutrophile1
NCF1	0.853	1.85721	Neutrophile1
LYZ	0.852	1.16463	Neutrophile1
CEACAM8	0.848	2.63646	Neutrophile1
S100P	0.846	2.169	Neutrophile1
TSPO	0.846	1.35902	Neutrophile1
CYP4F3	0.826	2.22733	Neutrophile1
CKAP4	0.826	1.90117	Neutrophile1
ACTR2	0.825	1.34925	Neutrophile1
ACTG1	0.825	0.915541	Neutrophile1
BPI	0.813	2.03389	Neutrophile1
CPNE3	0.807	2.16517	Neutrophile1
ANXA3	0.807	2.08558	Neutrophile1
PADI4	0.806	2.02243	Neutrophile1
FCN1	0.805	1.40988	Neutrophile1
ANXA1	0.8	1.37101	Neutrophile1
ACTR3	0.796	1.38658	Neutrophile1
PYGL	0.793	1.89555	Neutrophile1
AL034397.3	0.789	1.97903	Neutrophile1
TMSB4X	0.789	0.708402	Neutrophile1
RFLNB	0.788	1.65705	Neutrophile1
HP	0.784	1.95195	Neutrophile1
PLBD1	0.784	1.85901	Neutrophile1
SYNE1	0.782	1.81695	Neutrophile1
RAB27A	0.776	1.72688	Neutrophile1
LBR	0.775	1.45905	Neutrophile1
LST1	0.772	1.38674	Neutrophile1
IVNS1ABP	0.765	1.72528	Neutrophile1
CMTM6	0.764	1.45366	Neutrophile1
ITGAM	0.763	1.74962	Neutrophile1
BASP1	0.763	1.55838	Neutrophile1
ARPC2	0.759	0.987785	Neutrophile1
VIM	0.758	0.641133	Neutrophile1
UGCG	0.754	1.92632	Neutrophile1
AC020656.1	0.753	1.15013	Neutrophile1
LCP1	0.748	1.13132	Neutrophile1
CDA	0.747	1.54538	Neutrophile1
CLEC12A	0.745	1.57488	Neutrophile1
ARG1	0.74	1.70955	Neutrophile1
RTN3	0.738	1.33373	Neutrophile1
ATP5F1E	0.735	0.656311	Neutrophile1
CTSS	0.732	0.92227	Neutrophile1
COTL1	0.728	1.11505	Neutrophile1
VASP	0.727	1.32086	Neutrophile1
CEACAM1	0.724	1.66709	Neutrophile1
FYB1	0.724	1.26761	Neutrophile1
YWHAZ	0.722	1.05389	Neutrophile1
CYBA	0.722	0.718113	Neutrophile1
CD177	0.721	1.83825	Neutrophile1
CYSTM1	0.719	1.58725	Neutrophile1
RAB31	0.719	1.37595	Neutrophile1
MMP9	0.718	2.22851	Neutrophile1
CTSD	0.716	1.12629	Neutrophile1
TFF3	0.708	2.19197	Neutrophile1
CFL1	0.708	0.632689	Neutrophile1
GYG1	0.702	1.45556	Neutrophile1
EIF2S2	0.3	-0.370249	Neutrophile1
SNRPG	0.3	-0.395615	Neutrophile1
TMED9	0.3	-0.468951	Neutrophile1
NAP1L1	0.3	-0.507245	Neutrophile1
FXYD5	0.3	-0.591301	Neutrophile1
TFRC	0.3	-1.13902	Neutrophile1
ATP5F1C	0.299	-0.389191	Neutrophile1
TMEM258	0.299	-0.409435	Neutrophile1
ITGB1	0.299	-0.504417	Neutrophile1
NUDC	0.299	-0.526307	Neutrophile1
UBE2S	0.299	-0.749146	Neutrophile1
CD81	0.299	-0.877327	Neutrophile1
SLC25A37	0.299	-1.72944	Neutrophile1
ST13	0.298	-0.347323	Neutrophile1
ZNF706	0.298	-0.374454	Neutrophile1
PSMB6	0.298	-0.399772	Neutrophile1
REXO2	0.298	-0.747695	Neutrophile1
UQCRQ	0.297	-0.361867	Neutrophile1
HADHA	0.297	-0.400251	Neutrophile1
SPCS1	0.297	-0.412682	Neutrophile1
SELENOH	0.297	-0.447817	Neutrophile1
GTF3A	0.297	-0.457659	Neutrophile1
EIF5B	0.297	-0.476834	Neutrophile1
EIF3I	0.297	-0.516617	Neutrophile1
RGS10	0.297	-0.658603	Neutrophile1
NASP	0.297	-0.706383	Neutrophile1
XBP1	0.297	-0.785332	Neutrophile1
SLC25A39	0.297	-0.94201	Neutrophile1
RTRAF	0.296	-0.341162	Neutrophile1
ATP5F1A	0.296	-0.457709	Neutrophile1
PFDN2	0.296	-0.45897	Neutrophile1
TXNL1	0.296	-0.472301	Neutrophile1
IDH2	0.296	-0.571475	Neutrophile1
METAP2	0.296	-0.577324	Neutrophile1
CTSB	0.296	-0.593845	Neutrophile1
HMGA1	0.296	-0.744896	Neutrophile1
NDUFB2	0.295	-0.360056	Neutrophile1
ATP5F1B	0.295	-0.392498	Neutrophile1
NDUFS5	0.295	-0.462544	Neutrophile1
SET	0.295	-0.533775	Neutrophile1
ATP1B3	0.295	-0.597198	Neutrophile1
FKBP2	0.295	-0.601304	Neutrophile1
TUBB	0.295	-0.777682	Neutrophile1
UBAC1	0.295	-0.863715	Neutrophile1
HIGD2A	0.294	-0.442885	Neutrophile1
BAG1	0.294	-0.450946	Neutrophile1
TUFM	0.294	-0.458813	Neutrophile1
OSTC	0.294	-0.459327	Neutrophile1
LSM7	0.294	-0.462812	Neutrophile1
NDUFAF3	0.294	-0.490071	Neutrophile1
CCT6A	0.294	-0.554063	Neutrophile1
C1QBP	0.294	-0.559247	Neutrophile1
GLUL	0.294	-0.703545	Neutrophile1
ZFP36L2	0.294	-0.784321	Neutrophile1
PHPT1	0.293	-0.506649	Neutrophile1
ILF2	0.293	-0.515111	Neutrophile1
MYDGF	0.293	-0.616984	Neutrophile1
HSPD1	0.293	-0.636767	Neutrophile1
EEF1A1	0.293	-0.69802	Neutrophile1
RPL34	0.293	-0.739423	Neutrophile1
ATP5PO	0.292	-0.446182	Neutrophile1
SLC25A3	0.292	-0.509483	Neutrophile1
RPS20	0.292	-0.586676	Neutrophile1
ODC1	0.292	-0.678657	Neutrophile1
PSME1	0.291	-0.388434	Neutrophile1
LSM3	0.291	-0.40908	Neutrophile1
ANAPC11	0.291	-0.417907	Neutrophile1
SERBP1	0.291	-0.562428	Neutrophile1
TMEM14B	0.291	-0.582658	Neutrophile1
DEK	0.291	-0.717997	Neutrophile1
CD36	0.291	-1.06274	Neutrophile1
UFC1	0.29	-0.396649	Neutrophile1
ATP5PF	0.29	-0.458539	Neutrophile1
VDAC2	0.29	-0.465789	Neutrophile1
CCT8	0.29	-0.475872	Neutrophile1
ATP5MC1	0.29	-0.592438	Neutrophile1
STMN1	0.29	-1.08204	Neutrophile1
EIF4A2	0.289	-0.410821	Neutrophile1
DPP7	0.289	-0.491611	Neutrophile1
TOP1	0.289	-0.49796	Neutrophile1
SNRPF	0.289	-0.528219	Neutrophile1
SNRPD1	0.289	-0.602029	Neutrophile1
H2AFZ	0.289	-0.667825	Neutrophile1
ATP5F1D	0.288	-0.322963	Neutrophile1
SMDT1	0.288	-0.408718	Neutrophile1
AURKAIP1	0.288	-0.424037	Neutrophile1
ARF4	0.288	-0.455014	Neutrophile1
SIVA1	0.288	-0.538011	Neutrophile1
CYC1	0.288	-0.56965	Neutrophile1
SNRPB	0.288	-0.586941	Neutrophile1
PPA1	0.288	-0.608977	Neutrophile1
RNH1	0.288	-0.61078	Neutrophile1
NACA	0.288	-0.629085	Neutrophile1
COX6A1	0.287	-0.346725	Neutrophile1
UBXN1	0.287	-0.454659	Neutrophile1
EIF3F	0.287	-0.484543	Neutrophile1
NENF	0.287	-0.51293	Neutrophile1
RPL22L1	0.287	-0.63025	Neutrophile1
PPP1R14B	0.287	-0.811929	Neutrophile1
LSM4	0.287	-0.866073	Neutrophile1
YWHAQ	0.286	-0.49317	Neutrophile1
CYTOR	0.286	-0.755377	Neutrophile1
TMSB10	0.286	-1.00959	Neutrophile1
DDT	0.285	-0.462915	Neutrophile1
SNHG8	0.285	-0.63142	Neutrophile1
MRPS21	0.284	-0.543768	Neutrophile1
PHB2	0.284	-0.550672	Neutrophile1
RPL21	0.284	-0.653516	Neutrophile1
CCT3	0.284	-0.66008	Neutrophile1
UROD	0.284	-0.975877	Neutrophile1
NDUFB4	0.283	-0.444699	Neutrophile1
EDF1	0.283	-0.450054	Neutrophile1
CALM3	0.283	-0.484074	Neutrophile1
EEF2	0.283	-0.529453	Neutrophile1
CLIC1	0.283	-0.616772	Neutrophile1
CYCS	0.282	-0.48969	Neutrophile1
POMP	0.281	-0.442456	Neutrophile1
ATP5MF	0.281	-0.467827	Neutrophile1
SARAF	0.281	-0.469846	Neutrophile1
ACP1	0.281	-0.489044	Neutrophile1
ECH1	0.281	-0.597549	Neutrophile1
AES	0.281	-0.646694	Neutrophile1
ERH	0.28	-0.506136	Neutrophile1
PSMB1	0.28	-0.533561	Neutrophile1
DRAP1	0.28	-0.547445	Neutrophile1
PDIA3	0.28	-0.553037	Neutrophile1
P4HB	0.28	-0.556243	Neutrophile1
NUCB2	0.28	-0.594418	Neutrophile1
MAZ	0.28	-0.625946	Neutrophile1
APEX1	0.28	-0.722953	Neutrophile1
CST3	0.28	-1.06969	Neutrophile1
UXT	0.279	-0.454128	Neutrophile1
EIF3M	0.279	-0.532371	Neutrophile1
BANF1	0.278	-0.581909	Neutrophile1
HSPA5	0.278	-0.714817	Neutrophile1
COPE	0.277	-0.434844	Neutrophile1
SNU13	0.277	-0.505441	Neutrophile1
NDUFV2	0.277	-0.524851	Neutrophile1
CCT2	0.277	-0.75259	Neutrophile1
RPS29	0.277	-0.787425	Neutrophile1
UCP2	0.275	-0.718682	Neutrophile1
RANBP1	0.275	-0.743875	Neutrophile1
PPP1R15A	0.275	-0.758283	Neutrophile1
FKBP8	0.274	-0.456955	Neutrophile1
EIF3D	0.274	-0.613963	Neutrophile1
TCEA1	0.273	-0.490289	Neutrophile1
SSR2	0.273	-0.546965	Neutrophile1
GADD45GIP1	0.273	-0.624221	Neutrophile1
PARK7	0.272	-0.505162	Neutrophile1
BSG	0.272	-0.735278	Neutrophile1
TUBB4B	0.272	-0.919599	Neutrophile1
ATP5MC2	0.271	-0.658649	Neutrophile1
PSMD8	0.27	-0.556067	Neutrophile1
HSP90B1	0.27	-0.827909	Neutrophile1
RAD23A	0.269	-0.755233	Neutrophile1
UQCRH	0.267	-0.69238	Neutrophile1
ATP5IF1	0.267	-0.739773	Neutrophile1
TMEM14C	0.267	-0.903379	Neutrophile1
PPDPF	0.266	-0.625379	Neutrophile1
EIF3G	0.266	-0.65144	Neutrophile1
CD99	0.266	-0.768676	Neutrophile1
GNAS	0.265	-0.611376	Neutrophile1
PRELID1	0.264	-0.627904	Neutrophile1
TRMT112	0.263	-0.504471	Neutrophile1
NDUFB11	0.261	-0.536872	Neutrophile1
FIS1	0.261	-0.560212	Neutrophile1
APRT	0.261	-0.65185	Neutrophile1
PDIA6	0.261	-0.723734	Neutrophile1
RPS24	0.26	-0.807873	Neutrophile1
PPIA	0.259	-0.745812	Neutrophile1
HSPB1	0.259	-0.871396	Neutrophile1
SNRPD2	0.257	-0.578604	Neutrophile1
HSPE1	0.257	-0.779508	Neutrophile1
TOMM20	0.256	-0.551744	Neutrophile1
YWHAE	0.256	-0.648743	Neutrophile1
PEBP1	0.256	-0.825683	Neutrophile1
GLRX5	0.256	-1.116	Neutrophile1
HSP90AA1	0.255	-0.920698	Neutrophile1
DAD1	0.254	-0.615074	Neutrophile1
RPL28	0.254	-0.827755	Neutrophile1
C19orf53	0.253	-0.644794	Neutrophile1
RPL22	0.251	-0.789876	Neutrophile1
SPCS2	0.25	-0.664385	Neutrophile1
RPL36AL	0.25	-0.690202	Neutrophile1
PA2G4	0.25	-0.77406	Neutrophile1
MGST3	0.249	-1.04662	Neutrophile1
SRSF7	0.246	-0.706767	Neutrophile1
RPS13	0.246	-0.850969	Neutrophile1
HNRNPA1	0.245	-0.85373	Neutrophile1
RPS28	0.245	-0.909964	Neutrophile1
PTGES3	0.244	-0.612607	Neutrophile1
JUND	0.244	-0.998031	Neutrophile1
COX6C	0.243	-0.63968	Neutrophile1
FAU	0.243	-0.735166	Neutrophile1
SLC25A5	0.242	-0.776101	Neutrophile1
NUCKS1	0.242	-0.827708	Neutrophile1
SLC25A6	0.241	-0.80049	Neutrophile1
RPL38	0.241	-0.819171	Neutrophile1
NOP53	0.241	-0.835887	Neutrophile1
RPLP2	0.239	-0.767852	Neutrophile1
RPL13A	0.239	-0.965489	Neutrophile1
RPL31	0.237	-0.861646	Neutrophile1
PRDX6	0.236	-0.754856	Neutrophile1
HSPA8	0.236	-0.880936	Neutrophile1
GSTP1	0.236	-0.90045	Neutrophile1
RPL36A	0.234	-0.84198	Neutrophile1
NCL	0.234	-0.926606	Neutrophile1
PPIB	0.23	-0.89162	Neutrophile1
GUK1	0.229	-0.727492	Neutrophile1
GPX4	0.229	-0.812481	Neutrophile1
UBB	0.228	-0.857285	Neutrophile1
RPS10	0.228	-0.8903	Neutrophile1
RPL30	0.228	-0.942358	Neutrophile1
RPS14	0.228	-0.959403	Neutrophile1
EIF5A	0.225	-0.882393	Neutrophile1
RPL27A	0.225	-0.979534	Neutrophile1
RPS11	0.224	-0.887889	Neutrophile1
RPL35A	0.224	-0.90079	Neutrophile1
SSR4	0.224	-1.16198	Neutrophile1
RPS15A	0.223	-0.970575	Neutrophile1
RAN	0.222	-0.936281	Neutrophile1
PRDX2	0.221	-2.01668	Neutrophile1
LDHB	0.22	-1.1418	Neutrophile1
MZT2B	0.217	-0.797637	Neutrophile1
RPS27	0.217	-1.05565	Neutrophile1
TUBA1B	0.217	-1.30084	Neutrophile1
RPL37	0.216	-1.02823	Neutrophile1
BLVRB	0.216	-1.78901	Neutrophile1
RPS27A	0.215	-1.02126	Neutrophile1
PRDX1	0.214	-0.945763	Neutrophile1
RPL5	0.212	-1.18166	Neutrophile1
NPM1	0.212	-1.21142	Neutrophile1
YBX3	0.212	-1.23791	Neutrophile1
RPL12	0.21	-1.09379	Neutrophile1
RPLP1	0.208	-0.953443	Neutrophile1
HINT1	0.208	-0.969695	Neutrophile1
GYPC	0.208	-1.4149	Neutrophile1
CALR	0.205	-1.00488	Neutrophile1
RPS25	0.204	-1.03029	Neutrophile1
RPL26	0.203	-1.09794	Neutrophile1
RPL4	0.203	-1.10469	Neutrophile1
RPL6	0.201	-1.07856	Neutrophile1
RPS7	0.2	-1.08672	Neutrophile1
BTF3	0.199	-1.0406	Neutrophile1
RPS3A	0.199	-1.2127	Neutrophile1
RPL36	0.197	-1.23384	Neutrophile1
RPS23	0.196	-1.24487	Neutrophile1
SOD1	0.192	-1.01849	Neutrophile1
RPS8	0.192	-1.17537	Neutrophile1
RACK1	0.192	-1.21476	Neutrophile1
RPS6	0.192	-1.22256	Neutrophile1
RPL13	0.189	-1.23421	Neutrophile1
HSP90AB1	0.189	-1.23666	Neutrophile1
RPL15	0.187	-1.17118	Neutrophile1
RPL37A	0.187	-1.20063	Neutrophile1
RPS21	0.185	-1.19184	Neutrophile1
RPS9	0.181	-1.21482	Neutrophile1
RPL8	0.18	-1.20177	Neutrophile1
PTMA	0.179	-1.24105	Neutrophile1
EEF1B2	0.178	-1.29233	Neutrophile1
RPL23A	0.177	-1.18051	Neutrophile1
RPL32	0.177	-1.2625	Neutrophile1
RPL24	0.174	-1.1661	Neutrophile1
RPL18A	0.174	-1.46149	Neutrophile1
RPS12	0.173	-1.30371	Neutrophile1
RPL41	0.171	-1.16402	Neutrophile1
YBX1	0.168	-1.30018	Neutrophile1
RPL10A	0.168	-1.38093	Neutrophile1
RPL35	0.167	-1.21945	Neutrophile1
RPL11	0.165	-1.37213	Neutrophile1
RPSA	0.165	-1.38314	Neutrophile1
RPL19	0.164	-1.34717	Neutrophile1
RPL29	0.164	-1.35568	Neutrophile1
RPL14	0.164	-1.35665	Neutrophile1
RPS15	0.161	-1.21406	Neutrophile1
RPS2	0.159	-1.5591	Neutrophile1
RPL18	0.158	-1.32022	Neutrophile1
RPS3	0.157	-1.5021	Neutrophile1
RPS16	0.154	-1.33315	Neutrophile1
RPL7A	0.154	-1.47847	Neutrophile1
RPL3	0.154	-1.52629	Neutrophile1
RPL10	0.153	-1.49695	Neutrophile1
RPS4X	0.151	-1.59523	Neutrophile1
RPLP0	0.146	-1.49031	Neutrophile1
RPS19	0.145	-1.50588	Neutrophile1
RPS5	0.137	-1.63069	Neutrophile1
RPS18	0.131	-1.75689	Neutrophile1
FTH1	0.13	-1.67652	Neutrophile1
S100A9	0.96	2.89703	Neutrophile2
S100A8	0.958	2.98709	Neutrophile2
MNDA	0.957	2.70169	Neutrophile2
S100A12	0.954	3.61894	Neutrophile2
NCF1	0.946	2.72316	Neutrophile2
ALOX5AP	0.94	2.64211	Neutrophile2
CAP1	0.927	2.1934	Neutrophile2
ACTB	0.926	1.24304	Neutrophile2
GCA	0.909	2.44467	Neutrophile2
ARPC5	0.908	1.91943	Neutrophile2
MMP9	0.903	3.39984	Neutrophile2
S100A6	0.885	1.32598	Neutrophile2
MYL6	0.882	1.21173	Neutrophile2
S100P	0.875	2.59648	Neutrophile2
CKAP4	0.872	2.33815	Neutrophile2
CTSS	0.869	1.72437	Neutrophile2
LCP1	0.864	1.68107	Neutrophile2
BASP1	0.862	2.13264	Neutrophile2
H3F3A	0.862	1.01112	Neutrophile2
PTPRC	0.861	1.59734	Neutrophile2
LST1	0.86	1.92199	Neutrophile2
CYP4F3	0.853	2.50315	Neutrophile2
SLC2A3	0.85	1.97968	Neutrophile2
EMB	0.836	1.95059	Neutrophile2
ACTR2	0.834	1.51179	Neutrophile2
EVI2B	0.833	1.93083	Neutrophile2
PYGL	0.832	2.2574	Neutrophile2
KLF6	0.831	1.58061	Neutrophile2
CYBB	0.83	1.81816	Neutrophile2
PADI4	0.828	2.16355	Neutrophile2
SRGN	0.827	1.07419	Neutrophile2
PFN1	0.824	1.04781	Neutrophile2
CSF3R	0.82	2.06308	Neutrophile2
LITAF	0.82	1.88345	Neutrophile2
IFITM2	0.819	1.79477	Neutrophile2
LBR	0.817	1.73292	Neutrophile2
COTL1	0.816	1.46039	Neutrophile2
PGLYRP1	0.811	2.34056	Neutrophile2
SELL	0.807	1.92831	Neutrophile2
S100A4	0.806	1.0951	Neutrophile2
SH3BGRL3	0.805	1.03225	Neutrophile2
VASP	0.802	1.68545	Neutrophile2
S100A11	0.802	1.49276	Neutrophile2
IQGAP1	0.799	1.66034	Neutrophile2
YWHAZ	0.795	1.40132	Neutrophile2
G0S2	0.789	2.49973	Neutrophile2
RFLNB	0.789	1.8899	Neutrophile2
CRISP3	0.787	2.25732	Neutrophile2
FOS	0.787	1.41472	Neutrophile2
TMSB4X	0.787	0.66756	Neutrophile2
VIM	0.78	0.71809	Neutrophile2
MEGF9	0.778	1.86992	Neutrophile2
NEAT1	0.777	1.21306	Neutrophile2
ATP5F1E	0.775	0.770986	Neutrophile2
LYZ	0.775	0.253259	Neutrophile2
VNN2	0.774	2.23935	Neutrophile2
CDA	0.774	1.80401	Neutrophile2
CXCR4	0.774	1.34093	Neutrophile2
RGS2	0.773	2.14414	Neutrophile2
C5AR1	0.773	2.0372	Neutrophile2
MXD1	0.773	1.93889	Neutrophile2
FCGR3B	0.772	2.54295	Neutrophile2
FCN1	0.77	1.37429	Neutrophile2
FPR1	0.765	1.83855	Neutrophile2
HMGB2	0.764	1.00762	Neutrophile2
NAMPT	0.763	2.54743	Neutrophile2
SYNE1	0.763	1.82625	Neutrophile2
IVNS1ABP	0.76	1.87319	Neutrophile2
AC245128.3	0.759	1.93693	Neutrophile2
LRRK2	0.756	1.88289	Neutrophile2
RTN3	0.756	1.54712	Neutrophile2
SDCBP	0.754	1.4869	Neutrophile2
ACTG1	0.751	0.677705	Neutrophile2
PPP1R18	0.75	1.65864	Neutrophile2
CYBA	0.749	0.804954	Neutrophile2
CTSD	0.746	1.23897	Neutrophile2
TYROBP	0.744	1.25802	Neutrophile2
SAT1	0.743	1.4211	Neutrophile2
OAZ1	0.743	0.732043	Neutrophile2
ITGAM	0.738	1.68224	Neutrophile2
ARPC2	0.735	0.99854	Neutrophile2
PLBD1	0.733	1.54876	Neutrophile2
MYH9	0.733	1.44216	Neutrophile2
DAZAP2	0.732	1.31894	Neutrophile2
FCER1G	0.728	1.24577	Neutrophile2
TSPO	0.722	0.984499	Neutrophile2
YWHAB	0.722	0.928506	Neutrophile2
NCF2	0.72	1.5088	Neutrophile2
ANP32A	0.719	1.45434	Neutrophile2
ACTR3	0.719	1.26873	Neutrophile2
BTG1	0.719	0.913943	Neutrophile2
CMTM6	0.718	1.42329	Neutrophile2
ARHGDIB	0.717	0.915751	Neutrophile2
AL034397.3	0.712	1.48691	Neutrophile2
ANXA3	0.705	1.65155	Neutrophile2
TMEM154	0.705	1.64309	Neutrophile2
GPSM3	0.704	1.2733	Neutrophile2
CLC	0.702	1.63171	Neutrophile2
SORL1	0.702	1.4608	Neutrophile2
RIPOR2	0.701	1.45653	Neutrophile2
WSB1	0.701	1.24023	Neutrophile2
BAG1	0.3	-0.415111	Neutrophile2
TMED9	0.3	-0.450983	Neutrophile2
RPL17	0.3	-0.451776	Neutrophile2
HNRNPAB	0.3	-0.487444	Neutrophile2
UBAC1	0.3	-0.851211	Neutrophile2
NDUFB10	0.299	-0.29668	Neutrophile2
RPS27L	0.299	-0.364748	Neutrophile2
OST4	0.299	-0.366568	Neutrophile2
ATP1B3	0.299	-0.419052	Neutrophile2
SNRPC	0.299	-0.539787	Neutrophile2
HMGN3	0.299	-0.57692	Neutrophile2
LMAN1	0.299	-0.581733	Neutrophile2
TIMM13	0.299	-0.598896	Neutrophile2
NME4	0.299	-0.662332	Neutrophile2
UBE2S	0.299	-0.689054	Neutrophile2
CD81	0.299	-0.874751	Neutrophile2
SRRM1	0.298	-0.403587	Neutrophile2
CALM3	0.298	-0.416039	Neutrophile2
NDUFA12	0.298	-0.455199	Neutrophile2
MRPL52	0.298	-0.466548	Neutrophile2
SLIRP	0.298	-0.482189	Neutrophile2
KRTCAP2	0.298	-0.522968	Neutrophile2
LSM2	0.298	-0.537804	Neutrophile2
ILF3	0.298	-0.628606	Neutrophile2
TUBB4B	0.298	-0.686248	Neutrophile2
CD36	0.298	-1.00046	Neutrophile2
TMEM230	0.297	-0.316822	Neutrophile2
HNRNPH1	0.297	-0.364741	Neutrophile2
SEC61B	0.297	-0.425405	Neutrophile2
REX1BD	0.297	-0.438539	Neutrophile2
FUS	0.297	-0.458486	Neutrophile2
RNH1	0.297	-0.507042	Neutrophile2
TCP1	0.297	-0.510033	Neutrophile2
MIF	0.297	-0.66737	Neutrophile2
SLC25A39	0.297	-0.925169	Neutrophile2
RNASEH2C	0.296	-0.469539	Neutrophile2
SFPQ	0.296	-0.484049	Neutrophile2
PYURF	0.296	-0.521309	Neutrophile2
RPS17	0.296	-0.546334	Neutrophile2
HDGF	0.296	-0.546381	Neutrophile2
FBL	0.296	-0.599018	Neutrophile2
VDAC3	0.296	-0.611329	Neutrophile2
PPP1R14B	0.296	-0.731831	Neutrophile2
ATP5F1C	0.295	-0.416126	Neutrophile2
GSTO1	0.295	-0.492809	Neutrophile2
STOML2	0.295	-0.583105	Neutrophile2
NHP2	0.295	-0.635283	Neutrophile2
HMGA1	0.295	-0.756299	Neutrophile2
BST2	0.295	-0.791813	Neutrophile2
AURKAIP1	0.294	-0.34744	Neutrophile2
PSMA1	0.294	-0.396085	Neutrophile2
MRPL34	0.294	-0.631714	Neutrophile2
REXO2	0.294	-0.7756	Neutrophile2
AP2S1	0.293	-0.488948	Neutrophile2
DDX18	0.293	-0.531037	Neutrophile2
MPC2	0.293	-0.628853	Neutrophile2
ODC1	0.293	-0.645368	Neutrophile2
WDR83OS	0.292	-0.330222	Neutrophile2
EIF3L	0.292	-0.491921	Neutrophile2
POLR2I	0.292	-0.539034	Neutrophile2
FKBP2	0.292	-0.614152	Neutrophile2
SPCS1	0.291	-0.374709	Neutrophile2
SNRPD3	0.291	-0.426553	Neutrophile2
UFC1	0.291	-0.428637	Neutrophile2
DRAP1	0.291	-0.500852	Neutrophile2
MZT2A	0.291	-0.546519	Neutrophile2
SELENOH	0.291	-0.559681	Neutrophile2
C19orf70	0.291	-0.563681	Neutrophile2
FBXO7	0.291	-0.660553	Neutrophile2
NASP	0.291	-0.736832	Neutrophile2
PSME2	0.29	-0.569011	Neutrophile2
COX7B	0.289	-0.347163	Neutrophile2
TMEM258	0.289	-0.397962	Neutrophile2
TXNL4A	0.289	-0.48035	Neutrophile2
ILF2	0.289	-0.517219	Neutrophile2
MDH2	0.289	-0.529611	Neutrophile2
NUDC	0.289	-0.620301	Neutrophile2
XBP1	0.289	-0.874058	Neutrophile2
P4HB	0.288	-0.485639	Neutrophile2
CCT7	0.288	-0.626738	Neutrophile2
COX8A	0.287	-0.410103	Neutrophile2
NSA2	0.287	-0.434471	Neutrophile2
HIGD2A	0.287	-0.45309	Neutrophile2
PSMB6	0.287	-0.486696	Neutrophile2
CYC1	0.287	-0.560094	Neutrophile2
HMGB1	0.287	-0.778948	Neutrophile2
SF3B5	0.286	-0.401459	Neutrophile2
SRSF3	0.286	-0.486668	Neutrophile2
UBA52	0.286	-0.550579	Neutrophile2
ECH1	0.286	-0.571725	Neutrophile2
MAZ	0.286	-0.60321	Neutrophile2
AES	0.286	-0.657013	Neutrophile2
CCT6A	0.286	-0.697504	Neutrophile2
LSM4	0.286	-0.941089	Neutrophile2
RBM8A	0.285	-0.394817	Neutrophile2
DNAJC8	0.285	-0.465338	Neutrophile2
GTF3A	0.285	-0.510739	Neutrophile2
EIF3J	0.285	-0.517571	Neutrophile2
PFDN5	0.285	-0.549157	Neutrophile2
MYDGF	0.285	-0.66838	Neutrophile2
ZNF706	0.284	-0.488164	Neutrophile2
SIVA1	0.284	-0.580828	Neutrophile2
IDH2	0.284	-0.666502	Neutrophile2
SAP18	0.283	-0.364702	Neutrophile2
POLR2L	0.283	-0.423495	Neutrophile2
ANAPC11	0.283	-0.465606	Neutrophile2
VDAC2	0.283	-0.516653	Neutrophile2
SNRPE	0.283	-0.543311	Neutrophile2
PFDN2	0.283	-0.549161	Neutrophile2
KTN1	0.282	-0.427312	Neutrophile2
EIF1AX	0.282	-0.485789	Neutrophile2
NDUFAB1	0.282	-0.525664	Neutrophile2
C12orf57	0.282	-0.581266	Neutrophile2
BSG	0.282	-0.664583	Neutrophile2
CCT2	0.282	-0.748601	Neutrophile2
DUT	0.282	-0.790177	Neutrophile2
COPE	0.28	-0.379233	Neutrophile2
EID1	0.28	-0.420906	Neutrophile2
NDUFB8	0.28	-0.482527	Neutrophile2
MRPL57	0.28	-0.592417	Neutrophile2
UQCRQ	0.279	-0.446896	Neutrophile2
LSM3	0.279	-0.474784	Neutrophile2
UBXN1	0.279	-0.480142	Neutrophile2
SRP72	0.279	-0.550926	Neutrophile2
SRSF10	0.279	-0.561852	Neutrophile2
TXNL1	0.279	-0.59999	Neutrophile2
H2AFZ	0.279	-0.725842	Neutrophile2
NDUFC2	0.278	-0.45428	Neutrophile2
SMDT1	0.278	-0.502336	Neutrophile2
DDX24	0.278	-0.53654	Neutrophile2
NENF	0.278	-0.562862	Neutrophile2
CCT8	0.278	-0.5952	Neutrophile2
SEM1	0.277	-0.499663	Neutrophile2
RPN2	0.277	-0.51228	Neutrophile2
ACP1	0.277	-0.565851	Neutrophile2
LSM5	0.276	-0.532928	Neutrophile2
NDUFAF3	0.276	-0.569264	Neutrophile2
CCT4	0.276	-0.607321	Neutrophile2
PHB2	0.276	-0.612992	Neutrophile2
HMGN1	0.276	-0.687741	Neutrophile2
UROD	0.276	-1.0684	Neutrophile2
ATP5PO	0.275	-0.495326	Neutrophile2
RHEB	0.275	-0.545216	Neutrophile2
MRPS21	0.275	-0.573019	Neutrophile2
ATP5MC1	0.275	-0.701633	Neutrophile2
GADD45GIP1	0.274	-0.644712	Neutrophile2
CCT3	0.274	-0.722411	Neutrophile2
UXT	0.273	-0.440352	Neutrophile2
NDUFA4	0.273	-0.495377	Neutrophile2
CANX	0.273	-0.595056	Neutrophile2
TUFM	0.273	-0.618559	Neutrophile2
PHPT1	0.273	-0.642551	Neutrophile2
UCP2	0.273	-0.682705	Neutrophile2
COX5A	0.272	-0.578602	Neutrophile2
ATP5F1A	0.272	-0.589624	Neutrophile2
TMEM14C	0.272	-0.834836	Neutrophile2
STMN1	0.272	-1.2162	Neutrophile2
DDT	0.271	-0.543071	Neutrophile2
EIF3M	0.271	-0.575546	Neutrophile2
EIF3D	0.271	-0.610906	Neutrophile2
SSB	0.271	-0.635781	Neutrophile2
C1QBP	0.271	-0.731641	Neutrophile2
C8orf59	0.27	-0.523025	Neutrophile2
RBMX	0.27	-0.532617	Neutrophile2
CUTA	0.269	-0.568383	Neutrophile2
DPP7	0.269	-0.636668	Neutrophile2
VAMP8	0.269	-0.793129	Neutrophile2
CD99	0.269	-0.800528	Neutrophile2
NDUFA11	0.268	-0.44447	Neutrophile2
NDUFB4	0.268	-0.473355	Neutrophile2
ATP5F1D	0.268	-0.476307	Neutrophile2
SSR2	0.268	-0.525265	Neutrophile2
PRELID1	0.268	-0.566272	Neutrophile2
RPL22L1	0.268	-0.740879	Neutrophile2
PPA1	0.268	-0.742698	Neutrophile2
NDUFV2	0.267	-0.557529	Neutrophile2
SNRPD1	0.267	-0.716891	Neutrophile2
APEX1	0.267	-0.78585	Neutrophile2
ATP5F1B	0.266	-0.56007	Neutrophile2
RBX1	0.266	-0.573062	Neutrophile2
OSTC	0.266	-0.60326	Neutrophile2
HSPA5	0.266	-0.706729	Neutrophile2
EIF3A	0.266	-0.731599	Neutrophile2
SNHG8	0.266	-0.735874	Neutrophile2
YWHAE	0.263	-0.592206	Neutrophile2
SSBP1	0.263	-0.605258	Neutrophile2
YWHAQ	0.263	-0.647423	Neutrophile2
SNRPB	0.263	-0.729399	Neutrophile2
NDUFB7	0.262	-0.530601	Neutrophile2
SNRPG	0.262	-0.621742	Neutrophile2
EIF5B	0.262	-0.673191	Neutrophile2
SNRPF	0.262	-0.759103	Neutrophile2
NDUFS8	0.261	-0.626739	Neutrophile2
DEK	0.261	-0.906981	Neutrophile2
RTRAF	0.26	-0.529693	Neutrophile2
ERH	0.26	-0.61159	Neutrophile2
LSM7	0.26	-0.713707	Neutrophile2
TCEA1	0.259	-0.592522	Neutrophile2
ATP5MC3	0.259	-0.649848	Neutrophile2
GLRX5	0.259	-1.05653	Neutrophile2
TUBB	0.259	-1.15609	Neutrophile2
EIF2S2	0.258	-0.602664	Neutrophile2
EIF3H	0.258	-0.60285	Neutrophile2
EIF4A2	0.257	-0.559568	Neutrophile2
PSMD8	0.257	-0.610255	Neutrophile2
NDUFS5	0.257	-0.72789	Neutrophile2
RANBP1	0.257	-0.901502	Neutrophile2
DAD1	0.256	-0.591113	Neutrophile2
PTGES3	0.256	-0.593651	Neutrophile2
TOMM20	0.256	-0.598853	Neutrophile2
ST13	0.256	-0.66473	Neutrophile2
CYCS	0.256	-0.694807	Neutrophile2
HNRNPR	0.256	-0.735797	Neutrophile2
TMEM14B	0.256	-0.782108	Neutrophile2
PSMB1	0.255	-0.612466	Neutrophile2
GPX4	0.254	-0.649565	Neutrophile2
SPCS2	0.254	-0.651386	Neutrophile2
H1FX	0.254	-0.729664	Neutrophile2
SERBP1	0.254	-0.741668	Neutrophile2
BANF1	0.254	-0.755319	Neutrophile2
PDIA3	0.253	-0.702913	Neutrophile2
METAP2	0.253	-0.918297	Neutrophile2
ATP5PF	0.252	-0.560985	Neutrophile2
NDUFB2	0.252	-0.650941	Neutrophile2
NUCB2	0.252	-0.778867	Neutrophile2
ATP5IF1	0.252	-0.820492	Neutrophile2
ERP29	0.251	-0.65516	Neutrophile2
SNU13	0.25	-0.631653	Neutrophile2
COX7C	0.25	-0.664987	Neutrophile2
GUK1	0.249	-0.602874	Neutrophile2
PARK7	0.249	-0.703638	Neutrophile2
RPL23	0.249	-0.851148	Neutrophile2
ATP5MF	0.248	-0.585128	Neutrophile2
SLC25A3	0.248	-0.690634	Neutrophile2
EIF3F	0.248	-0.729321	Neutrophile2
FIS1	0.247	-0.64007	Neutrophile2
RPL36AL	0.247	-0.725924	Neutrophile2
HSPB1	0.247	-0.916443	Neutrophile2
TRMT112	0.246	-0.606377	Neutrophile2
RAD23A	0.246	-0.920644	Neutrophile2
PEBP1	0.245	-0.916324	Neutrophile2
PDIA6	0.24	-0.849075	Neutrophile2
EIF3G	0.238	-0.791343	Neutrophile2
HSPE1	0.238	-0.971356	Neutrophile2
HSPD1	0.238	-1.04752	Neutrophile2
C19orf53	0.237	-0.736802	Neutrophile2
RPL7	0.237	-0.905784	Neutrophile2
MGST3	0.236	-1.11846	Neutrophile2
DYNLL1	0.235	-0.743559	Neutrophile2
NACA	0.234	-0.878362	Neutrophile2
NDUFB11	0.233	-0.694254	Neutrophile2
EIF3E	0.231	-0.870218	Neutrophile2
PA2G4	0.229	-0.927552	Neutrophile2
PPIB	0.228	-0.876573	Neutrophile2
ATP5MC2	0.228	-0.889906	Neutrophile2
TUBA1B	0.228	-1.3503	Neutrophile2
APRT	0.227	-0.883641	Neutrophile2
PRDX6	0.226	-0.785349	Neutrophile2
SET	0.225	-0.908195	Neutrophile2
NOP53	0.223	-0.931792	Neutrophile2
EDF1	0.221	-0.751469	Neutrophile2
NAP1L1	0.221	-0.979488	Neutrophile2
BLVRB	0.221	-1.75347	Neutrophile2
SLC25A5	0.22	-0.926859	Neutrophile2
PRDX2	0.219	-1.92931	Neutrophile2
LDHB	0.217	-1.2294	Neutrophile2
COX6C	0.216	-0.767521	Neutrophile2
PRDX1	0.215	-0.907925	Neutrophile2
SRSF7	0.215	-0.964991	Neutrophile2
EIF5A	0.215	-0.96754	Neutrophile2
SNRPD2	0.213	-0.919889	Neutrophile2
EEF2	0.211	-0.927102	Neutrophile2
UBB	0.211	-0.95429	Neutrophile2
UQCRH	0.211	-0.983653	Neutrophile2
NUCKS1	0.211	-1.03816	Neutrophile2
HSP90AA1	0.211	-1.13202	Neutrophile2
RPS26	0.21	-0.99193	Neutrophile2
HSP90B1	0.209	-1.23335	Neutrophile2
EIF3K	0.207	-0.882154	Neutrophile2
RPL9	0.206	-1.07541	Neutrophile2
YBX3	0.206	-1.28083	Neutrophile2
ANP32B	0.204	-1.1001	Neutrophile2
FAU	0.203	-0.90897	Neutrophile2
RPL36A	0.203	-1.07701	Neutrophile2
RPL34	0.203	-1.14095	Neutrophile2
GYPC	0.203	-1.41945	Neutrophile2
MZT2B	0.202	-0.876018	Neutrophile2
SLC25A6	0.199	-1.0494	Neutrophile2
RPS15A	0.199	-1.10311	Neutrophile2
HSPA8	0.199	-1.11365	Neutrophile2
RPS20	0.196	-1.10064	Neutrophile2
NCL	0.196	-1.19818	Neutrophile2
GSTP1	0.194	-1.2376	Neutrophile2
RPL31	0.192	-1.09531	Neutrophile2
CALR	0.191	-1.09336	Neutrophile2
SOD1	0.191	-1.11551	Neutrophile2
RPL28	0.191	-1.11828	Neutrophile2
RAN	0.188	-1.19422	Neutrophile2
RPL38	0.187	-1.08721	Neutrophile2
RPL37	0.185	-1.21498	Neutrophile2
RPS29	0.184	-1.22263	Neutrophile2
SSR4	0.184	-1.60326	Neutrophile2
HNRNPA1	0.182	-1.27444	Neutrophile2
RPS10	0.181	-1.16997	Neutrophile2
RPL21	0.18	-1.10159	Neutrophile2
RPL30	0.175	-1.22922	Neutrophile2
RPS24	0.172	-1.28908	Neutrophile2
HINT1	0.17	-1.23336	Neutrophile2
RPS9	0.169	-1.25208	Neutrophile2
NPM1	0.167	-1.51731	Neutrophile2
RPS13	0.166	-1.25016	Neutrophile2
EEF1A1	0.166	-1.35258	Neutrophile2
PPIA	0.164	-1.27422	Neutrophile2
BTF3	0.163	-1.22527	Neutrophile2
RPS7	0.16	-1.31358	Neutrophile2
RPS25	0.158	-1.28857	Neutrophile2
RPS11	0.157	-1.25566	Neutrophile2
[truncated: 5,953 more rows]

## Sheet: Suppl.Table7_OR_HYMDS
Cluster	healthy	MDS	% HY	OddRatio	p_adj
ProEry1	105	320	0.247059	2.75908	1.61847e-21
MyeloPro0	222	674	0.247768	2.7486	7.28601e-45
ProMono	357	884	0.287671	2.24175	1.90186e-42
HSC	213	465	0.314159	1.97641	3.11627e-17
ProEry0	306	579	0.345763	1.71302	1.02507e-14
ProEry2	408	638	0.390057	1.41568	4.8269e-08
pDC	221	344	0.39115	1.40919	0.00010969
MSC	164	254	0.392344	1.40215	0.00124563
Endothel	66	97	0.404908	1.33055	0.126501
ProB	106	149	0.415686	1.27258	0.0933004
GMP	331	455	0.42112	1.24448	0.0035438
MyeloPro1	264	332	0.442953	1.13851	0.160499
MyeloPro2	278	345	0.446228	1.12351	0.186335
RetiEry	341	421	0.447507	1.11772	0.163984
MyeloPro3	208	255	0.449244	1.10989	0.316004
Macrophage2	325	393	0.452646	1.09475	0.271545
TCell2	545	650	0.456067	1.07974	0.226726
CMP	268	313	0.461274	1.05734	0.53189
PolyEry2	702	792	0.46988	1.02139	0.708657
OrthoEry	363	390	0.482072	0.972662	0.710984
ProB2IgM	342	358	0.488571	0.947678	0.53189
CFU-E	182	178	0.505556	0.885427	0.308245
BasoEry1	515	487	0.513972	0.856103	0.0214044
Mono	197	182	0.519789	0.836391	0.126942
PolyEry1	784	707	0.525822	0.816408	0.00012126
TCell0	310	264	0.54007	0.770986	0.00319311
LMPP	317	247	0.562057	0.70541	7.85921e-05
ProB1IgM	391	291	0.573314	0.673783	5.76306e-07
BasoEry2	594	415	0.588702	0.632508	5.48415e-13
Macrophage1	604	401	0.600995	0.601051	1.57729e-15
TCell1	469	269	0.635501	0.519258	3.72889e-18
Mastcells	56	22	0.717949	0.355663	4.71108e-05
PlasmaB	175	51	0.774336	0.263837	2.2916e-19
Neutrophile1	388	84	0.822034	0.195998	1.72255e-54
Neutrophile2	463	85	0.844891	0.166204	1.62966e-72

## Sheet: Suppl.Table8_DGE_MSCs
geneName	p_val	avg_logFC (neg indicated increase expression in MDS)	pct.1	pct.2	p_val_adj
IGLC2	8.34439e-17	1.8727	0.628	0.366	1.89276e-12
SFRP1	2.12467e-20	1.43039	0.543	0.169	4.81939e-16
CFD	3.62937e-21	1.41735	0.89	0.677	8.23251e-17
SLC5A3	4.89569e-08	1.04816	0.402	0.213	0.00111049
XIST	2.76515e-16	0.985601	0.707	0.35	6.27219e-12
EFEMP1	5.47806e-07	0.840817	0.402	0.224	0.0124259
IGFBP5	3.35585e-08	0.802683	0.817	0.669	0.000761207
PDK4	9.13488e-07	0.765741	0.488	0.323	0.0207207
ABCA8	3.47823e-08	0.757402	0.53	0.339	0.000788968
ANGPTL4	1.5401e-10	0.735449	0.738	0.516	3.49342e-06
CES1	1.3444e-06	0.718118	0.396	0.236	0.0304951
KIT	7.07211e-07	0.68627	0.226	0.071	0.0160417
SCARA5	2.00771e-08	0.651014	0.238	0.059	0.000455409
FBN1	2.15749e-07	0.584836	0.732	0.594	0.00489384
RARRES2	7.77888e-09	0.559409	0.799	0.622	0.000176448
PDGFRA	6.74325e-07	0.539559	0.707	0.579	0.0152957
LRP1	2.5319e-08	0.519563	0.756	0.646	0.000574311
ITGBL1	1.33161e-07	0.504	0.524	0.319	0.0030205
HSD11B1	3.4604e-07	0.496348	0.195	0.043	0.00784922
SLC7A10	3.63015e-06	0.399043	0.171	0.039	0.0823428
ITM2B	1.30424e-09	0.390028	0.951	0.933	2.95841e-05
LAPTM4A	9.06147e-09	0.383174	0.902	0.898	0.000205541
DCN	5.39098e-07	0.361352	0.939	0.799	0.0122284
IGHG2	1.87957e-06	0.335992	0.201	0.055	0.0426344
ATP5F1B	2.08584e-06	-0.25291	0.372	0.681	0.0473131
PKN1	3.61228e-06	-0.257498	0.067	0.248	0.0819373
PLIN3	1.86226e-06	-0.258604	0.152	0.386	0.0422416
JPT1	2.92841e-07	-0.262088	0.091	0.323	0.00664251
KCNJ8	1.16126e-06	-0.264351	0.012	0.161	0.0263409
PSMD8	3.42672e-06	-0.268406	0.317	0.614	0.0777283
PPP1R14B	3.74083e-06	-0.270342	0.213	0.461	0.0848533
PSMB10	4.82143e-07	-0.278438	0.079	0.303	0.0109364
UROS	1.0315e-06	-0.279664	0.067	0.26	0.0233975
PSME2	3.61121e-06	-0.280681	0.354	0.642	0.081913
MPHOSPH10	1.81403e-07	-0.282111	0.104	0.343	0.00411477
SPHK1	3.99773e-06	-0.283332	0.037	0.197	0.0906805
CALM3	7.83782e-07	-0.297082	0.287	0.571	0.0177785
MAZ	1.86359e-07	-0.300228	0.171	0.453	0.00422719
SCPEP1	1.22502e-06	-0.304601	0.238	0.512	0.0277872
PLK3	4.13973e-07	-0.307575	0.055	0.252	0.00939015
RPS9	2.0733e-06	-0.316631	0.878	0.965	0.0470286
GTF3C6	8.26887e-08	-0.317301	0.152	0.433	0.00187563
NDRG1	3.92101e-06	-0.321229	0.268	0.535	0.0889402
PSMD4	4.70759e-07	-0.322841	0.201	0.476	0.0106782
RPS17	3.79734e-07	-0.32842	0.183	0.457	0.0086135
FOXC2	2.36656e-06	-0.338765	0.116	0.335	0.0536807
ANP32A	1.46534e-06	-0.340412	0.189	0.433	0.0332384
GADD45GIP1	9.56574e-09	-0.348882	0.238	0.583	0.00021698
METTL9	2.24344e-08	-0.349562	0.22	0.547	0.000508879
EPDR1	2.19306e-06	-0.352831	0.268	0.528	0.0497452
PPP1CC	1.326e-07	-0.35486	0.299	0.587	0.00300776
EIF3B	1.86077e-08	-0.368324	0.116	0.386	0.000422079
RPL12	1.5307e-06	-0.372759	0.878	0.961	0.0347208
LAP3	3.18335e-07	-0.373484	0.201	0.461	0.00722079
RAB13	4.18346e-10	-0.376583	0.207	0.543	9.48933e-06
LDHA	9.25882e-07	-0.381024	0.494	0.772	0.0210018
IGHA1	4.45782e-08	-0.382755	0.159	0.445	0.00101117
SLC20A1	3.1584e-08	-0.38847	0.067	0.295	0.000716421
ENO1	1.32889e-06	-0.391663	0.372	0.657	0.0301431
NPM1	5.645e-07	-0.396297	0.61	0.854	0.0128046
RPS21	2.1739e-06	-0.408485	0.726	0.874	0.0493106
HNRNPA1	5.89925e-08	-0.408853	0.53	0.803	0.00133813
RPS19	3.16972e-07	-0.409115	0.86	0.949	0.00718987
LY6E	4.39644e-07	-0.414751	0.524	0.752	0.00997244
CCDC102B	1.84045e-08	-0.417304	0.073	0.315	0.000417469
RPL36A	1.38696e-06	-0.418966	0.354	0.622	0.0314604
IFI44L	3.15055e-07	-0.428827	0.159	0.421	0.0071464
FBLIM1	2.2878e-09	-0.433943	0.183	0.488	5.18942e-05
ARPC1B	1.89795e-10	-0.437764	0.11	0.406	4.30512e-06
RPL17	5.94001e-10	-0.441482	0.189	0.52	1.34737e-05
EIF4A1	9.29462e-10	-0.442724	0.39	0.732	2.1083e-05
OSMR	1.12707e-06	-0.449073	0.22	0.48	0.0255654
TYMP	1.04244e-08	-0.449515	0.201	0.5	0.000236456
TPM4	2.00621e-06	-0.462889	0.506	0.76	0.0455068
RPS2	4.78639e-07	-0.467645	0.86	0.949	0.010857
TAGLN2	3.79263e-08	-0.470348	0.262	0.543	0.000860282
MCL1	1.94633e-06	-0.472571	0.421	0.689	0.0441486
RPL36	3.90698e-06	-0.474167	0.841	0.937	0.088622
VASP	1.21441e-07	-0.481297	0.146	0.406	0.00275465
RPL4	6.59033e-08	-0.483074	0.585	0.843	0.00149488
RPLP0	2.10862e-09	-0.483686	0.866	0.949	4.78297e-05
TINAGL1	2.33246e-06	-0.483743	0.061	0.24	0.0529073
YBX1	6.98665e-09	-0.485359	0.555	0.807	0.000158478
HLA-B	1.36787e-06	-0.504859	0.835	0.921	0.0310273
MIR4435-2HG	3.69364e-14	-0.516867	0.128	0.52	8.37828e-10
IFITM1	2.57592e-13	-0.552669	0.134	0.516	5.84297e-09
HLA-DRB5	5.80907e-12	-0.56637	0.03	0.307	1.31767e-07
MAFB	2.98156e-06	-0.572913	0.262	0.512	0.0676308
MIF	4.54651e-12	-0.584251	0.244	0.591	1.03129e-07
RPL18A	4.26642e-06	-0.589137	0.878	0.953	0.0967753
GAPDH	1.44657e-06	-0.605503	0.707	0.886	0.0328126
TDO2	2.02887e-09	-0.699431	0.006	0.209	4.60208e-05
TGFBI	2.41102e-09	-0.707957	0.128	0.402	5.46891e-05
CD74	7.30081e-07	-0.752399	0.317	0.543	0.0165604
PPDPF	3.37544e-11	-0.761272	0.451	0.772	7.65651e-07
ISG15	9.56753e-08	-0.767863	0.189	0.445	0.0021702
RPS4Y1	1.83596e-10	-0.778678	0.104	0.394	4.16451e-06
PHLDA1	3.42556e-07	-0.785818	0.122	0.339	0.00777021
HLA-DRB1	1.09628e-13	-0.795893	0.14	0.508	2.48669e-09
IFI6	1.2527e-13	-0.80977	0.274	0.669	2.84149e-09
BST2	1.23474e-14	-0.844691	0.293	0.665	2.80075e-10
IFI27	1.09094e-07	-0.854231	0.128	0.374	0.00247459
IER3	3.23054e-06	-0.864367	0.238	0.457	0.0732782

## Sheet: Suppl. Table9_CrossTalkR
Ligand.Cluster	Receptor.Cluster	Ligand	Receptor	cellpair	ligpair	recpair	allpair	MeanLR
Macrophage2	MSC	NRG1	EGFR	Macrophage2_MSC	NRG1/Macrophage2	EGFR/MSC	NRG1/Macrophage2_EGFR/MSC	0.052
CMP	Endothel	GHRL	TBXA2R	CMP_Endothel	GHRL/CMP	TBXA2R/Endothel	GHRL/CMP_TBXA2R/Endothel	0.014
Mastcells	Endothel	ANGPT2	TIE1	Mastcells_Endothel	ANGPT2/Mastcells	TIE1/Endothel	ANGPT2/Mastcells_TIE1/Endothel	0.161
TCell2	TCell2	IL2RB	IL2RB	TCell2_TCell2	IL2RB/TCell2	IL2RB/TCell2	IL2RB/TCell2_IL2RB/TCell2	0.295
pDC	Macrophage2	ASIP	ATRN	pDC_Macrophage2	ASIP/pDC	ATRN/Macrophage2	ASIP/pDC_ATRN/Macrophage2	-0.118
MSC	Endothel	VEGFC	FLT4	MSC_Endothel	VEGFC/MSC	FLT4/Endothel	VEGFC/MSC_FLT4/Endothel	0.219
pDC	Endothel	PROC	PROCR	pDC_Endothel	PROC/pDC	PROCR/Endothel	PROC/pDC_PROCR/Endothel	-0.038
Endothel	Endothel	LAMA5	ITGB4	Endothel_Endothel	LAMA5/Endothel	ITGB4/Endothel	LAMA5/Endothel_ITGB4/Endothel	0.054
Endothel	MSC	BMP2	BMPR1A	Endothel_MSC	BMP2/Endothel	BMPR1A/MSC	BMP2/Endothel_BMPR1A/MSC	-0.024
MyeloPro2	MyeloPro2	IL31RA	IL31RA	MyeloPro2_MyeloPro2	IL31RA/MyeloPro2	IL31RA/MyeloPro2	IL31RA/MyeloPro2_IL31RA/MyeloPro2	-0.106
MSC	MSC	BMP5	BMPR1A	MSC_MSC	BMP5/MSC	BMPR1A/MSC	BMP5/MSC_BMPR1A/MSC	0.031
Neutrophile1	MSC	INHBA	ACVR1	Neutrophile1_MSC	INHBA/Neutrophile1	ACVR1/MSC	INHBA/Neutrophile1_ACVR1/MSC	-0.131
Endothel	MSC	INHBB	ACVR1	Endothel_MSC	INHBB/Endothel	ACVR1/MSC	INHBB/Endothel_ACVR1/MSC	0.053
Endothel	MSC	BMP2	ACVR1	Endothel_MSC	BMP2/Endothel	ACVR1/MSC	BMP2/Endothel_ACVR1/MSC	-0.001
MSC	MSC	EFEMP1	EGFR	MSC_MSC	EFEMP1/MSC	EGFR/MSC	EFEMP1/MSC_EGFR/MSC	-0.108
MSC	MSC	BMP5	ACVR1	MSC_MSC	BMP5/MSC	ACVR1/MSC	BMP5/MSC_ACVR1/MSC	0.053
Endothel	pDC	SEMA6A	PLXNA4	Endothel_pDC	SEMA6A/Endothel	PLXNA4/pDC	SEMA6A/Endothel_PLXNA4/pDC	0.083
MSC	MSC	RGMB	NEO1	MSC_MSC	RGMB/MSC	NEO1/MSC	RGMB/MSC_NEO1/MSC	0.098
MyeloPro0	Endothel	RHBDL2	EFNB2	MyeloPro0_Endothel	RHBDL2/MyeloPro0	EFNB2/Endothel	RHBDL2/MyeloPro0_EFNB2/Endothel	-0.228
pDC	Endothel	EPHB1	EFNB2	pDC_Endothel	EPHB1/pDC	EFNB2/Endothel	EPHB1/pDC_EFNB2/Endothel	0.201
CMP	Mastcells	GHRL	PTGER3	CMP_Mastcells	GHRL/CMP	PTGER3/Mastcells	GHRL/CMP_PTGER3/Mastcells	-0.13
Mastcells	Endothel	ANGPT2	TEK	Mastcells_Endothel	ANGPT2/Mastcells	TEK/Endothel	ANGPT2/Mastcells_TEK/Endothel	0.096
Endothel	Endothel	EPHA4	EFNB2	Endothel_Endothel	EPHA4/Endothel	EFNB2/Endothel	EPHA4/Endothel_EFNB2/Endothel	0.28
Mono	Endothel	TNF	FLT4	Mono_Endothel	TNF/Mono	FLT4/Endothel	TNF/Mono_FLT4/Endothel	-0.152
pDC	Mono	SCT	VIPR1	pDC_Mono	SCT/pDC	VIPR1/Mono	SCT/pDC_VIPR1/Mono	-0.348
Endothel	MSC	DLL1	NOTCH3	Endothel_MSC	DLL1/Endothel	NOTCH3/MSC	DLL1/Endothel_NOTCH3/MSC	0.177
Mastcells	Mastcells	HDC	HRH4	Mastcells_Mastcells	HDC/Mastcells	HRH4/Mastcells	HDC/Mastcells_HRH4/Mastcells	-0.939
MSC	pDC	PTN	PTPRS	MSC_pDC	PTN/MSC	PTPRS/pDC	PTN/MSC_PTPRS/pDC	-0.013
Endothel	MSC	JAG2	NOTCH3	Endothel_MSC	JAG2/Endothel	NOTCH3/MSC	JAG2/Endothel_NOTCH3/MSC	0.228
Endothel	MSC	RAPGEF3	EGFR	Endothel_MSC	RAPGEF3/Endothel	EGFR/MSC	RAPGEF3/Endothel_EGFR/MSC	-0.049
Endothel	Endothel	PLXNA2	SEMA6A	Endothel_Endothel	PLXNA2/Endothel	SEMA6A/Endothel	PLXNA2/Endothel_SEMA6A/Endothel	0.206
Endothel	MSC	EPHA4	FGFR3	Endothel_MSC	EPHA4/Endothel	FGFR3/MSC	EPHA4/Endothel_FGFR3/MSC	-0.012
MSC	MyeloPro0	PTN	PTPRZ1	MSC_MyeloPro0	PTN/MSC	PTPRZ1/MyeloPro0	PTN/MSC_PTPRZ1/MyeloPro0	-0.136
Endothel	MSC	DLL4	NOTCH3	Endothel_MSC	DLL4/Endothel	NOTCH3/MSC	DLL4/Endothel_NOTCH3/MSC	0.234
Mono	pDC	TNF	PTPRS	Mono_pDC	TNF/Mono	PTPRS/pDC	TNF/Mono_PTPRS/pDC	-0.13
MSC	Endothel	VEGFC	ITGA9	MSC_Endothel	VEGFC/MSC	ITGA9/Endothel	VEGFC/MSC_ITGA9/Endothel	0.152
MSC	HSC	VEGFC	ITGA9	MSC_HSC	VEGFC/MSC	ITGA9/HSC	VEGFC/MSC_ITGA9/HSC	0.095
Endothel	Endothel	LPL	GPIHBP1	Endothel_Endothel	LPL/Endothel	GPIHBP1/Endothel	LPL/Endothel_GPIHBP1/Endothel	0.149
MSC	Endothel	LPL	GPIHBP1	MSC_Endothel	LPL/MSC	GPIHBP1/Endothel	LPL/MSC_GPIHBP1/Endothel	0.156
Endothel	Endothel	LAMB1	ITGB4	Endothel_Endothel	LAMB1/Endothel	ITGB4/Endothel	LAMB1/Endothel_ITGB4/Endothel	0.011
MSC	Endothel	LAMB1	ITGB4	MSC_Endothel	LAMB1/MSC	ITGB4/Endothel	LAMB1/MSC_ITGB4/Endothel	0.118
Neutrophile1	pDC	ORM1	CCR5	Neutrophile1_pDC	ORM1/Neutrophile1	CCR5/pDC	ORM1/Neutrophile1_CCR5/pDC	-0.05
Neutrophile2	pDC	ORM1	CCR5	Neutrophile2_pDC	ORM1/Neutrophile2	CCR5/pDC	ORM1/Neutrophile2_CCR5/pDC	-0.01
CMP	pDC	EFNB1	EPHB1	CMP_pDC	EFNB1/CMP	EPHB1/pDC	EFNB1/CMP_EPHB1/pDC	-0.116
Endothel	pDC	EFNB1	EPHB1	Endothel_pDC	EFNB1/Endothel	EPHB1/pDC	EFNB1/Endothel_EPHB1/pDC	-0.008
MSC	pDC	EFNB1	EPHB1	MSC_pDC	EFNB1/MSC	EPHB1/pDC	EFNB1/MSC_EPHB1/pDC	-0.023
TCell2	HSC	GZMB	CHRM3	TCell2_HSC	GZMB/TCell2	CHRM3/HSC	GZMB/TCell2_CHRM3/HSC	-0.234
pDC	HSC	GZMB	CHRM3	pDC_HSC	GZMB/pDC	CHRM3/HSC	GZMB/pDC_CHRM3/HSC	-0.882
Macrophage2	pDC	CCL3L1	CCR5	Macrophage2_pDC	CCL3L1/Macrophage2	CCR5/pDC	CCL3L1/Macrophage2_CCR5/pDC	0.015
Mono	pDC	CCL3L1	CCR5	Mono_pDC	CCL3L1/Mono	CCR5/pDC	CCL3L1/Mono_CCR5/pDC	-0.056
TCell2	pDC	CCL3L1	CCR5	TCell2_pDC	CCL3L1/TCell2	CCR5/pDC	CCL3L1/TCell2_CCR5/pDC	-0.119
MyeloPro1	Mono	KAT14	OLR1	MyeloPro1_Mono	KAT14/MyeloPro1	OLR1/Mono	KAT14/MyeloPro1_OLR1/Mono	-0.174
MyeloPro1	Neutrophile1	KAT14	OLR1	MyeloPro1_Neutrophile1	KAT14/MyeloPro1	OLR1/Neutrophile1	KAT14/MyeloPro1_OLR1/Neutrophile1	-0.305
TCell0	pDC	CCL5	CCR5	TCell0_pDC	CCL5/TCell0	CCR5/pDC	CCL5/TCell0_CCR5/pDC	0.149
TCell2	pDC	CCL5	CCR5	TCell2_pDC	CCL5/TCell2	CCR5/pDC	CCL5/TCell2_CCR5/pDC	0.087
Endothel	pDC	CCL2	CCR5	Endothel_pDC	CCL2/Endothel	CCR5/pDC	CCL2/Endothel_CCR5/pDC	-0.026
MSC	pDC	CCL2	CCR5	MSC_pDC	CCL2/MSC	CCR5/pDC	CCL2/MSC_CCR5/pDC	0.151
Endothel	ProB1IgM	CCL2	CCR10	Endothel_ProB1IgM	CCL2/Endothel	CCR10/ProB1IgM	CCL2/Endothel_CCR10/ProB1IgM	0.055
MSC	ProB1IgM	CCL2	CCR10	MSC_ProB1IgM	CCL2/MSC	CCR10/ProB1IgM	CCL2/MSC_CCR10/ProB1IgM	0.232
Macrophage2	Endothel	CCL3L1	DPP4	Macrophage2_Endothel	CCL3L1/Macrophage2	DPP4/Endothel	CCL3L1/Macrophage2_DPP4/Endothel	-0.021
Mono	Endothel	CCL3L1	DPP4	Mono_Endothel	CCL3L1/Mono	DPP4/Endothel	CCL3L1/Mono_DPP4/Endothel	-0.091
TCell2	Endothel	CCL3L1	DPP4	TCell2_Endothel	CCL3L1/TCell2	DPP4/Endothel	CCL3L1/TCell2_DPP4/Endothel	-0.156
MyeloPro1	Macrophage2	NETO2	NRG1	MyeloPro1_Macrophage2	NETO2/MyeloPro1	NRG1/Macrophage2	NETO2/MyeloPro1_NRG1/Macrophage2	0.05
MyeloPro2	Macrophage2	NETO2	NRG1	MyeloPro2_Macrophage2	NETO2/MyeloPro2	NRG1/Macrophage2	NETO2/MyeloPro2_NRG1/Macrophage2	0.056
MSC	CMP	PTN	PTPRB	MSC_CMP	PTN/MSC	PTPRB/CMP	PTN/MSC_PTPRB/CMP	-0.146
MSC	Endothel	PTN	PTPRB	MSC_Endothel	PTN/MSC	PTPRB/Endothel	PTN/MSC_PTPRB/Endothel	0.002
Endothel	Endothel	DLL1	NOTCH4	Endothel_Endothel	DLL1/Endothel	NOTCH4/Endothel	DLL1/Endothel_NOTCH4/Endothel	0.253
Endothel	pDC	DLL1	NOTCH4	Endothel_pDC	DLL1/Endothel	NOTCH4/pDC	DLL1/Endothel_NOTCH4/pDC	-0.034
CMP	Endothel	EFNB1	EPHA4	CMP_Endothel	EFNB1/CMP	EPHA4/Endothel	EFNB1/CMP_EPHA4/Endothel	-0.038
Endothel	Endothel	EFNB1	EPHA4	Endothel_Endothel	EFNB1/Endothel	EPHA4/Endothel	EFNB1/Endothel_EPHA4/Endothel	0.07
MSC	Endothel	EFNB1	EPHA4	MSC_Endothel	EFNB1/MSC	EPHA4/Endothel	EFNB1/MSC_EPHA4/Endothel	0.055
CMP	Endothel	VWF	SELP	CMP_Endothel	VWF/CMP	SELP/Endothel	VWF/CMP_SELP/Endothel	-0.275
Endothel	Endothel	VWF	SELP	Endothel_Endothel	VWF/Endothel	SELP/Endothel	VWF/Endothel_SELP/Endothel	-0.764
ProMono	Endothel	VWF	SELP	ProMono_Endothel	VWF/ProMono	SELP/Endothel	VWF/ProMono_SELP/Endothel	-0.204
MyeloPro1	Endothel	PLAU	ITGB5	MyeloPro1_Endothel	PLAU/MyeloPro1	ITGB5/Endothel	PLAU/MyeloPro1_ITGB5/Endothel	-0.098
MyeloPro1	MSC	PLAU	ITGB5	MyeloPro1_MSC	PLAU/MyeloPro1	ITGB5/MSC	PLAU/MyeloPro1_ITGB5/MSC	-0.243
MyeloPro1	Macrophage2	PLAU	ITGB5	MyeloPro1_Macrophage2	PLAU/MyeloPro1	ITGB5/Macrophage2	PLAU/MyeloPro1_ITGB5/Macrophage2	-0.079
HSC	ProEry0	B2M	TFRC	HSC_ProEry0	B2M/HSC	TFRC/ProEry0	B2M/HSC_TFRC/ProEry0	2.206
Mono	ProB	TNF	TRAF2	Mono_ProB	TNF/Mono	TRAF2/ProB	TNF/Mono_TRAF2/ProB	-0.134
ProB	ProEry0	B2M	TFRC	ProB_ProEry0	B2M/ProB	TFRC/ProEry0	B2M/ProB_TFRC/ProEry0	2.129
Endothel	Macrophage2	PLD2	ARFGAP1	Endothel_Macrophage2	PLD2/Endothel	ARFGAP1/Macrophage2	PLD2/Endothel_ARFGAP1/Macrophage2	0.019
Endothel	MyeloPro2	PLD2	ARFGAP1	Endothel_MyeloPro2	PLD2/Endothel	ARFGAP1/MyeloPro2	PLD2/Endothel_ARFGAP1/MyeloPro2	0.07
Endothel	MyeloPro3	PLD2	ARFGAP1	Endothel_MyeloPro3	PLD2/Endothel	ARFGAP1/MyeloPro3	PLD2/Endothel_ARFGAP1/MyeloPro3	0.047
Neutrophile1	ProEry0	B2M	TFRC	Neutrophile1_ProEry0	B2M/Neutrophile1	TFRC/ProEry0	B2M/Neutrophile1_TFRC/ProEry0	2.116
Mono	Endothel	TNF	SEMA4C	Mono_Endothel	TNF/Mono	SEMA4C/Endothel	TNF/Mono_SEMA4C/Endothel	-0.112
Endothel	Endothel	ANGPTL2	TIE1	Endothel_Endothel	ANGPTL2/Endothel	TIE1/Endothel	ANGPTL2/Endothel_TIE1/Endothel	0.335
MSC	Endothel	ANGPTL2	TIE1	MSC_Endothel	ANGPTL2/MSC	TIE1/Endothel	ANGPTL2/MSC_TIE1/Endothel	0.26
CMP	pDC	CCL14	CCR5	CMP_pDC	CCL14/CMP	CCR5/pDC	CCL14/CMP_CCR5/pDC	-0.162
Endothel	pDC	CCL14	CCR5	Endothel_pDC	CCL14/Endothel	CCR5/pDC	CCL14/Endothel_CCR5/pDC	0.015
ProMono	pDC	CCL14	CCR5	ProMono_pDC	CCL14/ProMono	CCR5/pDC	CCL14/ProMono_CCR5/pDC	-0.128
Macrophage2	HSC	ARFGAP1	CHRM3	Macrophage2_HSC	ARFGAP1/Macrophage2	CHRM3/HSC	ARFGAP1/Macrophage2_CHRM3/HSC	-0.085
MyeloPro2	HSC	ARFGAP1	CHRM3	MyeloPro2_HSC	ARFGAP1/MyeloPro2	CHRM3/HSC	ARFGAP1/MyeloPro2_CHRM3/HSC	-0.086
MyeloPro3	HSC	ARFGAP1	CHRM3	MyeloPro3_HSC	ARFGAP1/MyeloPro3	CHRM3/HSC	ARFGAP1/MyeloPro3_CHRM3/HSC	-0.087
Mono	pDC	CCL4L2	CCR5	Mono_pDC	CCL4L2/Mono	CCR5/pDC	CCL4L2/Mono_CCR5/pDC	-0.144
TCell2	pDC	CCL4L2	CCR5	TCell2_pDC	CCL4L2/TCell2	CCR5/pDC	CCL4L2/TCell2_CCR5/pDC	0.017
GMP	ProEry0	B2M	TFRC	GMP_ProEry0	B2M/GMP	TFRC/ProEry0	B2M/GMP_TFRC/ProEry0	2.094
Mono	Endothel	TNF	DAG1	Mono_Endothel	TNF/Mono	DAG1/Endothel	TNF/Mono_DAG1/Endothel	-0.122
Endothel	Endothel	JAG2	NOTCH4	Endothel_Endothel	JAG2/Endothel	NOTCH4/Endothel	JAG2/Endothel_NOTCH4/Endothel	0.304
Endothel	pDC	JAG2	NOTCH4	Endothel_pDC	JAG2/Endothel	NOTCH4/pDC	JAG2/Endothel_NOTCH4/pDC	0.017
Endothel	HSC	EFNB2	EPHB6	Endothel_HSC	EFNB2/Endothel	EPHB6/HSC	EFNB2/Endothel_EPHB6/HSC	0.328
Endothel	MyeloPro2	EFNB2	EPHB6	Endothel_MyeloPro2	EFNB2/Endothel	EPHB6/MyeloPro2	EFNB2/Endothel_EPHB6/MyeloPro2	0.291
Endothel	Endothel	DLL4	NOTCH4	Endothel_Endothel	DLL4/Endothel	NOTCH4/Endothel	DLL4/Endothel_NOTCH4/Endothel	0.311
Endothel	pDC	DLL4	NOTCH4	Endothel_pDC	DLL4/Endothel	NOTCH4/pDC	DLL4/Endothel_NOTCH4/pDC	0.023
Endothel	Endothel	EFNA1	EPHA4	Endothel_Endothel	EFNA1/Endothel	EPHA4/Endothel	EFNA1/Endothel_EPHA4/Endothel	0.062
MSC	Endothel	EFNA1	EPHA4	MSC_Endothel	EFNA1/MSC	EPHA4/Endothel	EFNA1/MSC_EPHA4/Endothel	0.047
MSC	Endothel	EDIL3	ITGB5	MSC_Endothel	EDIL3/MSC	ITGB5/Endothel	EDIL3/MSC_ITGB5/Endothel	0.066
MSC	MSC	EDIL3	ITGB5	MSC_MSC	EDIL3/MSC	ITGB5/MSC	EDIL3/MSC_ITGB5/MSC	0.01
MSC	Macrophage2	EDIL3	ITGB5	MSC_Macrophage2	EDIL3/MSC	ITGB5/Macrophage2	EDIL3/MSC_ITGB5/Macrophage2	-0.129
Neutrophile1	MSC	INHBA	ACVR2A	Neutrophile1_MSC	INHBA/Neutrophile1	ACVR2A/MSC	INHBA/Neutrophile1_ACVR2A/MSC	-0.145
Neutrophile1	pDC	INHBA	ACVR2A	Neutrophile1_pDC	INHBA/Neutrophile1	ACVR2A/pDC	INHBA/Neutrophile1_ACVR2A/pDC	-0.116
Endothel	MSC	BMP2	ACVR2A	Endothel_MSC	BMP2/Endothel	ACVR2A/MSC	BMP2/Endothel_ACVR2A/MSC	-0.024
Endothel	pDC	BMP2	ACVR2A	Endothel_pDC	BMP2/Endothel	ACVR2A/pDC	BMP2/Endothel_ACVR2A/pDC	-0.146
MSC	MSC	BMP5	ACVR2A	MSC_MSC	BMP5/MSC	ACVR2A/MSC	BMP5/MSC_ACVR2A/MSC	0.032
MSC	pDC	BMP5	ACVR2A	MSC_pDC	BMP5/MSC	ACVR2A/pDC	BMP5/MSC_ACVR2A/pDC	-0.356
MSC	MSC	SDC3	COL5A3	MSC_MSC	SDC3/MSC	COL5A3/MSC	SDC3/MSC_COL5A3/MSC	0.052
Macrophage2	MSC	SDC3	COL5A3	Macrophage2_MSC	SDC3/Macrophage2	COL5A3/MSC	SDC3/Macrophage2_COL5A3/MSC	0.12
MSC	MSC	SDC3	PTN	MSC_MSC	SDC3/MSC	PTN/MSC	SDC3/MSC_PTN/MSC	-0.058
Macrophage2	MSC	SDC3	PTN	Macrophage2_MSC	SDC3/Macrophage2	PTN/MSC	SDC3/Macrophage2_PTN/MSC	0.011
LMPP	MSC	BMP3	BMPR1A	LMPP_MSC	BMP3/LMPP	BMPR1A/MSC	BMP3/LMPP_BMPR1A/MSC	-0.166
MyeloPro0	MSC	BMP3	BMPR1A	MyeloPro0_MSC	BMP3/MyeloPro0	BMPR1A/MSC	BMP3/MyeloPro0_BMPR1A/MSC	-0.138
ProEry1	MSC	BMP3	BMPR1A	ProEry1_MSC	BMP3/ProEry1	BMPR1A/MSC	BMP3/ProEry1_BMPR1A/MSC	-0.124
PolyEry2	MSC	BMP6	BMPR1A	PolyEry2_MSC	BMP6/PolyEry2	BMPR1A/MSC	BMP6/PolyEry2_BMPR1A/MSC	-0.099
ProB1IgM	MSC	BMP6	BMPR1A	ProB1IgM_MSC	BMP6/ProB1IgM	BMPR1A/MSC	BMP6/ProB1IgM_BMPR1A/MSC	0.01
ProB2IgM	MSC	BMP6	BMPR1A	ProB2IgM_MSC	BMP6/ProB2IgM	BMPR1A/MSC	BMP6/ProB2IgM_BMPR1A/MSC	0.013
MSC	CMP	SEMA6D	KDR	MSC_CMP	SEMA6D/MSC	KDR/CMP	SEMA6D/MSC_KDR/CMP	-0.092
MSC	Endothel	SEMA6D	KDR	MSC_Endothel	SEMA6D/MSC	KDR/Endothel	SEMA6D/MSC_KDR/Endothel	0.302
PolyEry2	MSC	BMP6	ACVR1	PolyEry2_MSC	BMP6/PolyEry2	ACVR1/MSC	BMP6/PolyEry2_ACVR1/MSC	-0.095
ProB1IgM	MSC	BMP6	ACVR1	ProB1IgM_MSC	BMP6/ProB1IgM	ACVR1/MSC	BMP6/ProB1IgM_ACVR1/MSC	0.033
ProB2IgM	MSC	BMP6	ACVR1	ProB2IgM_MSC	BMP6/ProB2IgM	ACVR1/MSC	BMP6/ProB2IgM_ACVR1/MSC	0.036
Neutrophile1	MSC	INHBA	BAMBI	Neutrophile1_MSC	INHBA/Neutrophile1	BAMBI/MSC	INHBA/Neutrophile1_BAMBI/MSC	-0.168
Neutrophile1	MyeloPro0	INHBA	BAMBI	Neutrophile1_MyeloPro0	INHBA/Neutrophile1	BAMBI/MyeloPro0	INHBA/Neutrophile1_BAMBI/MyeloPro0	-0.172
Neutrophile1	ProMono	INHBA	BAMBI	Neutrophile1_ProMono	INHBA/Neutrophile1	BAMBI/ProMono	INHBA/Neutrophile1_BAMBI/ProMono	-0.135
MSC	CMP	PTGFR	FLT1	MSC_CMP	PTGFR/MSC	FLT1/CMP	PTGFR/MSC_FLT1/CMP	-0.148
MSC	Endothel	PTGFR	FLT1	MSC_Endothel	PTGFR/MSC	FLT1/Endothel	PTGFR/MSC_FLT1/Endothel	0.079
HSC	ProB1IgM	CCL28	CCR10	HSC_ProB1IgM	CCL28/HSC	CCR10/ProB1IgM	CCL28/HSC_CCR10/ProB1IgM	0.098
MSC	ProB1IgM	CCL28	CCR10	MSC_ProB1IgM	CCL28/MSC	CCR10/ProB1IgM	CCL28/MSC_CCR10/ProB1IgM	0.103
ProB	ProB1IgM	CCL28	CCR10	ProB_ProB1IgM	CCL28/ProB	CCR10/ProB1IgM	CCL28/ProB_CCR10/ProB1IgM	0.074
Endothel	TCell2	IL15	IL2RB	Endothel_TCell2	IL15/Endothel	IL2RB/TCell2	IL15/Endothel_IL2RB/TCell2	0.201
Macrophage2	TCell2	IL15	IL2RB	Macrophage2_TCell2	IL15/Macrophage2	IL2RB/TCell2	IL15/Macrophage2_IL2RB/TCell2	0.135
Mono	TCell2	IL15	IL2RB	Mono_TCell2	IL15/Mono	IL2RB/TCell2	IL15/Mono_IL2RB/TCell2	-0.183
Endothel	MSC	INHBB	ACVR2A	Endothel_MSC	INHBB/Endothel	ACVR2A/MSC	INHBB/Endothel_ACVR2A/MSC	0.03
Endothel	pDC	INHBB	ACVR2A	Endothel_pDC	INHBB/Endothel	ACVR2A/pDC	INHBB/Endothel_ACVR2A/pDC	-0.118
LMPP	MSC	BMP3	ACVR1	LMPP_MSC	BMP3/LMPP	ACVR1/MSC	BMP3/LMPP_ACVR1/MSC	-0.162
MyeloPro0	MSC	BMP3	ACVR1	MyeloPro0_MSC	BMP3/MyeloPro0	ACVR1/MSC	BMP3/MyeloPro0_ACVR1/MSC	-0.134
ProEry1	MSC	BMP3	ACVR1	ProEry1_MSC	BMP3/ProEry1	ACVR1/MSC	BMP3/ProEry1_ACVR1/MSC	-0.12
MyeloPro1	ProEry0	B2M	TFRC	MyeloPro1_ProEry0	B2M/MyeloPro1	TFRC/ProEry0	B2M/MyeloPro1_TFRC/ProEry0	2.079
HSC	ProB	TNFSF4	TRAF2	HSC_ProB	TNFSF4/HSC	TRAF2/ProB	TNFSF4/HSC_TRAF2/ProB	-0.112
MSC	ProEry1	VIM	CD44	MSC_ProEry1	VIM/MSC	CD44/ProEry1	VIM/MSC_CD44/ProEry1	2.005
CMP	Mastcells	IL33	IL1RL1	CMP_Mastcells	IL33/CMP	IL1RL1/Mastcells	IL33/CMP_IL1RL1/Mastcells	-0.267
Endothel	Mastcells	IL33	IL1RL1	Endothel_Mastcells	IL33/Endothel	IL1RL1/Mastcells	IL33/Endothel_IL1RL1/Mastcells	0.063
CMP	Endothel	CD226	PVR	CMP_Endothel	CD226/CMP	PVR/Endothel	CD226/CMP_PVR/Endothel	0.049
TCell0	Endothel	CD226	PVR	TCell0_Endothel	CD226/TCell0	PVR/Endothel	CD226/TCell0_PVR/Endothel	0.016
TCell2	Endothel	CD226	PVR	TCell2_Endothel	CD226/TCell2	PVR/Endothel	CD226/TCell2_PVR/Endothel	-0.099
TCell0	Endothel	TIGIT	PVR	TCell0_Endothel	TIGIT/TCell0	PVR/Endothel	TIGIT/TCell0_PVR/Endothel	0.058
TCell2	Endothel	TIGIT	PVR	TCell2_Endothel	TIGIT/TCell2	PVR/Endothel	TIGIT/TCell2_PVR/Endothel	0.069
PlasmaB	TCell0	ICOSLG	ICOS	PlasmaB_TCell0	ICOSLG/PlasmaB	ICOS/TCell0	ICOSLG/PlasmaB_ICOS/TCell0	-0.099
ProB	TCell0	ICOSLG	ICOS	ProB_TCell0	ICOSLG/ProB	ICOS/TCell0	ICOSLG/ProB_ICOS/TCell0	-0.126
CFU-E	Endothel	EPHB4	EFNB2	CFU-E_Endothel	EPHB4/CFU-E	EFNB2/Endothel	EPHB4/CFU-E_EFNB2/Endothel	0.292
Endothel	Endothel	EPHB4	EFNB2	Endothel_Endothel	EPHB4/Endothel	EFNB2/Endothel	EPHB4/Endothel_EFNB2/Endothel	0.44
ProEry2	Endothel	EPHB4	EFNB2	ProEry2_Endothel	EPHB4/ProEry2	EFNB2/Endothel	EPHB4/ProEry2_EFNB2/Endothel	0.308
Mono	LMPP	TNF	TNFRSF21	Mono_LMPP	TNF/Mono	TNFRSF21/LMPP	TNF/Mono_TNFRSF21/LMPP	-0.118
Mono	pDC	TNF	TNFRSF21	Mono_pDC	TNF/Mono	TNFRSF21/pDC	TNF/Mono_TNFRSF21/pDC	-0.274
Endothel	pDC	EFNA1	EPHB1	Endothel_pDC	EFNA1/Endothel	EPHB1/pDC	EFNA1/Endothel_EPHB1/pDC	-0.017
MSC	pDC	EFNA1	EPHB1	MSC_pDC	EFNA1/MSC	EPHB1/pDC	EFNA1/MSC_EPHB1/pDC	-0.03
Endothel	MyeloPro2	OSMR	IL31RA	Endothel_MyeloPro2	OSMR/Endothel	IL31RA/MyeloPro2	OSMR/Endothel_IL31RA/MyeloPro2	-0.117
MSC	MyeloPro2	OSMR	IL31RA	MSC_MyeloPro2	OSMR/MSC	IL31RA/MyeloPro2	OSMR/MSC_IL31RA/MyeloPro2	-0.147
CFU-E	Endothel	ANGPT1	TIE1	CFU-E_Endothel	ANGPT1/CFU-E	TIE1/Endothel	ANGPT1/CFU-E_TIE1/Endothel	0.201
HSC	Endothel	ANGPT1	TIE1	HSC_Endothel	ANGPT1/HSC	TIE1/Endothel	ANGPT1/HSC_TIE1/Endothel	0.149
MSC	Endothel	ANGPT1	TIE1	MSC_Endothel	ANGPT1/MSC	TIE1/Endothel	ANGPT1/MSC_TIE1/Endothel	0.256
HSC	Endothel	TNFSF4	TNFRSF4	HSC_Endothel	TNFSF4/HSC	TNFRSF4/Endothel	TNFSF4/HSC_TNFRSF4/Endothel	-0.126
HSC	ProB1IgM	TNFSF4	TNFRSF4	HSC_ProB1IgM	TNFSF4/HSC	TNFRSF4/ProB1IgM	TNFSF4/HSC_TNFRSF4/ProB1IgM	-0.122
HSC	TCell0	TNFSF4	TNFRSF4	HSC_TCell0	TNFSF4/HSC	TNFRSF4/TCell0	TNFSF4/HSC_TNFRSF4/TCell0	-0.119
MSC	MSC	NID2	COL13A1	MSC_MSC	NID2/MSC	COL13A1/MSC	NID2/MSC_COL13A1/MSC	0.063
MSC	MyeloPro0	NID2	COL13A1	MSC_MyeloPro0	NID2/MSC	COL13A1/MyeloPro0	NID2/MSC_COL13A1/MyeloPro0	-0.198
Macrophage1	ProEry1	VIM	CD44	Macrophage1_ProEry1	VIM/Macrophage1	CD44/ProEry1	VIM/Macrophage1_CD44/ProEry1	1.632
CFU-E	Endothel	ANGPT1	TEK	CFU-E_Endothel	ANGPT1/CFU-E	TEK/Endothel	ANGPT1/CFU-E_TEK/Endothel	0.135
HSC	Endothel	ANGPT1	TEK	HSC_Endothel	ANGPT1/HSC	TEK/Endothel	ANGPT1/HSC_TEK/Endothel	0.083
MSC	Endothel	ANGPT1	TEK	MSC_Endothel	ANGPT1/MSC	TEK/Endothel	ANGPT1/MSC_TEK/Endothel	0.191
MSC	CMP	VEGFC	KDR	MSC_CMP	VEGFC/MSC	KDR/CMP	VEGFC/MSC_KDR/CMP	-0.117
MSC	Endothel	VEGFC	KDR	MSC_Endothel	VEGFC/MSC	KDR/Endothel	VEGFC/MSC_KDR/Endothel	0.288
TCell0	Endothel	CD96	PVR	TCell0_Endothel	CD96/TCell0	PVR/Endothel	CD96/TCell0_PVR/Endothel	0.069
TCell1	Endothel	CD96	PVR	TCell1_Endothel	CD96/TCell1	PVR/Endothel	CD96/TCell1_PVR/Endothel	0.061
TCell2	Endothel	CD96	PVR	TCell2_Endothel	CD96/TCell2	PVR/Endothel	CD96/TCell2_PVR/Endothel	0.077
TCell0	MSC	CCL5	SDC4	TCell0_MSC	CCL5/TCell0	SDC4/MSC	CCL5/TCell0_SDC4/MSC	0.159
TCell2	MSC	CCL5	SDC4	TCell2_MSC	CCL5/TCell2	SDC4/MSC	CCL5/TCell2_SDC4/MSC	0.097
Endothel	Endothel	FAT4	DCHS1	Endothel_Endothel	FAT4/Endothel	DCHS1/Endothel	FAT4/Endothel_DCHS1/Endothel	0.126
MSC	Endothel	FAT4	DCHS1	MSC_Endothel	FAT4/MSC	DCHS1/Endothel	FAT4/MSC_DCHS1/Endothel	0.059
MSC	HSC	TCTN1	TMEM67	MSC_HSC	TCTN1/MSC	TMEM67/HSC	TCTN1/MSC_TMEM67/HSC	0.053
MSC	MSC	TCTN1	TMEM67	MSC_MSC	TCTN1/MSC	TMEM67/MSC	TCTN1/MSC_TMEM67/MSC	0.05
MSC	CMP	VEGFC	FLT1	MSC_CMP	VEGFC/MSC	FLT1/CMP	VEGFC/MSC_FLT1/CMP	-0.133
MSC	Endothel	VEGFC	FLT1	MSC_Endothel	VEGFC/MSC	FLT1/Endothel	VEGFC/MSC_FLT1/Endothel	0.159
CFU-E	MSC	PDGFC	PDGFRB	CFU-E_MSC	PDGFC/CFU-E	PDGFRB/MSC	PDGFC/CFU-E_PDGFRB/MSC	-0.312
HSC	MSC	PDGFC	PDGFRB	HSC_MSC	PDGFC/HSC	PDGFRB/MSC	PDGFC/HSC_PDGFRB/MSC	0.197
Macrophage2	MSC	PDGFC	PDGFRB	Macrophage2_MSC	PDGFC/Macrophage2	PDGFRB/MSC	PDGFC/Macrophage2_PDGFRB/MSC	0.148
Mastcells	MSC	PDGFC	PDGFRB	Mastcells_MSC	PDGFC/Mastcells	PDGFRB/MSC	PDGFC/Mastcells_PDGFRB/MSC	-0.334
PolyEry2	Endothel	EDN1	EDNRB	PolyEry2_Endothel	EDN1/PolyEry2	EDNRB/Endothel	EDN1/PolyEry2_EDNRB/Endothel	-0.144
PolyEry2	MSC	EDN1	EDNRB	PolyEry2_MSC	EDN1/PolyEry2	EDNRB/MSC	EDN1/PolyEry2_EDNRB/MSC	-0.138
ProB2IgM	Endothel	EDN1	EDNRB	ProB2IgM_Endothel	EDN1/ProB2IgM	EDNRB/Endothel	EDN1/ProB2IgM_EDNRB/Endothel	-0.187
ProB2IgM	MSC	EDN1	EDNRB	ProB2IgM_MSC	EDN1/ProB2IgM	EDNRB/MSC	EDN1/ProB2IgM_EDNRB/MSC	-0.181
CMP	CMP	CD200R1	CD200R1	CMP_CMP	CD200R1/CMP	CD200R1/CMP	CD200R1/CMP_CD200R1/CMP	-0.103
Mastcells	CMP	CD200R1	CD200R1	Mastcells_CMP	CD200R1/Mastcells	CD200R1/CMP	CD200R1/Mastcells_CD200R1/CMP	-0.15
CMP	Mastcells	CD200R1	CD200R1	CMP_Mastcells	CD200R1/CMP	CD200R1/Mastcells	CD200R1/CMP_CD200R1/Mastcells	-0.15
Mastcells	Mastcells	CD200R1	CD200R1	Mastcells_Mastcells	CD200R1/Mastcells	CD200R1/Mastcells	CD200R1/Mastcells_CD200R1/Mastcells	-0.038
Endothel	Mastcells	COL4A1	ITGB8	Endothel_Mastcells	COL4A1/Endothel	ITGB8/Mastcells	COL4A1/Endothel_ITGB8/Mastcells	0.257
MSC	Mastcells	COL4A1	ITGB8	MSC_Mastcells	COL4A1/MSC	ITGB8/Mastcells	COL4A1/MSC_ITGB8/Mastcells	0.077
MyeloPro3	Mastcells	COL4A1	ITGB8	MyeloPro3_Mastcells	COL4A1/MyeloPro3	ITGB8/Mastcells	COL4A1/MyeloPro3_ITGB8/Mastcells	-0.226
ProMono	Mastcells	COL4A1	ITGB8	ProMono_Mastcells	COL4A1/ProMono	ITGB8/Mastcells	COL4A1/ProMono_ITGB8/Mastcells	-0.21
HSC	MSC	FGF7	FGFR3	HSC_MSC	FGF7/HSC	FGFR3/MSC	FGF7/HSC_FGFR3/MSC	-0.111
MSC	MSC	FGF7	FGFR3	MSC_MSC	FGF7/MSC	FGFR3/MSC	FGF7/MSC_FGFR3/MSC	-0.007
MyeloPro0	MSC	FGF7	FGFR3	MyeloPro0_MSC	FGF7/MyeloPro0	FGFR3/MSC	FGF7/MyeloPro0_FGFR3/MSC	-0.151
ProMono	MSC	FGF7	FGFR3	ProMono_MSC	FGF7/ProMono	FGFR3/MSC	FGF7/ProMono_FGFR3/MSC	-0.157
Endothel	Endothel	LAMB1	ITGA1	Endothel_Endothel	LAMB1/Endothel	ITGA1/Endothel	LAMB1/Endothel_ITGA1/Endothel	0.154
Endothel	MSC	LAMB1	ITGA1	Endothel_MSC	LAMB1/Endothel	ITGA1/MSC	LAMB1/Endothel_ITGA1/MSC	0.051
MSC	Endothel	LAMB1	ITGA1	MSC_Endothel	LAMB1/MSC	ITGA1/Endothel	LAMB1/MSC_ITGA1/Endothel	0.262
MSC	MSC	LAMB1	ITGA1	MSC_MSC	LAMB1/MSC	ITGA1/MSC	LAMB1/MSC_ITGA1/MSC	0.159
ProEry1	CFU-E	UBA52	ACVR1	ProEry1_CFU-E	UBA52/ProEry1	ACVR1/CFU-E	UBA52/ProEry1_ACVR1/CFU-E	1.569
Endothel	CMP	SELP	CD34	Endothel_CMP	SELP/Endothel	CD34/CMP	SELP/Endothel_CD34/CMP	-0.155
Endothel	Endothel	SELP	CD34	Endothel_Endothel	SELP/Endothel	CD34/Endothel	SELP/Endothel_CD34/Endothel	-0.356
Endothel	HSC	SELP	CD34	Endothel_HSC	SELP/Endothel	CD34/HSC	SELP/Endothel_CD34/HSC	-0.418
HSC	MSC	PDGFD	PDGFRB	HSC_MSC	PDGFD/HSC	PDGFRB/MSC	PDGFD/HSC_PDGFRB/MSC	0.151
MSC	MSC	PDGFD	PDGFRB	MSC_MSC	PDGFD/MSC	PDGFRB/MSC	PDGFD/MSC_PDGFRB/MSC	0.193
MyeloPro0	MSC	PDGFD	PDGFRB	MyeloPro0_MSC	PDGFD/MyeloPro0	PDGFRB/MSC	PDGFD/MyeloPro0_PDGFRB/MSC	-0.337
TCell2	MSC	PDGFD	PDGFRB	TCell2_MSC	PDGFD/TCell2	PDGFRB/MSC	PDGFD/TCell2_PDGFRB/MSC	0.17
CMP	pDC	FARP2	PLXNA4	CMP_pDC	FARP2/CMP	PLXNA4/pDC	FARP2/CMP_PLXNA4/pDC	-0.024
ProB2IgM	pDC	FARP2	PLXNA4	ProB2IgM_pDC	FARP2/ProB2IgM	PLXNA4/pDC	FARP2/ProB2IgM_PLXNA4/pDC	-0.202
ProEry2	pDC	FARP2	PLXNA4	ProEry2_pDC	FARP2/ProEry2	PLXNA4/pDC	FARP2/ProEry2_PLXNA4/pDC	-0.033
pDC	pDC	FARP2	PLXNA4	pDC_pDC	FARP2/pDC	PLXNA4/pDC	FARP2/pDC_PLXNA4/pDC	-0.035
MSC	Endothel	SLIT2	ROBO4	MSC_Endothel	SLIT2/MSC	ROBO4/Endothel	SLIT2/MSC_ROBO4/Endothel	0.235
MSC	HSC	SLIT2	ROBO4	MSC_HSC	SLIT2/MSC	ROBO4/HSC	SLIT2/MSC_ROBO4/HSC	-0.144
MyeloPro0	Endothel	SLIT2	ROBO4	MyeloPro0_Endothel	SLIT2/MyeloPro0	ROBO4/Endothel	SLIT2/MyeloPro0_ROBO4/Endothel	-0.293
MyeloPro0	HSC	SLIT2	ROBO4	MyeloPro0_HSC	SLIT2/MyeloPro0	ROBO4/HSC	SLIT2/MyeloPro0_ROBO4/HSC	-0.145
MSC	Endothel	COL6A3	ITGA1	MSC_Endothel	COL6A3/MSC	ITGA1/Endothel	COL6A3/MSC_ITGA1/Endothel	0.357
MSC	MSC	COL6A3	ITGA1	MSC_MSC	COL6A3/MSC	ITGA1/MSC	COL6A3/MSC_ITGA1/MSC	0.254
MyeloPro3	Endothel	COL6A3	ITGA1	MyeloPro3_Endothel	COL6A3/MyeloPro3	ITGA1/Endothel	COL6A3/MyeloPro3_ITGA1/Endothel	-0.297
MyeloPro3	MSC	COL6A3	ITGA1	MyeloPro3_MSC	COL6A3/MyeloPro3	ITGA1/MSC	COL6A3/MyeloPro3_ITGA1/MSC	-0.282
Endothel	Endothel	SFRP1	FZD6	Endothel_Endothel	SFRP1/Endothel	FZD6/Endothel	SFRP1/Endothel_FZD6/Endothel	-0.118
MSC	Endothel	SFRP1	FZD6	MSC_Endothel	SFRP1/MSC	FZD6/Endothel	SFRP1/MSC_FZD6/Endothel	-0.271
Endothel	ProB2IgM	SFRP1	FZD6	Endothel_ProB2IgM	SFRP1/Endothel	FZD6/ProB2IgM	SFRP1/Endothel_FZD6/ProB2IgM	-0.083
MSC	ProB2IgM	SFRP1	FZD6	MSC_ProB2IgM	SFRP1/MSC	FZD6/ProB2IgM	SFRP1/MSC_FZD6/ProB2IgM	-0.29
Endothel	Endothel	LAMB2	ITGB4	Endothel_Endothel	LAMB2/Endothel	ITGB4/Endothel	LAMB2/Endothel_ITGB4/Endothel	0.069
HSC	Endothel	LAMB2	ITGB4	HSC_Endothel	LAMB2/HSC	ITGB4/Endothel	LAMB2/HSC_ITGB4/Endothel	-0.106
MSC	Endothel	LAMB2	ITGB4	MSC_Endothel	LAMB2/MSC	ITGB4/Endothel	LAMB2/MSC_ITGB4/Endothel	-0.001
ProMono	Endothel	LAMB2	ITGB4	ProMono_Endothel	LAMB2/ProMono	ITGB4/Endothel	LAMB2/ProMono_ITGB4/Endothel	-0.102
BasoEry2	Endothel	SORBS1	ITGA1	BasoEry2_Endothel	SORBS1/BasoEry2	ITGA1/Endothel	SORBS1/BasoEry2_ITGA1/Endothel	0.17
RetiEry	Endothel	SORBS1	ITGA1	RetiEry_Endothel	SORBS1/RetiEry	ITGA1/Endothel	SORBS1/RetiEry_ITGA1/Endothel	0.146
BasoEry2	MSC	SORBS1	ITGA1	BasoEry2_MSC	SORBS1/BasoEry2	ITGA1/MSC	SORBS1/BasoEry2_ITGA1/MSC	0.067
RetiEry	MSC	SORBS1	ITGA1	RetiEry_MSC	SORBS1/RetiEry	ITGA1/MSC	SORBS1/RetiEry_ITGA1/MSC	0.043
Endothel	Neutrophile2	CXCL2	CXCR1	Endothel_Neutrophile2	CXCL2/Endothel	CXCR1/Neutrophile2	CXCL2/Endothel_CXCR1/Neutrophile2	-0.229
HSC	Neutrophile2	CXCL2	CXCR1	HSC_Neutrophile2	CXCL2/HSC	CXCR1/Neutrophile2	CXCL2/HSC_CXCR1/Neutrophile2	-0.147
Macrophage2	Neutrophile2	CXCL2	CXCR1	Macrophage2_Neutrophile2	CXCL2/Macrophage2	CXCR1/Neutrophile2	CXCL2/Macrophage2_CXCR1/Neutrophile2	-0.164
Mono	Neutrophile2	CXCL2	CXCR1	Mono_Neutrophile2	CXCL2/Mono	CXCR1/Neutrophile2	CXCL2/Mono_CXCR1/Neutrophile2	-0.205
CFU-E	Endothel	PDGFC	FLT4	CFU-E_Endothel	PDGFC/CFU-E	FLT4/Endothel	PDGFC/CFU-E_FLT4/Endothel	-0.127
HSC	Endothel	PDGFC	FLT4	HSC_Endothel	PDGFC/HSC	FLT4/Endothel	PDGFC/HSC_FLT4/Endothel	0.179
Macrophage2	Endothel	PDGFC	FLT4	Macrophage2_Endothel	PDGFC/Macrophage2	FLT4/Endothel	PDGFC/Macrophage2_FLT4/Endothel	0.13
Mastcells	Endothel	PDGFC	FLT4	Mastcells_Endothel	PDGFC/Mastcells	FLT4/Endothel	PDGFC/Mastcells_FLT4/Endothel	-0.149
Endothel	HSC	EFNA1	EPHB6	Endothel_HSC	EFNA1/Endothel	EPHB6/HSC	EFNA1/Endothel_EPHB6/HSC	0.11
MSC	HSC	EFNA1	EPHB6	MSC_HSC	EFNA1/MSC	EPHB6/HSC	EFNA1/MSC_EPHB6/HSC	0.096
Endothel	MyeloPro2	EFNA1	EPHB6	Endothel_MyeloPro2	EFNA1/Endothel	EPHB6/MyeloPro2	EFNA1/Endothel_EPHB6/MyeloPro2	0.073
MSC	MyeloPro2	EFNA1	EPHB6	MSC_MyeloPro2	EFNA1/MSC	EPHB6/MyeloPro2	EFNA1/MSC_EPHB6/MyeloPro2	0.059
CMP	TCell2	CXCL16	CXCR6	CMP_TCell2	CXCL16/CMP	CXCR6/TCell2	CXCL16/CMP_CXCR6/TCell2	0.117
MSC	TCell2	CXCL16	CXCR6	MSC_TCell2	CXCL16/MSC	CXCR6/TCell2	CXCL16/MSC_CXCR6/TCell2	0.061
Macrophage2	TCell2	CXCL16	CXCR6	Macrophage2_TCell2	CXCL16/Macrophage2	CXCR6/TCell2	CXCL16/Macrophage2_CXCR6/TCell2	0.085
Mono	TCell2	CXCL16	CXCR6	Mono_TCell2	CXCL16/Mono	CXCR6/TCell2	CXCL16/Mono_CXCR6/TCell2	0.058
MyeloPro1	CMP	PLAU	ST14	MyeloPro1_CMP	PLAU/MyeloPro1	ST14/CMP	PLAU/MyeloPro1_ST14/CMP	-0.129
MyeloPro1	Macrophage1	PLAU	ST14	MyeloPro1_Macrophage1	PLAU/MyeloPro1	ST14/Macrophage1	PLAU/MyeloPro1_ST14/Macrophage1	-0.082
MyeloPro1	Mono	PLAU	ST14	MyeloPro1_Mono	PLAU/MyeloPro1	ST14/Mono	PLAU/MyeloPro1_ST14/Mono	-0.08
MyeloPro1	pDC	PLAU	ST14	MyeloPro1_pDC	PLAU/MyeloPro1	ST14/pDC	PLAU/MyeloPro1_ST14/pDC	-0.157
Macrophage1	Endothel	DUSP18	ITGB4	Macrophage1_Endothel	DUSP18/Macrophage1	ITGB4/Endothel	DUSP18/Macrophage1_ITGB4/Endothel	-0.01
Macrophage2	Endothel	DUSP18	ITGB4	Macrophage2_Endothel	DUSP18/Macrophage2	ITGB4/Endothel	DUSP18/Macrophage2_ITGB4/Endothel	-0.115
Mono	Endothel	DUSP18	ITGB4	Mono_Endothel	DUSP18/Mono	ITGB4/Endothel	DUSP18/Mono_ITGB4/Endothel	-0.109
MyeloPro3	Endothel	DUSP18	ITGB4	MyeloPro3_Endothel	DUSP18/MyeloPro3	ITGB4/Endothel	DUSP18/MyeloPro3_ITGB4/Endothel	-0.098
Endothel	CMP	PLXNA2	FARP2	Endothel_CMP	PLXNA2/Endothel	FARP2/CMP	PLXNA2/Endothel_FARP2/CMP	0.099
Endothel	ProB2IgM	PLXNA2	FARP2	Endothel_ProB2IgM	PLXNA2/Endothel	FARP2/ProB2IgM	PLXNA2/Endothel_FARP2/ProB2IgM	-0.085
Endothel	ProEry2	PLXNA2	FARP2	Endothel_ProEry2	PLXNA2/Endothel	FARP2/ProEry2	PLXNA2/Endothel_FARP2/ProEry2	0.09
Endothel	pDC	PLXNA2	FARP2	Endothel_pDC	PLXNA2/Endothel	FARP2/pDC	PLXNA2/Endothel_FARP2/pDC	0.088
Endothel	Endothel	CXCL2	DPP4	Endothel_Endothel	CXCL2/Endothel	DPP4/Endothel	CXCL2/Endothel_DPP4/Endothel	0.318
HSC	Endothel	CXCL2	DPP4	HSC_Endothel	CXCL2/HSC	DPP4/Endothel	CXCL2/HSC_DPP4/Endothel	0.037
Macrophage2	Endothel	CXCL2	DPP4	Macrophage2_Endothel	CXCL2/Macrophage2	DPP4/Endothel	CXCL2/Macrophage2_DPP4/Endothel	0.106
Mono	Endothel	CXCL2	DPP4	Mono_Endothel	CXCL2/Mono	DPP4/Endothel	CXCL2/Mono_DPP4/Endothel	0.295
Endothel	MSC	PROS1	AXL	Endothel_MSC	PROS1/Endothel	AXL/MSC	PROS1/Endothel_AXL/MSC	0.13
Endothel	MyeloPro0	PROS1	AXL	Endothel_MyeloPro0	PROS1/Endothel	AXL/MyeloPro0	PROS1/Endothel_AXL/MyeloPro0	-0.138
MSC	MSC	PROS1	AXL	MSC_MSC	PROS1/MSC	AXL/MSC	PROS1/MSC_AXL/MSC	0.099
MSC	MyeloPro0	PROS1	AXL	MSC_MyeloPro0	PROS1/MSC	AXL/MyeloPro0	PROS1/MSC_AXL/MyeloPro0	-0.104
Mastcells	Endothel	OSM	OSMR	Mastcells_Endothel	OSM/Mastcells	OSMR/Endothel	OSM/Mastcells_OSMR/Endothel	-0.216
Mastcells	MSC	OSM	OSMR	Mastcells_MSC	OSM/Mastcells	OSMR/MSC	OSM/Mastcells_OSMR/MSC	-0.098
Mono	Endothel	OSM	OSMR	Mono_Endothel	OSM/Mono	OSMR/Endothel	OSM/Mono_OSMR/Endothel	0.117
Mono	MSC	OSM	OSMR	Mono_MSC	OSM/Mono	OSMR/MSC	OSM/Mono_OSMR/MSC	0.235
MSC	Endothel	ANGPTL4	TIE1	MSC_Endothel	ANGPTL4/MSC	TIE1/Endothel	ANGPTL4/MSC_TIE1/Endothel	0.027
MyeloPro0	Endothel	ANGPTL4	TIE1	MyeloPro0_Endothel	ANGPTL4/MyeloPro0	TIE1/Endothel	ANGPTL4/MyeloPro0_TIE1/Endothel	-0.245
ProEry1	Endothel	ANGPTL4	TIE1	ProEry1_Endothel	ANGPTL4/ProEry1	TIE1/Endothel	ANGPTL4/ProEry1_TIE1/Endothel	-0.223
ProMono	Endothel	ANGPTL4	TIE1	ProMono_Endothel	ANGPTL4/ProMono	TIE1/Endothel	ANGPTL4/ProMono_TIE1/Endothel	-0.283
Endothel	Endothel	JAM3	JAM3	Endothel_Endothel	JAM3/Endothel	JAM3/Endothel	JAM3/Endothel_JAM3/Endothel	0.162
Endothel	MSC	JAM3	JAM3	Endothel_MSC	JAM3/Endothel	JAM3/MSC	JAM3/Endothel_JAM3/MSC	0.126
MSC	Endothel	JAM3	JAM3	MSC_Endothel	JAM3/MSC	JAM3/Endothel	JAM3/MSC_JAM3/Endothel	0.126
MSC	MSC	JAM3	JAM3	MSC_MSC	JAM3/MSC	JAM3/MSC	JAM3/MSC_JAM3/MSC	0.09
Endothel	Endothel	EFNA1	EPHA2	Endothel_Endothel	EFNA1/Endothel	EPHA2/Endothel	EFNA1/Endothel_EPHA2/Endothel	0.177
Endothel	pDC	EFNA1	EPHA2	Endothel_pDC	EFNA1/Endothel	EPHA2/pDC	EFNA1/Endothel_EPHA2/pDC	0.09
MSC	Endothel	EFNA1	EPHA2	MSC_Endothel	EFNA1/MSC	EPHA2/Endothel	EFNA1/MSC_EPHA2/Endothel	0.164
MSC	pDC	EFNA1	EPHA2	MSC_pDC	EFNA1/MSC	EPHA2/pDC	EFNA1/MSC_EPHA2/pDC	0.077
Endothel	LMPP	SELP	CD24	Endothel_LMPP	SELP/Endothel	CD24/LMPP	SELP/Endothel_CD24/LMPP	-0.702
Endothel	Neutrophile1	SELP	CD24	Endothel_Neutrophile1	SELP/Endothel	CD24/Neutrophile1	SELP/Endothel_CD24/Neutrophile1	-1.058
Endothel	Neutrophile2	SELP	CD24	Endothel_Neutrophile2	SELP/Endothel	CD24/Neutrophile2	SELP/Endothel_CD24/Neutrophile2	-0.477
Endothel	PlasmaB	SELP	CD24	Endothel_PlasmaB	SELP/Endothel	CD24/PlasmaB	SELP/Endothel_CD24/PlasmaB	-0.302
Endothel	ProB	SELP	CD24	Endothel_ProB	SELP/Endothel	CD24/ProB	SELP/Endothel_CD24/ProB	-0.821
Endothel	MSC	HBEGF	EGFR	Endothel_MSC	HBEGF/Endothel	EGFR/MSC	HBEGF/Endothel_EGFR/MSC	0.053
Macrophage1	MSC	HBEGF	EGFR	Macrophage1_MSC	HBEGF/Macrophage1	EGFR/MSC	HBEGF/Macrophage1_EGFR/MSC	0.019
Macrophage2	MSC	HBEGF	EGFR	Macrophage2_MSC	HBEGF/Macrophage2	EGFR/MSC	HBEGF/Macrophage2_EGFR/MSC	-0.001
Mono	MSC	HBEGF	EGFR	Mono_MSC	HBEGF/Mono	EGFR/MSC	HBEGF/Mono_EGFR/MSC	0.06
MyeloPro3	MSC	HBEGF	EGFR	MyeloPro3_MSC	HBEGF/MyeloPro3	EGFR/MSC	HBEGF/MyeloPro3_EGFR/MSC	-0.148
Endothel	MSC	JAG1	NOTCH3	Endothel_MSC	JAG1/Endothel	NOTCH3/MSC	JAG1/Endothel_NOTCH3/MSC	0.225
MSC	MSC	JAG1	NOTCH3	MSC_MSC	JAG1/MSC	NOTCH3/MSC	JAG1/MSC_NOTCH3/MSC	0.251
MyeloPro0	MSC	JAG1	NOTCH3	MyeloPro0_MSC	JAG1/MyeloPro0	NOTCH3/MSC	JAG1/MyeloPro0_NOTCH3/MSC	-0.225
MyeloPro3	MSC	JAG1	NOTCH3	MyeloPro3_MSC	JAG1/MyeloPro3	NOTCH3/MSC	JAG1/MyeloPro3_NOTCH3/MSC	-0.24
ProMono	MSC	JAG1	NOTCH3	ProMono_MSC	JAG1/ProMono	NOTCH3/MSC	JAG1/ProMono_NOTCH3/MSC	-0.23
CFU-E	Neutrophile2	IL1B	IL1R2	CFU-E_Neutrophile2	IL1B/CFU-E	IL1R2/Neutrophile2	IL1B/CFU-E_IL1R2/Neutrophile2	-0.099
CMP	Neutrophile2	IL1B	IL1R2	CMP_Neutrophile2	IL1B/CMP	IL1R2/Neutrophile2	IL1B/CMP_IL1R2/Neutrophile2	0.185
HSC	Neutrophile2	IL1B	IL1R2	HSC_Neutrophile2	IL1B/HSC	IL1R2/Neutrophile2	IL1B/HSC_IL1R2/Neutrophile2	0.097
Macrophage2	Neutrophile2	IL1B	IL1R2	Macrophage2_Neutrophile2	IL1B/Macrophage2	IL1R2/Neutrophile2	IL1B/Macrophage2_IL1R2/Neutrophile2	0.15
Mono	Neutrophile2	IL1B	IL1R2	Mono_Neutrophile2	IL1B/Mono	IL1R2/Neutrophile2	IL1B/Mono_IL1R2/Neutrophile2	0.29
HSC	MSC	ROBO3	NCAM1	HSC_MSC	ROBO3/HSC	NCAM1/MSC	ROBO3/HSC_NCAM1/MSC	-0.055
HSC	MyeloPro0	ROBO3	NCAM1	HSC_MyeloPro0	ROBO3/HSC	NCAM1/MyeloPro0	ROBO3/HSC_NCAM1/MyeloPro0	-0.268
HSC	PolyEry2	ROBO3	NCAM1	HSC_PolyEry2	ROBO3/HSC	NCAM1/PolyEry2	ROBO3/HSC_NCAM1/PolyEry2	-0.13
MyeloPro0	CFU-E	UBA52	ACVR1	MyeloPro0_CFU-E	UBA52/MyeloPro0	ACVR1/CFU-E	UBA52/MyeloPro0_ACVR1/CFU-E	1.567
HSC	ProMono	ROBO3	NCAM1	HSC_ProMono	ROBO3/HSC	NCAM1/ProMono	ROBO3/HSC_NCAM1/ProMono	-0.169
MSC	MSC	GFRA1	NCAM1	MSC_MSC	GFRA1/MSC	NCAM1/MSC	GFRA1/MSC_NCAM1/MSC	-0.004
MSC	MyeloPro0	GFRA1	NCAM1	MSC_MyeloPro0	GFRA1/MSC	NCAM1/MyeloPro0	GFRA1/MSC_NCAM1/MyeloPro0	-0.314
MSC	PolyEry2	GFRA1	NCAM1	MSC_PolyEry2	GFRA1/MSC	NCAM1/PolyEry2	GFRA1/MSC_NCAM1/PolyEry2	-0.176
MyeloPro1	CFU-E	UBA52	ACVR1	MyeloPro1_CFU-E	UBA52/MyeloPro1	ACVR1/CFU-E	UBA52/MyeloPro1_ACVR1/CFU-E	1.53
MSC	ProMono	GFRA1	NCAM1	MSC_ProMono	GFRA1/MSC	NCAM1/ProMono	GFRA1/MSC_NCAM1/ProMono	-0.215
Neutrophile1	CMP	INHBA	TGFBR3	Neutrophile1_CMP	INHBA/Neutrophile1	TGFBR3/CMP	INHBA/Neutrophile1_TGFBR3/CMP	-0.147
Neutrophile1	Endothel	INHBA	TGFBR3	Neutrophile1_Endothel	INHBA/Neutrophile1	TGFBR3/Endothel	INHBA/Neutrophile1_TGFBR3/Endothel	-0.368
Neutrophile1	MSC	INHBA	TGFBR3	Neutrophile1_MSC	INHBA/Neutrophile1	TGFBR3/MSC	INHBA/Neutrophile1_TGFBR3/MSC	-0.228
Neutrophile1	ProMono	INHBA	TGFBR3	Neutrophile1_ProMono	INHBA/Neutrophile1	TGFBR3/ProMono	INHBA/Neutrophile1_TGFBR3/ProMono	-0.124
Neutrophile1	TCell2	INHBA	TGFBR3	Neutrophile1_TCell2	INHBA/Neutrophile1	TGFBR3/TCell2	INHBA/Neutrophile1_TGFBR3/TCell2	-0.119
Endothel	Endothel	CXCL12	DPP4	Endothel_Endothel	CXCL12/Endothel	DPP4/Endothel	CXCL12/Endothel_DPP4/Endothel	0.082
MSC	Neutrophile2	CXCL12	ITGB1	MSC_Neutrophile2	CXCL12/MSC	ITGB1/Neutrophile2	CXCL12/MSC_ITGB1/Neutrophile2	1.427
Macrophage2	Endothel	CXCL12	DPP4	Macrophage2_Endothel	CXCL12/Macrophage2	DPP4/Endothel	CXCL12/Macrophage2_DPP4/Endothel	-0.006
MyeloPro0	Endothel	CXCL12	DPP4	MyeloPro0_Endothel	CXCL12/MyeloPro0	DPP4/Endothel	CXCL12/MyeloPro0_DPP4/Endothel	-0.153
ProMono	Endothel	CXCL12	DPP4	ProMono_Endothel	CXCL12/ProMono	DPP4/Endothel	CXCL12/ProMono_DPP4/Endothel	-0.211
Endothel	MSC	CACNA1C	NCAM1	Endothel_MSC	CACNA1C/Endothel	NCAM1/MSC	CACNA1C/Endothel_NCAM1/MSC	-0.035
Endothel	MyeloPro0	CACNA1C	NCAM1	Endothel_MyeloPro0	CACNA1C/Endothel	NCAM1/MyeloPro0	CACNA1C/Endothel_NCAM1/MyeloPro0	-0.257
Endothel	PolyEry2	CACNA1C	NCAM1	Endothel_PolyEry2	CACNA1C/Endothel	NCAM1/PolyEry2	CACNA1C/Endothel_NCAM1/PolyEry2	-0.119
MyeloPro3	ProEry1	VIM	CD44	MyeloPro3_ProEry1	VIM/MyeloPro3	CD44/ProEry1	VIM/MyeloPro3_CD44/ProEry1	1.545
Endothel	ProMono	CACNA1C	NCAM1	Endothel_ProMono	CACNA1C/Endothel	NCAM1/ProMono	CACNA1C/Endothel_NCAM1/ProMono	-0.158
MSC	Endothel	SDC4	CXCL12	MSC_Endothel	SDC4/MSC	CXCL12/Endothel	SDC4/MSC_CXCL12/Endothel	0.127
MSC	MSC	SDC4	CXCL12	MSC_MSC	SDC4/MSC	CXCL12/MSC	SDC4/MSC_CXCL12/MSC	0.019
MSC	Macrophage2	SDC4	CXCL12	MSC_Macrophage2	SDC4/MSC	CXCL12/Macrophage2	SDC4/MSC_CXCL12/Macrophage2	0.04
MSC	MyeloPro0	SDC4	CXCL12	MSC_MyeloPro0	SDC4/MSC	CXCL12/MyeloPro0	SDC4/MSC_CXCL12/MyeloPro0	-0.106
MSC	ProMono	SDC4	CXCL12	MSC_ProMono	SDC4/MSC	CXCL12/ProMono	SDC4/MSC_CXCL12/ProMono	-0.164
LMPP	ProB2IgM	ABCA1	RIMS2	LMPP_ProB2IgM	ABCA1/LMPP	RIMS2/ProB2IgM	ABCA1/LMPP_RIMS2/ProB2IgM	-0.121
MSC	ProB2IgM	ABCA1	RIMS2	MSC_ProB2IgM	ABCA1/MSC	RIMS2/ProB2IgM	ABCA1/MSC_RIMS2/ProB2IgM	-0.126
Macrophage2	ProB2IgM	ABCA1	RIMS2	Macrophage2_ProB2IgM	ABCA1/Macrophage2	RIMS2/ProB2IgM	ABCA1/Macrophage2_RIMS2/ProB2IgM	-0.143
Mono	ProB2IgM	ABCA1	RIMS2	Mono_ProB2IgM	ABCA1/Mono	RIMS2/ProB2IgM	ABCA1/Mono_RIMS2/ProB2IgM	-0.097
ProB	ProB2IgM	ABCA1	RIMS2	ProB_ProB2IgM	ABCA1/ProB	RIMS2/ProB2IgM	ABCA1/ProB_RIMS2/ProB2IgM	-0.086
HSC	MSC	MFGE8	PDGFRB	HSC_MSC	MFGE8/HSC	PDGFRB/MSC	MFGE8/HSC_PDGFRB/MSC	0.137
MSC	MSC	MFGE8	PDGFRB	MSC_MSC	MFGE8/MSC	PDGFRB/MSC	MFGE8/MSC_PDGFRB/MSC	0.218
MyeloPro0	MSC	MFGE8	PDGFRB	MyeloPro0_MSC	MFGE8/MyeloPro0	PDGFRB/MSC	MFGE8/MyeloPro0_PDGFRB/MSC	0.181
ProB	MSC	MFGE8	PDGFRB	ProB_MSC	MFGE8/ProB	PDGFRB/MSC	MFGE8/ProB_PDGFRB/MSC	0.182
ProMono	MSC	MFGE8	PDGFRB	ProMono_MSC	MFGE8/ProMono	PDGFRB/MSC	MFGE8/ProMono_PDGFRB/MSC	0.193
MyeloPro3	CFU-E	UBA52	ACVR1	MyeloPro3_CFU-E	UBA52/MyeloPro3	ACVR1/CFU-E	UBA52/MyeloPro3_ACVR1/CFU-E	1.522
CMP	Mastcells	VWF	ITGA2B	CMP_Mastcells	VWF/CMP	ITGA2B/Mastcells	VWF/CMP_ITGA2B/Mastcells	-0.488
CMP	ProEry1	VIM	CD44	CMP_ProEry1	VIM/CMP	CD44/ProEry1	VIM/CMP_CD44/ProEry1	1.525
Endothel	Mastcells	VWF	ITGA2B	Endothel_Mastcells	VWF/Endothel	ITGA2B/Mastcells	VWF/Endothel_ITGA2B/Mastcells	-0.22
GMP	CFU-E	UBA52	ACVR1	GMP_CFU-E	UBA52/GMP	ACVR1/CFU-E	UBA52/GMP_ACVR1/CFU-E	1.516
ProMono	Mastcells	VWF	ITGA2B	ProMono_Mastcells	VWF/ProMono	ITGA2B/Mastcells	VWF/ProMono_ITGA2B/Mastcells	-0.418
PolyEry2	MSC	BMP6	ACVR2A	PolyEry2_MSC	BMP6/PolyEry2	ACVR2A/MSC	BMP6/PolyEry2_ACVR2A/MSC	-0.108
PolyEry2	pDC	BMP6	ACVR2A	PolyEry2_pDC	BMP6/PolyEry2	ACVR2A/pDC	BMP6/PolyEry2_ACVR2A/pDC	-0.079
ProB1IgM	MSC	BMP6	ACVR2A	ProB1IgM_MSC	BMP6/ProB1IgM	ACVR2A/MSC	BMP6/ProB1IgM_ACVR2A/MSC	0.01
ProB1IgM	pDC	BMP6	ACVR2A	ProB1IgM_pDC	BMP6/ProB1IgM	ACVR2A/pDC	BMP6/ProB1IgM_ACVR2A/pDC	-0.098
ProB2IgM	MSC	BMP6	ACVR2A	ProB2IgM_MSC	BMP6/ProB2IgM	ACVR2A/MSC	BMP6/ProB2IgM_ACVR2A/MSC	0.014
ProB2IgM	pDC	BMP6	ACVR2A	ProB2IgM_pDC	BMP6/ProB2IgM	ACVR2A/pDC	BMP6/ProB2IgM_ACVR2A/pDC	-0.12
Endothel	CMP	RAPGEF3	P2RX7	Endothel_CMP	RAPGEF3/Endothel	P2RX7/CMP	RAPGEF3/Endothel_P2RX7/CMP	-0.038
Endothel	Macrophage1	RAPGEF3	P2RX7	Endothel_Macrophage1	RAPGEF3/Endothel	P2RX7/Macrophage1	RAPGEF3/Endothel_P2RX7/Macrophage1	-0.057
Endothel	Macrophage2	RAPGEF3	P2RX7	Endothel_Macrophage2	RAPGEF3/Endothel	P2RX7/Macrophage2	RAPGEF3/Endothel_P2RX7/Macrophage2	-0.037
Endothel	Mono	RAPGEF3	P2RX7	Endothel_Mono	RAPGEF3/Endothel	P2RX7/Mono	RAPGEF3/Endothel_P2RX7/Mono	-0.033
Endothel	MyeloPro1	RAPGEF3	P2RX7	Endothel_MyeloPro1	RAPGEF3/Endothel	P2RX7/MyeloPro1	RAPGEF3/Endothel_P2RX7/MyeloPro1	-0.155
Endothel	MyeloPro2	RAPGEF3	P2RX7	Endothel_MyeloPro2	RAPGEF3/Endothel	P2RX7/MyeloPro2	RAPGEF3/Endothel_P2RX7/MyeloPro2	-0.182
CFU-E	Endothel	IL7	IL7R	CFU-E_Endothel	IL7/CFU-E	IL7R/Endothel	IL7/CFU-E_IL7R/Endothel	0.23
CFU-E	LMPP	IL7	IL7R	CFU-E_LMPP	IL7/CFU-E	IL7R/LMPP	IL7/CFU-E_IL7R/LMPP	-0.167
CFU-E	ProB	IL7	IL7R	CFU-E_ProB	IL7/CFU-E	IL7R/ProB	IL7/CFU-E_IL7R/ProB	-0.244
CFU-E	TCell0	IL7	IL7R	CFU-E_TCell0	IL7/CFU-E	IL7R/TCell0	IL7/CFU-E_IL7R/TCell0	-0.012
CFU-E	TCell1	IL7	IL7R	CFU-E_TCell1	IL7/CFU-E	IL7R/TCell1	IL7/CFU-E_IL7R/TCell1	0.051
CFU-E	TCell2	IL7	IL7R	CFU-E_TCell2	IL7/CFU-E	IL7R/TCell2	IL7/CFU-E_IL7R/TCell2	0.018
CMP	HSC	EFNB1	EPHB6	CMP_HSC	EFNB1/CMP	EPHB6/HSC	EFNB1/CMP_EPHB6/HSC	0.011
Endothel	HSC	EFNB1	EPHB6	Endothel_HSC	EFNB1/Endothel	EPHB6/HSC	EFNB1/Endothel_EPHB6/HSC	0.118
MSC	HSC	EFNB1	EPHB6	MSC_HSC	EFNB1/MSC	EPHB6/HSC	EFNB1/MSC_EPHB6/HSC	0.104
CMP	MyeloPro2	EFNB1	EPHB6	CMP_MyeloPro2	EFNB1/CMP	EPHB6/MyeloPro2	EFNB1/CMP_EPHB6/MyeloPro2	-0.026
Endothel	MyeloPro2	EFNB1	EPHB6	Endothel_MyeloPro2	EFNB1/Endothel	EPHB6/MyeloPro2	EFNB1/Endothel_EPHB6/MyeloPro2	0.081
MSC	MyeloPro2	EFNB1	EPHB6	MSC_MyeloPro2	EFNB1/MSC	EPHB6/MyeloPro2	EFNB1/MSC_EPHB6/MyeloPro2	0.067
Endothel	CMP	F8	ASGR2	Endothel_CMP	F8/Endothel	ASGR2/CMP	F8/Endothel_ASGR2/CMP	-0.216
Endothel	Macrophage1	F8	ASGR2	Endothel_Macrophage1	F8/Endothel	ASGR2/Macrophage1	F8/Endothel_ASGR2/Macrophage1	0.076
Endothel	Macrophage2	F8	ASGR2	Endothel_Macrophage2	F8/Endothel	ASGR2/Macrophage2	F8/Endothel_ASGR2/Macrophage2	0.074
Endothel	Mono	F8	ASGR2	Endothel_Mono	F8/Endothel	ASGR2/Mono	F8/Endothel_ASGR2/Mono	0.077
Endothel	MyeloPro2	F8	ASGR2	Endothel_MyeloPro2	F8/Endothel	ASGR2/MyeloPro2	F8/Endothel_ASGR2/MyeloPro2	-0.207
Endothel	MyeloPro3	F8	ASGR2	Endothel_MyeloPro3	F8/Endothel	ASGR2/MyeloPro3	F8/Endothel_ASGR2/MyeloPro3	-0.198
pDC	CMP	ASIP	F11R	pDC_CMP	ASIP/pDC	F11R/CMP	ASIP/pDC_F11R/CMP	0.003
pDC	Endothel	ASIP	F11R	pDC_Endothel	ASIP/pDC	F11R/Endothel	ASIP/pDC_F11R/Endothel	0.079
pDC	Macrophage1	ASIP	F11R	pDC_Macrophage1	ASIP/pDC	F11R/Macrophage1	ASIP/pDC_F11R/Macrophage1	-0.006
pDC	Macrophage2	ASIP	F11R	pDC_Macrophage2	ASIP/pDC	F11R/Macrophage2	ASIP/pDC_F11R/Macrophage2	-0.01
pDC	Mono	ASIP	F11R	pDC_Mono	ASIP/pDC	F11R/Mono	ASIP/pDC_F11R/Mono	-0.02
pDC	MyeloPro3	ASIP	F11R	pDC_MyeloPro3	ASIP/pDC	F11R/MyeloPro3	ASIP/pDC_F11R/MyeloPro3	-0.026
Endothel	CMP	SFRP1	FZD2	Endothel_CMP	SFRP1/Endothel	FZD2/CMP	SFRP1/Endothel_FZD2/CMP	-0.102
MSC	CMP	SFRP1	FZD2	MSC_CMP	SFRP1/MSC	FZD2/CMP	SFRP1/MSC_FZD2/CMP	-0.293
Endothel	MyeloPro1	SFRP1	FZD2	Endothel_MyeloPro1	SFRP1/Endothel	FZD2/MyeloPro1	SFRP1/Endothel_FZD2/MyeloPro1	-0.074
MSC	MyeloPro1	SFRP1	FZD2	MSC_MyeloPro1	SFRP1/MSC	FZD2/MyeloPro1	SFRP1/MSC_FZD2/MyeloPro1	-0.299
Endothel	MyeloPro2	SFRP1	FZD2	Endothel_MyeloPro2	SFRP1/Endothel	FZD2/MyeloPro2	SFRP1/Endothel_FZD2/MyeloPro2	-0.103
MSC	MyeloPro2	SFRP1	FZD2	MSC_MyeloPro2	SFRP1/MSC	FZD2/MyeloPro2	SFRP1/MSC_FZD2/MyeloPro2	-0.323
BasoEry2	MSC	CDH1	EGFR	BasoEry2_MSC	CDH1/BasoEry2	EGFR/MSC	CDH1/BasoEry2_EGFR/MSC	0.036
CFU-E	MSC	CDH1	EGFR	CFU-E_MSC	CDH1/CFU-E	EGFR/MSC	CDH1/CFU-E_EGFR/MSC	-0.037
OrthoEry	MSC	CDH1	EGFR	OrthoEry_MSC	CDH1/OrthoEry	EGFR/MSC	CDH1/OrthoEry_EGFR/MSC	0.053
PolyEry1	MSC	CDH1	EGFR	PolyEry1_MSC	CDH1/PolyEry1	EGFR/MSC	CDH1/PolyEry1_EGFR/MSC	0.028
ProEry2	MSC	CDH1	EGFR	ProEry2_MSC	CDH1/ProEry2	EGFR/MSC	CDH1/ProEry2_EGFR/MSC	0.039
RetiEry	MSC	CDH1	EGFR	RetiEry_MSC	CDH1/RetiEry	EGFR/MSC	CDH1/RetiEry_EGFR/MSC	-0.016
PolyEry2	CMP	EDN1	ADGRL4	PolyEry2_CMP	EDN1/PolyEry2	ADGRL4/CMP	EDN1/PolyEry2_ADGRL4/CMP	-0.209
PolyEry2	Endothel	EDN1	ADGRL4	PolyEry2_Endothel	EDN1/PolyEry2	ADGRL4/Endothel	EDN1/PolyEry2_ADGRL4/Endothel	-0.677
PolyEry2	ProMono	EDN1	ADGRL4	PolyEry2_ProMono	EDN1/PolyEry2	ADGRL4/ProMono	EDN1/PolyEry2_ADGRL4/ProMono	-0.159
ProB2IgM	CMP	EDN1	ADGRL4	ProB2IgM_CMP	EDN1/ProB2IgM	ADGRL4/CMP	EDN1/ProB2IgM_ADGRL4/CMP	-0.252
ProB2IgM	Endothel	EDN1	ADGRL4	ProB2IgM_Endothel	EDN1/ProB2IgM	ADGRL4/Endothel	EDN1/ProB2IgM_ADGRL4/Endothel	-0.72
ProB2IgM	ProMono	EDN1	ADGRL4	ProB2IgM_ProMono	EDN1/ProB2IgM	ADGRL4/ProMono	EDN1/ProB2IgM_ADGRL4/ProMono	-0.202
BasoEry1	TCell2	GYPE	IL2RB	BasoEry1_TCell2	GYPE/BasoEry1	IL2RB/TCell2	GYPE/BasoEry1_IL2RB/TCell2	0.145
BasoEry2	TCell2	GYPE	IL2RB	BasoEry2_TCell2	GYPE/BasoEry2	IL2RB/TCell2	GYPE/BasoEry2_IL2RB/TCell2	0.194
OrthoEry	TCell2	GYPE	IL2RB	OrthoEry_TCell2	GYPE/OrthoEry	IL2RB/TCell2	GYPE/OrthoEry_IL2RB/TCell2	0.181
PolyEry1	TCell2	GYPE	IL2RB	PolyEry1_TCell2	GYPE/PolyEry1	IL2RB/TCell2	GYPE/PolyEry1_IL2RB/TCell2	0.118
ProEry2	TCell2	GYPE	IL2RB	ProEry2_TCell2	GYPE/ProEry2	IL2RB/TCell2	GYPE/ProEry2_IL2RB/TCell2	0.165
RetiEry	TCell2	GYPE	IL2RB	RetiEry_TCell2	GYPE/RetiEry	IL2RB/TCell2	GYPE/RetiEry_IL2RB/TCell2	0.17
BasoEry2	Endothel	SORBS1	ITGB5	BasoEry2_Endothel	SORBS1/BasoEry2	ITGB5/Endothel	SORBS1/BasoEry2_ITGB5/Endothel	0.106
RetiEry	Endothel	SORBS1	ITGB5	RetiEry_Endothel	SORBS1/RetiEry	ITGB5/Endothel	SORBS1/RetiEry_ITGB5/Endothel	0.081
BasoEry2	MSC	SORBS1	ITGB5	BasoEry2_MSC	SORBS1/BasoEry2	ITGB5/MSC	SORBS1/BasoEry2_ITGB5/MSC	0.048
RetiEry	MSC	SORBS1	ITGB5	RetiEry_MSC	SORBS1/RetiEry	ITGB5/MSC	SORBS1/RetiEry_ITGB5/MSC	0.024
BasoEry2	Macrophage2	SORBS1	ITGB5	BasoEry2_Macrophage2	SORBS1/BasoEry2	ITGB5/Macrophage2	SORBS1/BasoEry2_ITGB5/Macrophage2	-0.08
RetiEry	Macrophage2	SORBS1	ITGB5	RetiEry_Macrophage2	SORBS1/RetiEry	ITGB5/Macrophage2	SORBS1/RetiEry_ITGB5/Macrophage2	-0.082
pDC	CMP	PROC	THBD	pDC_CMP	PROC/pDC	THBD/CMP	PROC/pDC_THBD/CMP	-0.119
pDC	Endothel	PROC	THBD	pDC_Endothel	PROC/pDC	THBD/Endothel	PROC/pDC_THBD/Endothel	-0.078
pDC	Macrophage2	PROC	THBD	pDC_Macrophage2	PROC/pDC	THBD/Macrophage2	PROC/pDC_THBD/Macrophage2	0.001
pDC	Mono	PROC	THBD	pDC_Mono	PROC/pDC	THBD/Mono	PROC/pDC_THBD/Mono	-0.007
pDC	ProMono	PROC	THBD	pDC_ProMono	PROC/pDC	THBD/ProMono	PROC/pDC_THBD/ProMono	-0.179
pDC	pDC	PROC	THBD	pDC_pDC	PROC/pDC	THBD/pDC	PROC/pDC_THBD/pDC	0.03
LMPP	MSC	BMP3	ACVR2A	LMPP_MSC	BMP3/LMPP	ACVR2A/MSC	BMP3/LMPP_ACVR2A/MSC	-0.176
LMPP	pDC	BMP3	ACVR2A	LMPP_pDC	BMP3/LMPP	ACVR2A/pDC	BMP3/LMPP_ACVR2A/pDC	-0.146
MyeloPro0	MSC	BMP3	ACVR2A	MyeloPro0_MSC	BMP3/MyeloPro0	ACVR2A/MSC	BMP3/MyeloPro0_ACVR2A/MSC	-0.147
MyeloPro0	pDC	BMP3	ACVR2A	MyeloPro0_pDC	BMP3/MyeloPro0	ACVR2A/pDC	BMP3/MyeloPro0_ACVR2A/pDC	-0.118
ProEry1	MSC	BMP3	ACVR2A	ProEry1_MSC	BMP3/ProEry1	ACVR2A/MSC	BMP3/ProEry1_ACVR2A/MSC	-0.133
ProEry1	pDC	BMP3	ACVR2A	ProEry1_pDC	BMP3/ProEry1	ACVR2A/pDC	BMP3/ProEry1_ACVR2A/pDC	-0.104
Macrophage1	pDC	CCL3	CCR5	Macrophage1_pDC	CCL3/Macrophage1	CCR5/pDC	CCL3/Macrophage1_CCR5/pDC	0.068
Macrophage2	pDC	CCL3	CCR5	Macrophage2_pDC	CCL3/Macrophage2	CCR5/pDC	CCL3/Macrophage2_CCR5/pDC	0.09
Mono	pDC	CCL3	CCR5	Mono_pDC	CCL3/Mono	CCR5/pDC	CCL3/Mono_CCR5/pDC	-0.056
MyeloPro1	pDC	CCL3	CCR5	MyeloPro1_pDC	CCL3/MyeloPro1	CCR5/pDC	CCL3/MyeloPro1_CCR5/pDC	-0.166
MyeloPro2	pDC	CCL3	CCR5	MyeloPro2_pDC	CCL3/MyeloPro2	CCR5/pDC	CCL3/MyeloPro2_CCR5/pDC	-0.135
TCell2	pDC	CCL3	CCR5	TCell2_pDC	CCL3/TCell2	CCR5/pDC	CCL3/TCell2_CCR5/pDC	0.073
Endothel	BasoEry1	LAMA5	BCAM	Endothel_BasoEry1	LAMA5/Endothel	BCAM/BasoEry1	LAMA5/Endothel_BCAM/BasoEry1	0.048
Endothel	BasoEry2	LAMA5	BCAM	Endothel_BasoEry2	LAMA5/Endothel	BCAM/BasoEry2	LAMA5/Endothel_BCAM/BasoEry2	0.084
Endothel	CMP	LAMA5	BCAM	Endothel_CMP	LAMA5/Endothel	BCAM/CMP	LAMA5/Endothel_BCAM/CMP	-0.099
Endothel	Endothel	LAMA5	BCAM	Endothel_Endothel	LAMA5/Endothel	BCAM/Endothel	LAMA5/Endothel_BCAM/Endothel	0.086
Endothel	OrthoEry	LAMA5	BCAM	Endothel_OrthoEry	LAMA5/Endothel	BCAM/OrthoEry	LAMA5/Endothel_BCAM/OrthoEry	0.081
Endothel	PolyEry1	LAMA5	BCAM	Endothel_PolyEry1	LAMA5/Endothel	BCAM/PolyEry1	LAMA5/Endothel_BCAM/PolyEry1	0.084
Endothel	Endothel	LAMC1	ITGB4	Endothel_Endothel	LAMC1/Endothel	ITGB4/Endothel	LAMC1/Endothel_ITGB4/Endothel	0.056
MSC	Endothel	LAMC1	ITGB4	MSC_Endothel	LAMC1/MSC	ITGB4/Endothel	LAMC1/MSC_ITGB4/Endothel	0.028
MyeloPro3	Endothel	LAMC1	ITGB4	MyeloPro3_Endothel	LAMC1/MyeloPro3	ITGB4/Endothel	LAMC1/MyeloPro3_ITGB4/Endothel	-0.108
PolyEry2	Endothel	LAMC1	ITGB4	PolyEry2_Endothel	LAMC1/PolyEry2	ITGB4/Endothel	LAMC1/PolyEry2_ITGB4/Endothel	-0.112
ProB2IgM	Endothel	LAMC1	ITGB4	ProB2IgM_Endothel	LAMC1/ProB2IgM	ITGB4/Endothel	LAMC1/ProB2IgM_ITGB4/Endothel	-0.018
ProMono	Endothel	LAMC1	ITGB4	ProMono_Endothel	LAMC1/ProMono	ITGB4/Endothel	LAMC1/ProMono_ITGB4/Endothel	-0.103
MSC	CMP	PTGFR	NRP1	MSC_CMP	PTGFR/MSC	NRP1/CMP	PTGFR/MSC_NRP1/CMP	-0.043
MSC	Endothel	PTGFR	NRP1	MSC_Endothel	PTGFR/MSC	NRP1/Endothel	PTGFR/MSC_NRP1/Endothel	0.077
MSC	MSC	PTGFR	NRP1	MSC_MSC	PTGFR/MSC	NRP1/MSC	PTGFR/MSC_NRP1/MSC	0.079
MSC	Macrophage2	PTGFR	NRP1	MSC_Macrophage2	PTGFR/MSC	NRP1/Macrophage2	PTGFR/MSC_NRP1/Macrophage2	0.021
MSC	ProMono	PTGFR	NRP1	MSC_ProMono	PTGFR/MSC	NRP1/ProMono	PTGFR/MSC_NRP1/ProMono	-0.021
MSC	pDC	PTGFR	NRP1	MSC_pDC	PTGFR/MSC	NRP1/pDC	PTGFR/MSC_NRP1/pDC	0.06
Endothel	CMP	SEMA3F	NRP1	Endothel_CMP	SEMA3F/Endothel	NRP1/CMP	SEMA3F/Endothel_NRP1/CMP	0.162
Endothel	Endothel	SEMA3F	NRP1	Endothel_Endothel	SEMA3F/Endothel	NRP1/Endothel	SEMA3F/Endothel_NRP1/Endothel	0.282
Endothel	MSC	SEMA3F	NRP1	Endothel_MSC	SEMA3F/Endothel	NRP1/MSC	SEMA3F/Endothel_NRP1/MSC	0.283
Endothel	Macrophage2	SEMA3F	NRP1	Endothel_Macrophage2	SEMA3F/Endothel	NRP1/Macrophage2	SEMA3F/Endothel_NRP1/Macrophage2	0.225
Endothel	ProMono	SEMA3F	NRP1	Endothel_ProMono	SEMA3F/Endothel	NRP1/ProMono	SEMA3F/Endothel_NRP1/ProMono	0.184
Endothel	pDC	SEMA3F	NRP1	Endothel_pDC	SEMA3F/Endothel	NRP1/pDC	SEMA3F/Endothel_NRP1/pDC	0.265
MSC	Macrophage1	EFEMP2	CATSPER1	MSC_Macrophage1	EFEMP2/MSC	CATSPER1/Macrophage1	EFEMP2/MSC_CATSPER1/Macrophage1	0.136
MSC	Macrophage2	EFEMP2	CATSPER1	MSC_Macrophage2	EFEMP2/MSC	CATSPER1/Macrophage2	EFEMP2/MSC_CATSPER1/Macrophage2	0.118
MSC	Mono	EFEMP2	CATSPER1	MSC_Mono	EFEMP2/MSC	CATSPER1/Mono	EFEMP2/MSC_CATSPER1/Mono	-0.25
ProMono	Macrophage1	EFEMP2	CATSPER1	ProMono_Macrophage1	EFEMP2/ProMono	CATSPER1/Macrophage1	EFEMP2/ProMono_CATSPER1/Macrophage1	0.011
ProMono	Macrophage2	EFEMP2	CATSPER1	ProMono_Macrophage2	EFEMP2/ProMono	CATSPER1/Macrophage2	EFEMP2/ProMono_CATSPER1/Macrophage2	-0.006
ProMono	Mono	EFEMP2	CATSPER1	ProMono_Mono	EFEMP2/ProMono	CATSPER1/Mono	EFEMP2/ProMono_CATSPER1/Mono	-0.094
Macrophage1	Neutrophile2	CXCL8	CXCR1	Macrophage1_Neutrophile2	CXCL8/Macrophage1	CXCR1/Neutrophile2	CXCL8/Macrophage1_CXCR1/Neutrophile2	-0.2
Macrophage2	Neutrophile2	CXCL8	CXCR1	Macrophage2_Neutrophile2	CXCL8/Macrophage2	CXCR1/Neutrophile2	CXCL8/Macrophage2_CXCR1/Neutrophile2	-0.184
Mastcells	Neutrophile2	CXCL8	CXCR1	Mastcells_Neutrophile2	CXCL8/Mastcells	CXCR1/Neutrophile2	CXCL8/Mastcells_CXCR1/Neutrophile2	-0.281
Mono	Neutrophile2	CXCL8	CXCR1	Mono_Neutrophile2	CXCL8/Mono	CXCR1/Neutrophile2	CXCL8/Mono_CXCR1/Neutrophile2	-0.533
MyeloPro1	Neutrophile2	CXCL8	CXCR1	MyeloPro1_Neutrophile2	CXCL8/MyeloPro1	CXCR1/Neutrophile2	CXCL8/MyeloPro1_CXCR1/Neutrophile2	-0.23
Neutrophile2	Neutrophile2	CXCL8	CXCR1	Neutrophile2_Neutrophile2	CXCL8/Neutrophile2	CXCR1/Neutrophile2	CXCL8/Neutrophile2_CXCR1/Neutrophile2	-0.323
Mono	MSC	TNF	FAS	Mono_MSC	TNF/Mono	FAS/MSC	TNF/Mono_FAS/MSC	-0.123
Mono	Macrophage1	TNF	FAS	Mono_Macrophage1	TNF/Mono	FAS/Macrophage1	TNF/Mono_FAS/Macrophage1	-0.116
Mono	Mono	TNF	FAS	Mono_Mono	TNF/Mono	FAS/Mono	TNF/Mono_FAS/Mono	-0.126
Mono	MyeloPro1	TNF	FAS	Mono_MyeloPro1	TNF/Mono	FAS/MyeloPro1	TNF/Mono_FAS/MyeloPro1	-0.113
Mono	MyeloPro2	TNF	FAS	Mono_MyeloPro2	TNF/Mono	FAS/MyeloPro2	TNF/Mono_FAS/MyeloPro2	-0.116
Mono	RetiEry	TNF	FAS	Mono_RetiEry	TNF/Mono	FAS/RetiEry	TNF/Mono_FAS/RetiEry	-0.115
Mono	TCell0	TNF	FAS	Mono_TCell0	TNF/Mono	FAS/TCell0	TNF/Mono_FAS/TCell0	-0.115
CFU-E	MSC	EREG	EGFR	CFU-E_MSC	EREG/CFU-E	EGFR/MSC	EREG/CFU-E_EGFR/MSC	-0.081
GMP	MSC	EREG	EGFR	GMP_MSC	EREG/GMP	EGFR/MSC	EREG/GMP_EGFR/MSC	0.07
HSC	MSC	EREG	EGFR	HSC_MSC	EREG/HSC	EGFR/MSC	EREG/HSC_EGFR/MSC	-0.016
Mastcells	MSC	EREG	EGFR	Mastcells_MSC	EREG/Mastcells	EGFR/MSC	EREG/Mastcells_EGFR/MSC	0.084
Mono	MSC	EREG	EGFR	Mono_MSC	EREG/Mono	EGFR/MSC	EREG/Mono_EGFR/MSC	0.359
MyeloPro1	MSC	EREG	EGFR	MyeloPro1_MSC	EREG/MyeloPro1	EGFR/MSC	EREG/MyeloPro1_EGFR/MSC	0.059
MyeloPro2	MSC	EREG	EGFR	MyeloPro2_MSC	EREG/MyeloPro2	EGFR/MSC	EREG/MyeloPro2_EGFR/MSC	0.045
Endothel	Macrophage1	RAPGEF3	FPR2	Endothel_Macrophage1	RAPGEF3/Endothel	FPR2/Macrophage1	RAPGEF3/Endothel_FPR2/Macrophage1	-0.072
Endothel	Macrophage2	RAPGEF3	FPR2	Endothel_Macrophage2	RAPGEF3/Endothel	FPR2/Macrophage2	RAPGEF3/Endothel_FPR2/Macrophage2	-0.157
Endothel	Mono	RAPGEF3	FPR2	Endothel_Mono	RAPGEF3/Endothel	FPR2/Mono	RAPGEF3/Endothel_FPR2/Mono	-0.115
Endothel	MyeloPro2	RAPGEF3	FPR2	Endothel_MyeloPro2	RAPGEF3/Endothel	FPR2/MyeloPro2	RAPGEF3/Endothel_FPR2/MyeloPro2	-0.231
Endothel	MyeloPro3	RAPGEF3	FPR2	Endothel_MyeloPro3	RAPGEF3/Endothel	FPR2/MyeloPro3	RAPGEF3/Endothel_FPR2/MyeloPro3	-0.195
Endothel	Neutrophile1	RAPGEF3	FPR2	Endothel_Neutrophile1	RAPGEF3/Endothel	FPR2/Neutrophile1	RAPGEF3/Endothel_FPR2/Neutrophile1	-0.009
Endothel	Neutrophile2	RAPGEF3	FPR2	Endothel_Neutrophile2	RAPGEF3/Endothel	FPR2/Neutrophile2	RAPGEF3/Endothel_FPR2/Neutrophile2	-0.079
CMP	HSC	HSPG2	CHRM3	CMP_HSC	HSPG2/CMP	CHRM3/HSC	HSPG2/CMP_CHRM3/HSC	-0.145
Endothel	HSC	HSPG2	CHRM3	Endothel_HSC	HSPG2/Endothel	CHRM3/HSC	HSPG2/Endothel_CHRM3/HSC	-0.637
HSC	HSC	HSPG2	CHRM3	HSC_HSC	HSPG2/HSC	CHRM3/HSC	HSPG2/HSC_CHRM3/HSC	-0.101
MSC	HSC	HSPG2	CHRM3	MSC_HSC	HSPG2/MSC	CHRM3/HSC	HSPG2/MSC_CHRM3/HSC	-0.208
MyeloPro0	HSC	HSPG2	CHRM3	MyeloPro0_HSC	HSPG2/MyeloPro0	CHRM3/HSC	HSPG2/MyeloPro0_CHRM3/HSC	-0.113
MyeloPro3	HSC	HSPG2	CHRM3	MyeloPro3_HSC	HSPG2/MyeloPro3	CHRM3/HSC	HSPG2/MyeloPro3_CHRM3/HSC	-0.126
ProMono	HSC	HSPG2	CHRM3	ProMono_HSC	HSPG2/ProMono	CHRM3/HSC	HSPG2/ProMono_CHRM3/HSC	-0.144
CMP	pDC	HSPG2	PTPRS	CMP_pDC	HSPG2/CMP	PTPRS/pDC	HSPG2/CMP_PTPRS/pDC	-0.02
Endothel	pDC	HSPG2	PTPRS	Endothel_pDC	HSPG2/Endothel	PTPRS/pDC	HSPG2/Endothel_PTPRS/pDC	0.033
HSC	pDC	HSPG2	PTPRS	HSC_pDC	HSPG2/HSC	PTPRS/pDC	HSPG2/HSC_PTPRS/pDC	0.045
MSC	pDC	HSPG2	PTPRS	MSC_pDC	HSPG2/MSC	PTPRS/pDC	HSPG2/MSC_PTPRS/pDC	0.028
MyeloPro0	pDC	HSPG2	PTPRS	MyeloPro0_pDC	HSPG2/MyeloPro0	PTPRS/pDC	HSPG2/MyeloPro0_PTPRS/pDC	0.038
MyeloPro3	pDC	HSPG2	PTPRS	MyeloPro3_pDC	HSPG2/MyeloPro3	PTPRS/pDC	HSPG2/MyeloPro3_PTPRS/pDC	-0.014
ProMono	pDC	HSPG2	PTPRS	ProMono_pDC	HSPG2/ProMono	PTPRS/pDC	HSPG2/ProMono_PTPRS/pDC	0.055
MyeloPro0	MSC	BMP8B	ACVR1	MyeloPro0_MSC	BMP8B/MyeloPro0	ACVR1/MSC	BMP8B/MyeloPro0_ACVR1/MSC	-0.116
MyeloPro1	MSC	BMP8B	ACVR1	MyeloPro1_MSC	BMP8B/MyeloPro1	ACVR1/MSC	BMP8B/MyeloPro1_ACVR1/MSC	-0.093
PolyEry2	MSC	BMP8B	ACVR1	PolyEry2_MSC	BMP8B/PolyEry2	ACVR1/MSC	BMP8B/PolyEry2_ACVR1/MSC	-0.123
ProB1IgM	MSC	BMP8B	ACVR1	ProB1IgM_MSC	BMP8B/ProB1IgM	ACVR1/MSC	BMP8B/ProB1IgM_ACVR1/MSC	0.042
ProB2IgM	MSC	BMP8B	ACVR1	ProB2IgM_MSC	BMP8B/ProB2IgM	ACVR1/MSC	BMP8B/ProB2IgM_ACVR1/MSC	-0.067
ProEry0	MSC	BMP8B	ACVR1	ProEry0_MSC	BMP8B/ProEry0	ACVR1/MSC	BMP8B/ProEry0_ACVR1/MSC	-0.101
ProMono	MSC	BMP8B	ACVR1	ProMono_MSC	BMP8B/ProMono	ACVR1/MSC	BMP8B/ProMono_ACVR1/MSC	-0.108
TCell2	MSC	FASLG	FAS	TCell2_MSC	FASLG/TCell2	FAS/MSC	FASLG/TCell2_FAS/MSC	0.061
TCell2	Macrophage1	FASLG	FAS	TCell2_Macrophage1	FASLG/TCell2	FAS/Macrophage1	FASLG/TCell2_FAS/Macrophage1	0.021
TCell2	Mono	FASLG	FAS	TCell2_Mono	FASLG/TCell2	FAS/Mono	FASLG/TCell2_FAS/Mono	-0.098
TCell2	MyeloPro1	FASLG	FAS	TCell2_MyeloPro1	FASLG/TCell2	FAS/MyeloPro1	FASLG/TCell2_FAS/MyeloPro1	-0.085
TCell2	MyeloPro2	FASLG	FAS	TCell2_MyeloPro2	FASLG/TCell2	FAS/MyeloPro2	FASLG/TCell2_FAS/MyeloPro2	-0.088
TCell2	RetiEry	FASLG	FAS	TCell2_RetiEry	FASLG/TCell2	FAS/RetiEry	FASLG/TCell2_FAS/RetiEry	0.026
TCell2	TCell0	FASLG	FAS	TCell2_TCell0	FASLG/TCell2	FAS/TCell0	FASLG/TCell2_FAS/TCell0	0.038
CMP	Neutrophile2	IL1RN	IL1R2	CMP_Neutrophile2	IL1RN/CMP	IL1R2/Neutrophile2	IL1RN/CMP_IL1R2/Neutrophile2	-0.065
Macrophage1	Neutrophile2	IL1RN	IL1R2	Macrophage1_Neutrophile2	IL1RN/Macrophage1	IL1R2/Neutrophile2	IL1RN/Macrophage1_IL1R2/Neutrophile2	-0.009
Macrophage2	Neutrophile2	IL1RN	IL1R2	Macrophage2_Neutrophile2	IL1RN/Macrophage2	IL1R2/Neutrophile2	IL1RN/Macrophage2_IL1R2/Neutrophile2	0.009
Mono	Neutrophile2	IL1RN	IL1R2	Mono_Neutrophile2	IL1RN/Mono	IL1R2/Neutrophile2	IL1RN/Mono_IL1R2/Neutrophile2	-0.05
MyeloPro1	Neutrophile2	IL1RN	IL1R2	MyeloPro1_Neutrophile2	IL1RN/MyeloPro1	IL1R2/Neutrophile2	IL1RN/MyeloPro1_IL1R2/Neutrophile2	-0.054
MyeloPro2	Neutrophile2	IL1RN	IL1R2	MyeloPro2_Neutrophile2	IL1RN/MyeloPro2	IL1R2/Neutrophile2	IL1RN/MyeloPro2_IL1R2/Neutrophile2	-0.253
MyeloPro3	Neutrophile2	IL1RN	IL1R2	MyeloPro3_Neutrophile2	IL1RN/MyeloPro3	IL1R2/Neutrophile2	IL1RN/MyeloPro3_IL1R2/Neutrophile2	-0.265
MyeloPro2	BasoEry1	LTF	LRP11	MyeloPro2_BasoEry1	LTF/MyeloPro2	LRP11/BasoEry1	LTF/MyeloPro2_LRP11/BasoEry1	-0.179
MyeloPro2	ProEry2	LTF	LRP11	MyeloPro2_ProEry2	LTF/MyeloPro2	LRP11/ProEry2	LTF/MyeloPro2_LRP11/ProEry2	-0.176
Neutrophile1	BasoEry1	LTF	LRP11	Neutrophile1_BasoEry1	LTF/Neutrophile1	LRP11/BasoEry1	LTF/Neutrophile1_LRP11/BasoEry1	-2.027
Neutrophile1	ProEry2	LTF	LRP11	Neutrophile1_ProEry2	LTF/Neutrophile1	LRP11/ProEry2	LTF/Neutrophile1_LRP11/ProEry2	-2.025
Neutrophile2	BasoEry1	LTF	LRP11	Neutrophile2_BasoEry1	LTF/Neutrophile2	LRP11/BasoEry1	LTF/Neutrophile2_LRP11/BasoEry1	-0.639
Neutrophile2	ProEry2	LTF	LRP11	Neutrophile2_ProEry2	LTF/Neutrophile2	LRP11/ProEry2	LTF/Neutrophile2_LRP11/ProEry2	-0.637
ProEry0	BasoEry1	LTF	LRP11	ProEry0_BasoEry1	LTF/ProEry0	LRP11/BasoEry1	LTF/ProEry0_LRP11/BasoEry1	-0.162
MyeloPro0	MSC	BMP8B	BMPR1A	MyeloPro0_MSC	BMP8B/MyeloPro0	BMPR1A/MSC	BMP8B/MyeloPro0_BMPR1A/MSC	-0.12
MyeloPro1	MSC	BMP8B	BMPR1A	MyeloPro1_MSC	BMP8B/MyeloPro1	BMPR1A/MSC	BMP8B/MyeloPro1_BMPR1A/MSC	-0.097
PolyEry2	MSC	BMP8B	BMPR1A	PolyEry2_MSC	BMP8B/PolyEry2	BMPR1A/MSC	BMP8B/PolyEry2_BMPR1A/MSC	-0.127
ProB1IgM	MSC	BMP8B	BMPR1A	ProB1IgM_MSC	BMP8B/ProB1IgM	BMPR1A/MSC	BMP8B/ProB1IgM_BMPR1A/MSC	0.02
ProB2IgM	MSC	BMP8B	BMPR1A	ProB2IgM_MSC	BMP8B/ProB2IgM	BMPR1A/MSC	BMP8B/ProB2IgM_BMPR1A/MSC	-0.09
ProEry0	MSC	BMP8B	BMPR1A	ProEry0_MSC	BMP8B/ProEry0	BMPR1A/MSC	BMP8B/ProEry0_BMPR1A/MSC	-0.105
ProMono	MSC	BMP8B	BMPR1A	ProMono_MSC	BMP8B/ProMono	BMPR1A/MSC	BMP8B/ProMono_BMPR1A/MSC	-0.112
MSC	MSC	THBS1	SDC4	MSC_MSC	THBS1/MSC	SDC4/MSC	THBS1/MSC_SDC4/MSC	-0.02
Macrophage1	MSC	THBS1	SDC4	Macrophage1_MSC	THBS1/Macrophage1	SDC4/MSC	THBS1/Macrophage1_SDC4/MSC	0.156
Mono	MSC	THBS1	SDC4	Mono_MSC	THBS1/Mono	SDC4/MSC	THBS1/Mono_SDC4/MSC	0.201
MyeloPro0	MSC	THBS1	SDC4	MyeloPro0_MSC	THBS1/MyeloPro0	SDC4/MSC	THBS1/MyeloPro0_SDC4/MSC	-0.136
MyeloPro1	MSC	THBS1	SDC4	MyeloPro1_MSC	THBS1/MyeloPro1	SDC4/MSC	THBS1/MyeloPro1_SDC4/MSC	-0.114
MyeloPro3	MSC	THBS1	SDC4	MyeloPro3_MSC	THBS1/MyeloPro3	SDC4/MSC	THBS1/MyeloPro3_SDC4/MSC	-0.128
ProMono	MSC	THBS1	SDC4	ProMono_MSC	THBS1/ProMono	SDC4/MSC	THBS1/ProMono_SDC4/MSC	0.073
LMPP	MSC	SDC1	PTN	LMPP_MSC	SDC1/LMPP	PTN/MSC	SDC1/LMPP_PTN/MSC	0.009
MSC	MSC	SDC1	PTN	MSC_MSC	SDC1/MSC	PTN/MSC	SDC1/MSC_PTN/MSC	-0.021
MyeloPro0	MSC	SDC1	PTN	MyeloPro0_MSC	SDC1/MyeloPro0	PTN/MSC	SDC1/MyeloPro0_PTN/MSC	-0.194
PolyEry2	MSC	SDC1	PTN	PolyEry2_MSC	SDC1/PolyEry2	PTN/MSC	SDC1/PolyEry2_PTN/MSC	-0.154
ProB1IgM	MSC	SDC1	PTN	ProB1IgM_MSC	SDC1/ProB1IgM	PTN/MSC	SDC1/ProB1IgM_PTN/MSC	0.015
ProB2IgM	MSC	SDC1	PTN	ProB2IgM_MSC	SDC1/ProB2IgM	PTN/MSC	SDC1/ProB2IgM_PTN/MSC	-0.001
ProEry0	MSC	SDC1	PTN	ProEry0_MSC	SDC1/ProEry0	PTN/MSC	SDC1/ProEry0_PTN/MSC	-0.214
ProMono	MSC	SDC1	PTN	ProMono_MSC	SDC1/ProMono	PTN/MSC	SDC1/ProMono_PTN/MSC	-0.214
pDC	MSC	SDC1	PTN	pDC_MSC	SDC1/pDC	PTN/MSC	SDC1/pDC_PTN/MSC	-0.194
Endothel	Endothel	COL4A1	ITGA1	Endothel_Endothel	COL4A1/Endothel	ITGA1/Endothel	COL4A1/Endothel_ITGA1/Endothel	0.465
Endothel	MSC	COL4A1	ITGA1	Endothel_MSC	COL4A1/Endothel	ITGA1/MSC	COL4A1/Endothel_ITGA1/MSC	0.362
MSC	Endothel	COL4A1	ITGA1	MSC_Endothel	COL4A1/MSC	ITGA1/Endothel	COL4A1/MSC_ITGA1/Endothel	0.286
MSC	MSC	COL4A1	ITGA1	MSC_MSC	COL4A1/MSC	ITGA1/MSC	COL4A1/MSC_ITGA1/MSC	0.183
MyeloPro3	Endothel	COL4A1	ITGA1	MyeloPro3_Endothel	COL4A1/MyeloPro3	ITGA1/Endothel	COL4A1/MyeloPro3_ITGA1/Endothel	-0.243
MyeloPro3	MSC	COL4A1	ITGA1	MyeloPro3_MSC	COL4A1/MyeloPro3	ITGA1/MSC	COL4A1/MyeloPro3_ITGA1/MSC	-0.228
ProMono	Endothel	COL4A1	ITGA1	ProMono_Endothel	COL4A1/ProMono	ITGA1/Endothel	COL4A1/ProMono_ITGA1/Endothel	-0.228
ProMono	MSC	COL4A1	ITGA1	ProMono_MSC	COL4A1/ProMono	ITGA1/MSC	COL4A1/ProMono_ITGA1/MSC	-0.213
Endothel	LMPP	LAMA5	SDC1	Endothel_LMPP	LAMA5/Endothel	SDC1/LMPP	LAMA5/Endothel_SDC1/LMPP	0.08
Endothel	MSC	LAMA5	SDC1	Endothel_MSC	LAMA5/Endothel	SDC1/MSC	LAMA5/Endothel_SDC1/MSC	0.051
Endothel	MyeloPro0	LAMA5	SDC1	Endothel_MyeloPro0	LAMA5/Endothel	SDC1/MyeloPro0	LAMA5/Endothel_SDC1/MyeloPro0	-0.143
Endothel	PolyEry2	LAMA5	SDC1	Endothel_PolyEry2	LAMA5/Endothel	SDC1/PolyEry2	LAMA5/Endothel_SDC1/PolyEry2	-0.082
Endothel	ProB1IgM	LAMA5	SDC1	Endothel_ProB1IgM	LAMA5/Endothel	SDC1/ProB1IgM	LAMA5/Endothel_SDC1/ProB1IgM	0.087
Endothel	ProB2IgM	LAMA5	SDC1	Endothel_ProB2IgM	LAMA5/Endothel	SDC1/ProB2IgM	LAMA5/Endothel_SDC1/ProB2IgM	0.071
MyeloPro2	CFU-E	UBA52	ACVR1	MyeloPro2_CFU-E	UBA52/MyeloPro2	ACVR1/CFU-E	UBA52/MyeloPro2_ACVR1/CFU-E	1.503
Endothel	ProMono	LAMA5	SDC1	Endothel_ProMono	LAMA5/Endothel	SDC1/ProMono	LAMA5/Endothel_SDC1/ProMono	-0.164
Endothel	pDC	LAMA5	SDC1	Endothel_pDC	LAMA5/Endothel	SDC1/pDC	LAMA5/Endothel_SDC1/pDC	-0.144
Endothel	Endothel	VCAM1	ITGA9	Endothel_Endothel	VCAM1/Endothel	ITGA9/Endothel	VCAM1/Endothel_ITGA9/Endothel	0.29
Endothel	HSC	VCAM1	ITGA9	Endothel_HSC	VCAM1/Endothel	ITGA9/HSC	VCAM1/Endothel_ITGA9/HSC	0.233
MSC	Endothel	VCAM1	ITGA9	MSC_Endothel	VCAM1/MSC	ITGA9/Endothel	VCAM1/MSC_ITGA9/Endothel	0.052
MSC	HSC	VCAM1	ITGA9	MSC_HSC	VCAM1/MSC	ITGA9/HSC	VCAM1/MSC_ITGA9/HSC	-0.004
Macrophage2	Endothel	VCAM1	ITGA9	Macrophage2_Endothel	VCAM1/Macrophage2	ITGA9/Endothel	VCAM1/Macrophage2_ITGA9/Endothel	0.154
Macrophage2	HSC	VCAM1	ITGA9	Macrophage2_HSC	VCAM1/Macrophage2	ITGA9/HSC	VCAM1/Macrophage2_ITGA9/HSC	0.098
ProMono	Endothel	VCAM1	ITGA9	ProMono_Endothel	VCAM1/ProMono	ITGA9/Endothel	VCAM1/ProMono_ITGA9/Endothel	-0.121
ProMono	HSC	VCAM1	ITGA9	ProMono_HSC	VCAM1/ProMono	ITGA9/HSC	VCAM1/ProMono_ITGA9/HSC	-0.103
CMP	MSC	ICAM1	EGFR	CMP_MSC	ICAM1/CMP	EGFR/MSC	ICAM1/CMP_EGFR/MSC	-0.038
Endothel	MSC	ICAM1	EGFR	Endothel_MSC	ICAM1/Endothel	EGFR/MSC	ICAM1/Endothel_EGFR/MSC	0.118
Macrophage2	MSC	ICAM1	EGFR	Macrophage2_MSC	ICAM1/Macrophage2	EGFR/MSC	ICAM1/Macrophage2_EGFR/MSC	0.046
Mono	MSC	ICAM1	EGFR	Mono_MSC	ICAM1/Mono	EGFR/MSC	ICAM1/Mono_EGFR/MSC	0.135
MyeloPro0	MSC	ICAM1	EGFR	MyeloPro0_MSC	ICAM1/MyeloPro0	EGFR/MSC	ICAM1/MyeloPro0_EGFR/MSC	-0.015
PolyEry2	MSC	ICAM1	EGFR	PolyEry2_MSC	ICAM1/PolyEry2	EGFR/MSC	ICAM1/PolyEry2_EGFR/MSC	-0.168
ProB2IgM	MSC	ICAM1	EGFR	ProB2IgM_MSC	ICAM1/ProB2IgM	EGFR/MSC	ICAM1/ProB2IgM_EGFR/MSC	-0.047
ProMono	MSC	ICAM1	EGFR	ProMono_MSC	ICAM1/ProMono	EGFR/MSC	ICAM1/ProMono_EGFR/MSC	0.014
pDC	MSC	ICAM1	EGFR	pDC_MSC	ICAM1/pDC	EGFR/MSC	ICAM1/pDC_EGFR/MSC	0.012
Endothel	Mastcells	FN1	ITGB8	Endothel_Mastcells	FN1/Endothel	ITGB8/Mastcells	FN1/Endothel_ITGB8/Mastcells	-0.022
HSC	Mastcells	FN1	ITGB8	HSC_Mastcells	FN1/HSC	ITGB8/Mastcells	FN1/HSC_ITGB8/Mastcells	-0.215
MSC	Mastcells	FN1	ITGB8	MSC_Mastcells	FN1/MSC	ITGB8/Mastcells	FN1/MSC_ITGB8/Mastcells	0.134
MyeloPro0	Mastcells	FN1	ITGB8	MyeloPro0_Mastcells	FN1/MyeloPro0	ITGB8/Mastcells	FN1/MyeloPro0_ITGB8/Mastcells	-0.392
MyeloPro3	Mastcells	FN1	ITGB8	MyeloPro3_Mastcells	FN1/MyeloPro3	ITGB8/Mastcells	FN1/MyeloPro3_ITGB8/Mastcells	-0.343
PolyEry2	Mastcells	FN1	ITGB8	PolyEry2_Mastcells	FN1/PolyEry2	ITGB8/Mastcells	FN1/PolyEry2_ITGB8/Mastcells	-0.216
ProEry0	Mastcells	FN1	ITGB8	ProEry0_Mastcells	FN1/ProEry0	ITGB8/Mastcells	FN1/ProEry0_ITGB8/Mastcells	-0.219
ProEry1	Mastcells	FN1	ITGB8	ProEry1_Mastcells	FN1/ProEry1	ITGB8/Mastcells	FN1/ProEry1_ITGB8/Mastcells	-0.233
ProMono	Mastcells	FN1	ITGB8	ProMono_Mastcells	FN1/ProMono	ITGB8/Mastcells	FN1/ProMono_ITGB8/Mastcells	-0.347
MyeloPro1	CMP	PLAU	ITGA5	MyeloPro1_CMP	PLAU/MyeloPro1	ITGA5/CMP	PLAU/MyeloPro1_ITGA5/CMP	-0.102
MyeloPro1	Endothel	PLAU	ITGA5	MyeloPro1_Endothel	PLAU/MyeloPro1	ITGA5/Endothel	PLAU/MyeloPro1_ITGA5/Endothel	-0.193
MyeloPro1	HSC	PLAU	ITGA5	MyeloPro1_HSC	PLAU/MyeloPro1	ITGA5/HSC	PLAU/MyeloPro1_ITGA5/HSC	-0.09
MyeloPro1	Macrophage1	PLAU	ITGA5	MyeloPro1_Macrophage1	PLAU/MyeloPro1	ITGA5/Macrophage1	PLAU/MyeloPro1_ITGA5/Macrophage1	-0.111
MyeloPro1	Macrophage2	PLAU	ITGA5	MyeloPro1_Macrophage2	PLAU/MyeloPro1	ITGA5/Macrophage2	PLAU/MyeloPro1_ITGA5/Macrophage2	-0.093
MyeloPro1	Mono	PLAU	ITGA5	MyeloPro1_Mono	PLAU/MyeloPro1	ITGA5/Mono	PLAU/MyeloPro1_ITGA5/Mono	-0.124
MyeloPro1	MyeloPro1	PLAU	ITGA5	MyeloPro1_MyeloPro1	PLAU/MyeloPro1	ITGA5/MyeloPro1	PLAU/MyeloPro1_ITGA5/MyeloPro1	-0.097
MyeloPro1	MyeloPro2	PLAU	ITGA5	MyeloPro1_MyeloPro2	PLAU/MyeloPro1	ITGA5/MyeloPro2	PLAU/MyeloPro1_ITGA5/MyeloPro2	-0.13
MyeloPro1	MyeloPro3	PLAU	ITGA5	MyeloPro1_MyeloPro3	PLAU/MyeloPro1	ITGA5/MyeloPro3	PLAU/MyeloPro1_ITGA5/MyeloPro3	-0.143
MyeloPro1	Endothel	PLAU	ITGAV	MyeloPro1_Endothel	PLAU/MyeloPro1	ITGAV/Endothel	PLAU/MyeloPro1_ITGAV/Endothel	-0.137
MyeloPro1	HSC	PLAU	ITGAV	MyeloPro1_HSC	PLAU/MyeloPro1	ITGAV/HSC	PLAU/MyeloPro1_ITGAV/HSC	-0.076
MyeloPro1	MSC	PLAU	ITGAV	MyeloPro1_MSC	PLAU/MyeloPro1	ITGAV/MSC	PLAU/MyeloPro1_ITGAV/MSC	-0.131
MyeloPro1	Macrophage2	PLAU	ITGAV	MyeloPro1_Macrophage2	PLAU/MyeloPro1	ITGAV/Macrophage2	PLAU/MyeloPro1_ITGAV/Macrophage2	-0.085
MyeloPro1	Mastcells	PLAU	ITGAV	MyeloPro1_Mastcells	PLAU/MyeloPro1	ITGAV/Mastcells	PLAU/MyeloPro1_ITGAV/Mastcells	-0.098
MyeloPro1	MyeloPro1	PLAU	ITGAV	MyeloPro1_MyeloPro1	PLAU/MyeloPro1	ITGAV/MyeloPro1	PLAU/MyeloPro1_ITGAV/MyeloPro1	-0.088
MyeloPro1	MyeloPro2	PLAU	ITGAV	MyeloPro1_MyeloPro2	PLAU/MyeloPro1	ITGAV/MyeloPro2	PLAU/MyeloPro1_ITGAV/MyeloPro2	-0.073
MyeloPro1	MyeloPro3	PLAU	ITGAV	MyeloPro1_MyeloPro3	PLAU/MyeloPro1	ITGAV/MyeloPro3	PLAU/MyeloPro1_ITGAV/MyeloPro3	-0.105
HSC	MSC	TNC	SDC4	HSC_MSC	TNC/HSC	SDC4/MSC	TNC/HSC_SDC4/MSC	-0.146
MSC	MSC	TNC	SDC4	MSC_MSC	TNC/MSC	SDC4/MSC	TNC/MSC_SDC4/MSC	0.191
MyeloPro0	MSC	TNC	SDC4	MyeloPro0_MSC	TNC/MyeloPro0	SDC4/MSC	TNC/MyeloPro0_SDC4/MSC	-0.307
MyeloPro3	MSC	TNC	SDC4	MyeloPro3_MSC	TNC/MyeloPro3	SDC4/MSC	TNC/MyeloPro3_SDC4/MSC	-0.137
PolyEry2	MSC	TNC	SDC4	PolyEry2_MSC	TNC/PolyEry2	SDC4/MSC	TNC/PolyEry2_SDC4/MSC	-0.124
ProEry0	MSC	TNC	SDC4	ProEry0_MSC	TNC/ProEry0	SDC4/MSC	TNC/ProEry0_SDC4/MSC	-0.113
ProEry1	MSC	TNC	SDC4	ProEry1_MSC	TNC/ProEry1	SDC4/MSC	TNC/ProEry1_SDC4/MSC	-0.146
ProMono	MSC	TNC	SDC4	ProMono_MSC	TNC/ProMono	SDC4/MSC	TNC/ProMono_SDC4/MSC	-0.195
CMP	CMP	COL9A2	GPAT3	CMP_CMP	COL9A2/CMP	GPAT3/CMP	COL9A2/CMP_GPAT3/CMP	0.068
CMP	Macrophage1	COL9A2	GPAT3	CMP_Macrophage1	COL9A2/CMP	GPAT3/Macrophage1	COL9A2/CMP_GPAT3/Macrophage1	-0.016
CMP	Macrophage2	COL9A2	GPAT3	CMP_Macrophage2	COL9A2/CMP	GPAT3/Macrophage2	COL9A2/CMP_GPAT3/Macrophage2	0.021
CMP	Mastcells	COL9A2	GPAT3	CMP_Mastcells	COL9A2/CMP	GPAT3/Mastcells	COL9A2/CMP_GPAT3/Mastcells	-0.157
CMP	Mono	COL9A2	GPAT3	CMP_Mono	COL9A2/CMP	GPAT3/Mono	COL9A2/CMP_GPAT3/Mono	-0.004
CMP	MyeloPro2	COL9A2	GPAT3	CMP_MyeloPro2	COL9A2/CMP	GPAT3/MyeloPro2	COL9A2/CMP_GPAT3/MyeloPro2	-0.096
CMP	MyeloPro3	COL9A2	GPAT3	CMP_MyeloPro3	COL9A2/CMP	GPAT3/MyeloPro3	COL9A2/CMP_GPAT3/MyeloPro3	-0.086
CMP	Neutrophile1	COL9A2	GPAT3	CMP_Neutrophile1	COL9A2/CMP	GPAT3/Neutrophile1	COL9A2/CMP_GPAT3/Neutrophile1	-0.001
CMP	Neutrophile2	COL9A2	GPAT3	CMP_Neutrophile2	COL9A2/CMP	GPAT3/Neutrophile2	COL9A2/CMP_GPAT3/Neutrophile2	-0.017
CFU-E	CMP	PDGFC	FLT1	CFU-E_CMP	PDGFC/CFU-E	FLT1/CMP	PDGFC/CFU-E_FLT1/CMP	-0.105
HSC	CMP	PDGFC	FLT1	HSC_CMP	PDGFC/HSC	FLT1/CMP	PDGFC/HSC_FLT1/CMP	-0.121
Macrophage2	CMP	PDGFC	FLT1	Macrophage2_CMP	PDGFC/Macrophage2	FLT1/CMP	PDGFC/Macrophage2_FLT1/CMP	-0.117
Mastcells	CMP	PDGFC	FLT1	Mastcells_CMP	PDGFC/Mastcells	FLT1/CMP	PDGFC/Mastcells_FLT1/CMP	-0.127
CFU-E	Endothel	PDGFC	FLT1	CFU-E_Endothel	PDGFC/CFU-E	FLT1/Endothel	PDGFC/CFU-E_FLT1/Endothel	-0.462
HSC	Endothel	PDGFC	FLT1	HSC_Endothel	PDGFC/HSC	FLT1/Endothel	PDGFC/HSC_FLT1/Endothel	0.118
Macrophage2	Endothel	PDGFC	FLT1	Macrophage2_Endothel	PDGFC/Macrophage2	FLT1/Endothel	PDGFC/Macrophage2_FLT1/Endothel	0.069
Mastcells	Endothel	PDGFC	FLT1	Mastcells_Endothel	PDGFC/Mastcells	FLT1/Endothel	PDGFC/Mastcells_FLT1/Endothel	-0.484
Endothel	CMP	JAG2	NOTCH1	Endothel_CMP	JAG2/Endothel	NOTCH1/CMP	JAG2/Endothel_NOTCH1/CMP	0.084
Endothel	Endothel	JAG2	NOTCH1	Endothel_Endothel	JAG2/Endothel	NOTCH1/Endothel	JAG2/Endothel_NOTCH1/Endothel	0.163
Endothel	HSC	JAG2	NOTCH1	Endothel_HSC	JAG2/Endothel	NOTCH1/HSC	JAG2/Endothel_NOTCH1/HSC	0.092
Endothel	Macrophage1	JAG2	NOTCH1	Endothel_Macrophage1	JAG2/Endothel	NOTCH1/Macrophage1	JAG2/Endothel_NOTCH1/Macrophage1	0.061
Endothel	Macrophage2	JAG2	NOTCH1	Endothel_Macrophage2	JAG2/Endothel	NOTCH1/Macrophage2	JAG2/Endothel_NOTCH1/Macrophage2	0.063
Endothel	Mastcells	JAG2	NOTCH1	Endothel_Mastcells	JAG2/Endothel	NOTCH1/Mastcells	JAG2/Endothel_NOTCH1/Mastcells	0.05
Endothel	Mono	JAG2	NOTCH1	Endothel_Mono	JAG2/Endothel	NOTCH1/Mono	JAG2/Endothel_NOTCH1/Mono	0.071
Endothel	Neutrophile2	JAG2	NOTCH1	Endothel_Neutrophile2	JAG2/Endothel	NOTCH1/Neutrophile2	JAG2/Endothel_NOTCH1/Neutrophile2	0.085
Endothel	ProB	JAG2	NOTCH1	Endothel_ProB	JAG2/Endothel	NOTCH1/ProB	JAG2/Endothel_NOTCH1/ProB	0.073
Endothel	Endothel	COL8A1	ITGA1	Endothel_Endothel	COL8A1/Endothel	ITGA1/Endothel	COL8A1/Endothel_ITGA1/Endothel	0.106
Endothel	MSC	COL8A1	ITGA1	Endothel_MSC	COL8A1/Endothel	ITGA1/MSC	COL8A1/Endothel_ITGA1/MSC	0.003
MSC	Endothel	COL8A1	ITGA1	MSC_Endothel	COL8A1/MSC	ITGA1/Endothel	COL8A1/MSC_ITGA1/Endothel	0.187
MSC	MSC	COL8A1	ITGA1	MSC_MSC	COL8A1/MSC	ITGA1/MSC	COL8A1/MSC_ITGA1/MSC	0.084
MyeloPro0	Endothel	COL8A1	ITGA1	MyeloPro0_Endothel	COL8A1/MyeloPro0	ITGA1/Endothel	COL8A1/MyeloPro0_ITGA1/Endothel	-0.237
MyeloPro0	MSC	COL8A1	ITGA1	MyeloPro0_MSC	COL8A1/MyeloPro0	ITGA1/MSC	COL8A1/MyeloPro0_ITGA1/MSC	-0.222
ProMono	Endothel	COL8A1	ITGA1	ProMono_Endothel	COL8A1/ProMono	ITGA1/Endothel	COL8A1/ProMono_ITGA1/Endothel	-0.224
ProMono	MSC	COL8A1	ITGA1	ProMono_MSC	COL8A1/ProMono	ITGA1/MSC	COL8A1/ProMono_ITGA1/MSC	-0.209
CFU-E	CMP	PDGFC	KDR	CFU-E_CMP	PDGFC/CFU-E	KDR/CMP	PDGFC/CFU-E_KDR/CMP	-0.089
HSC	CMP	PDGFC	KDR	HSC_CMP	PDGFC/HSC	KDR/CMP	PDGFC/HSC_KDR/CMP	-0.105
Macrophage2	CMP	PDGFC	KDR	Macrophage2_CMP	PDGFC/Macrophage2	KDR/CMP	PDGFC/Macrophage2_KDR/CMP	-0.101
Mastcells	CMP	PDGFC	KDR	Mastcells_CMP	PDGFC/Mastcells	KDR/CMP	PDGFC/Mastcells_KDR/CMP	-0.111
CFU-E	Endothel	PDGFC	KDR	CFU-E_Endothel	PDGFC/CFU-E	KDR/Endothel	PDGFC/CFU-E_KDR/Endothel	-0.241
HSC	Endothel	PDGFC	KDR	HSC_Endothel	PDGFC/HSC	KDR/Endothel	PDGFC/HSC_KDR/Endothel	0.248
Macrophage2	Endothel	PDGFC	KDR	Macrophage2_Endothel	PDGFC/Macrophage2	KDR/Endothel	PDGFC/Macrophage2_KDR/Endothel	0.199
Mastcells	Endothel	PDGFC	KDR	Mastcells_Endothel	PDGFC/Mastcells	KDR/Endothel	PDGFC/Mastcells_KDR/Endothel	-0.263
MSC	CMP	PTGFR	NRP2	MSC_CMP	PTGFR/MSC	NRP2/CMP	PTGFR/MSC_NRP2/CMP	-0.178
MSC	Endothel	PTGFR	NRP2	MSC_Endothel	PTGFR/MSC	NRP2/Endothel	PTGFR/MSC_NRP2/Endothel	0.088
MSC	MSC	PTGFR	NRP2	MSC_MSC	PTGFR/MSC	NRP2/MSC	PTGFR/MSC_NRP2/MSC	-0.023
MSC	Macrophage2	PTGFR	NRP2	MSC_Macrophage2	PTGFR/MSC	NRP2/Macrophage2	PTGFR/MSC_NRP2/Macrophage2	0.015
MSC	MyeloPro0	PTGFR	NRP2	MSC_MyeloPro0	PTGFR/MSC	NRP2/MyeloPro0	PTGFR/MSC_NRP2/MyeloPro0	-0.249
MSC	MyeloPro3	PTGFR	NRP2	MSC_MyeloPro3	PTGFR/MSC	NRP2/MyeloPro3	PTGFR/MSC_NRP2/MyeloPro3	-0.147
Macrophage1	CFU-E	UBA52	ACVR1	Macrophage1_CFU-E	UBA52/Macrophage1	ACVR1/CFU-E	UBA52/Macrophage1_ACVR1/CFU-E	1.5
MSC	ProMono	PTGFR	NRP2	MSC_ProMono	PTGFR/MSC	NRP2/ProMono	PTGFR/MSC_NRP2/ProMono	-0.204
Endothel	CMP	DLL4	NOTCH1	Endothel_CMP	DLL4/Endothel	NOTCH1/CMP	DLL4/Endothel_NOTCH1/CMP	0.091
Endothel	Endothel	DLL4	NOTCH1	Endothel_Endothel	DLL4/Endothel	NOTCH1/Endothel	DLL4/Endothel_NOTCH1/Endothel	0.169
Endothel	HSC	DLL4	NOTCH1	Endothel_HSC	DLL4/Endothel	NOTCH1/HSC	DLL4/Endothel_NOTCH1/HSC	0.099
Endothel	Macrophage1	DLL4	NOTCH1	Endothel_Macrophage1	DLL4/Endothel	NOTCH1/Macrophage1	DLL4/Endothel_NOTCH1/Macrophage1	0.068
Endothel	Macrophage2	DLL4	NOTCH1	Endothel_Macrophage2	DLL4/Endothel	NOTCH1/Macrophage2	DLL4/Endothel_NOTCH1/Macrophage2	0.069
Endothel	Mastcells	DLL4	NOTCH1	Endothel_Mastcells	DLL4/Endothel	NOTCH1/Mastcells	DLL4/Endothel_NOTCH1/Mastcells	0.056
Endothel	Mono	DLL4	NOTCH1	Endothel_Mono	DLL4/Endothel	NOTCH1/Mono	DLL4/Endothel_NOTCH1/Mono	0.077
Endothel	Neutrophile2	DLL4	NOTCH1	Endothel_Neutrophile2	DLL4/Endothel	NOTCH1/Neutrophile2	DLL4/Endothel_NOTCH1/Neutrophile2	0.091
Endothel	ProB	DLL4	NOTCH1	Endothel_ProB	DLL4/Endothel	NOTCH1/ProB	DLL4/Endothel_NOTCH1/ProB	0.08
HSC	MSC	TNC	EGFR	HSC_MSC	TNC/HSC	EGFR/MSC	TNC/HSC_EGFR/MSC	-0.209
MSC	MSC	TNC	EGFR	MSC_MSC	TNC/MSC	EGFR/MSC	TNC/MSC_EGFR/MSC	0.139
MyeloPro0	MSC	TNC	EGFR	MyeloPro0_MSC	TNC/MyeloPro0	EGFR/MSC	TNC/MyeloPro0_EGFR/MSC	-0.37
MyeloPro3	MSC	TNC	EGFR	MyeloPro3_MSC	TNC/MyeloPro3	EGFR/MSC	TNC/MyeloPro3_EGFR/MSC	-0.2
PolyEry2	MSC	TNC	EGFR	PolyEry2_MSC	TNC/PolyEry2	EGFR/MSC	TNC/PolyEry2_EGFR/MSC	-0.187
ProEry0	MSC	TNC	EGFR	ProEry0_MSC	TNC/ProEry0	EGFR/MSC	TNC/ProEry0_EGFR/MSC	-0.176
ProEry1	MSC	TNC	EGFR	ProEry1_MSC	TNC/ProEry1	EGFR/MSC	TNC/ProEry1_EGFR/MSC	-0.209
ProMono	MSC	TNC	EGFR	ProMono_MSC	TNC/ProMono	EGFR/MSC	TNC/ProMono_EGFR/MSC	-0.258
Macrophage1	Endothel	DUSP18	ITGA1	Macrophage1_Endothel	DUSP18/Macrophage1	ITGA1/Endothel	DUSP18/Macrophage1_ITGA1/Endothel	0.135
Macrophage2	Endothel	DUSP18	ITGA1	Macrophage2_Endothel	DUSP18/Macrophage2	ITGA1/Endothel	DUSP18/Macrophage2_ITGA1/Endothel	-0.202
Mono	Endothel	DUSP18	ITGA1	Mono_Endothel	DUSP18/Mono	ITGA1/Endothel	DUSP18/Mono_ITGA1/Endothel	-0.196
MyeloPro3	Endothel	DUSP18	ITGA1	MyeloPro3_Endothel	DUSP18/MyeloPro3	ITGA1/Endothel	DUSP18/MyeloPro3_ITGA1/Endothel	-0.185
Macrophage1	MSC	DUSP18	ITGA1	Macrophage1_MSC	DUSP18/Macrophage1	ITGA1/MSC	DUSP18/Macrophage1_ITGA1/MSC	0.032
Macrophage2	MSC	DUSP18	ITGA1	Macrophage2_MSC	DUSP18/Macrophage2	ITGA1/MSC	DUSP18/Macrophage2_ITGA1/MSC	-0.187
Mono	MSC	DUSP18	ITGA1	Mono_MSC	DUSP18/Mono	ITGA1/MSC	DUSP18/Mono_ITGA1/MSC	-0.181
MyeloPro3	MSC	DUSP18	ITGA1	MyeloPro3_MSC	DUSP18/MyeloPro3	ITGA1/MSC	DUSP18/MyeloPro3_ITGA1/MSC	-0.17
HSC	MSC	TNC	CNTN1	HSC_MSC	TNC/HSC	CNTN1/MSC	TNC/HSC_CNTN1/MSC	-0.166
MSC	MSC	TNC	CNTN1	MSC_MSC	TNC/MSC	CNTN1/MSC	TNC/MSC_CNTN1/MSC	-0.408
MyeloPro0	MSC	TNC	CNTN1	MyeloPro0_MSC	TNC/MyeloPro0	CNTN1/MSC	TNC/MyeloPro0_CNTN1/MSC	-0.327
MyeloPro3	MSC	TNC	CNTN1	MyeloPro3_MSC	TNC/MyeloPro3	CNTN1/MSC	TNC/MyeloPro3_CNTN1/MSC	-0.156
PolyEry2	MSC	TNC	CNTN1	PolyEry2_MSC	TNC/PolyEry2	CNTN1/MSC	TNC/PolyEry2_CNTN1/MSC	-0.144
ProEry0	MSC	TNC	CNTN1	ProEry0_MSC	TNC/ProEry0	CNTN1/MSC	TNC/ProEry0_CNTN1/MSC	-0.133
ProEry1	MSC	TNC	CNTN1	ProEry1_MSC	TNC/ProEry1	CNTN1/MSC	TNC/ProEry1_CNTN1/MSC	-0.166
ProMono	MSC	TNC	CNTN1	ProMono_MSC	TNC/ProMono	CNTN1/MSC	TNC/ProMono_CNTN1/MSC	-0.215
pDC	Macrophage1	PROC	ITGAM	pDC_Macrophage1	PROC/pDC	ITGAM/Macrophage1	PROC/pDC_ITGAM/Macrophage1	-0.113
pDC	Macrophage2	PROC	ITGAM	pDC_Macrophage2	PROC/pDC	ITGAM/Macrophage2	PROC/pDC_ITGAM/Macrophage2	-0.03
pDC	Mastcells	PROC	ITGAM	pDC_Mastcells	PROC/pDC	ITGAM/Mastcells	PROC/pDC_ITGAM/Mastcells	-0.224
pDC	Mono	PROC	ITGAM	pDC_Mono	PROC/pDC	ITGAM/Mono	PROC/pDC_ITGAM/Mono	-0.16
pDC	MyeloPro1	PROC	ITGAM	pDC_MyeloPro1	PROC/pDC	ITGAM/MyeloPro1	PROC/pDC_ITGAM/MyeloPro1	-0.043
pDC	MyeloPro2	PROC	ITGAM	pDC_MyeloPro2	PROC/pDC	ITGAM/MyeloPro2	PROC/pDC_ITGAM/MyeloPro2	-0.101
pDC	MyeloPro3	PROC	ITGAM	pDC_MyeloPro3	PROC/pDC	ITGAM/MyeloPro3	PROC/pDC_ITGAM/MyeloPro3	-0.089
pDC	Neutrophile1	PROC	ITGAM	pDC_Neutrophile1	PROC/pDC	ITGAM/Neutrophile1	PROC/pDC_ITGAM/Neutrophile1	-0.167
pDC	Neutrophile2	PROC	ITGAM	pDC_Neutrophile2	PROC/pDC	ITGAM/Neutrophile2	PROC/pDC_ITGAM/Neutrophile2	-0.101
MyeloPro1	Macrophage1	PLAU	ITGAM	MyeloPro1_Macrophage1	PLAU/MyeloPro1	ITGAM/Macrophage1	PLAU/MyeloPro1_ITGAM/Macrophage1	-0.461
MyeloPro1	Macrophage2	PLAU	ITGAM	MyeloPro1_Macrophage2	PLAU/MyeloPro1	ITGAM/Macrophage2	PLAU/MyeloPro1_ITGAM/Macrophage2	-0.196
MyeloPro1	Mastcells	PLAU	ITGAM	MyeloPro1_Mastcells	PLAU/MyeloPro1	ITGAM/Mastcells	PLAU/MyeloPro1_ITGAM/Mastcells	-0.185
MyeloPro1	Mono	PLAU	ITGAM	MyeloPro1_Mono	PLAU/MyeloPro1	ITGAM/Mono	PLAU/MyeloPro1_ITGAM/Mono	-0.394
MyeloPro1	MyeloPro1	PLAU	ITGAM	MyeloPro1_MyeloPro1	PLAU/MyeloPro1	ITGAM/MyeloPro1	PLAU/MyeloPro1_ITGAM/MyeloPro1	-0.152
MyeloPro1	MyeloPro2	PLAU	ITGAM	MyeloPro1_MyeloPro2	PLAU/MyeloPro1	ITGAM/MyeloPro2	PLAU/MyeloPro1_ITGAM/MyeloPro2	-0.211
MyeloPro1	MyeloPro3	PLAU	ITGAM	MyeloPro1_MyeloPro3	PLAU/MyeloPro1	ITGAM/MyeloPro3	PLAU/MyeloPro1_ITGAM/MyeloPro3	-0.204
MyeloPro1	Neutrophile1	PLAU	ITGAM	MyeloPro1_Neutrophile1	PLAU/MyeloPro1	ITGAM/Neutrophile1	PLAU/MyeloPro1_ITGAM/Neutrophile1	-0.491
MyeloPro1	Neutrophile2	PLAU	ITGAM	MyeloPro1_Neutrophile2	PLAU/MyeloPro1	ITGAM/Neutrophile2	PLAU/MyeloPro1_ITGAM/Neutrophile2	-0.436
CFU-E	Endothel	SGPP1	ITGA9	CFU-E_Endothel	SGPP1/CFU-E	ITGA9/Endothel	SGPP1/CFU-E_ITGA9/Endothel	0.072
Macrophage2	Endothel	SGPP1	ITGA9	Macrophage2_Endothel	SGPP1/Macrophage2	ITGA9/Endothel	SGPP1/Macrophage2_ITGA9/Endothel	0.087
Mastcells	Endothel	SGPP1	ITGA9	Mastcells_Endothel	SGPP1/Mastcells	ITGA9/Endothel	SGPP1/Mastcells_ITGA9/Endothel	0.039
ProEry2	Endothel	SGPP1	ITGA9	ProEry2_Endothel	SGPP1/ProEry2	ITGA9/Endothel	SGPP1/ProEry2_ITGA9/Endothel	0.079
CFU-E	HSC	SGPP1	ITGA9	CFU-E_HSC	SGPP1/CFU-E	ITGA9/HSC	SGPP1/CFU-E_ITGA9/HSC	0.015
Macrophage2	HSC	SGPP1	ITGA9	Macrophage2_HSC	SGPP1/Macrophage2	ITGA9/HSC	SGPP1/Macrophage2_ITGA9/HSC	0.03
Mastcells	HSC	SGPP1	ITGA9	Mastcells_HSC	SGPP1/Mastcells	ITGA9/HSC	SGPP1/Mastcells_ITGA9/HSC	-0.017
ProEry2	HSC	SGPP1	ITGA9	ProEry2_HSC	SGPP1/ProEry2	ITGA9/HSC	SGPP1/ProEry2_ITGA9/HSC	0.022
Endothel	CMP	SEMA3F	NRP2	Endothel_CMP	SEMA3F/Endothel	NRP2/CMP	SEMA3F/Endothel_NRP2/CMP	-0.126
Endothel	Endothel	SEMA3F	NRP2	Endothel_Endothel	SEMA3F/Endothel	NRP2/Endothel	SEMA3F/Endothel_NRP2/Endothel	0.293
Endothel	MSC	SEMA3F	NRP2	Endothel_MSC	SEMA3F/Endothel	NRP2/MSC	SEMA3F/Endothel_NRP2/MSC	0.182
Endothel	Macrophage2	SEMA3F	NRP2	Endothel_Macrophage2	SEMA3F/Endothel	NRP2/Macrophage2	SEMA3F/Endothel_NRP2/Macrophage2	0.22
Endothel	MyeloPro0	SEMA3F	NRP2	Endothel_MyeloPro0	SEMA3F/Endothel	NRP2/MyeloPro0	SEMA3F/Endothel_NRP2/MyeloPro0	-0.197
Endothel	MyeloPro3	SEMA3F	NRP2	Endothel_MyeloPro3	SEMA3F/Endothel	NRP2/MyeloPro3	SEMA3F/Endothel_NRP2/MyeloPro3	-0.095
TCell1	CFU-E	UBA52	ACVR1	TCell1_CFU-E	UBA52/TCell1	ACVR1/CFU-E	UBA52/TCell1_ACVR1/CFU-E	1.486
Endothel	ProMono	SEMA3F	NRP2	Endothel_ProMono	SEMA3F/Endothel	NRP2/ProMono	SEMA3F/Endothel_NRP2/ProMono	-0.152
MSC	CMP	VEGFC	NRP2	MSC_CMP	VEGFC/MSC	NRP2/CMP	VEGFC/MSC_NRP2/CMP	-0.163
MSC	Endothel	VEGFC	NRP2	MSC_Endothel	VEGFC/MSC	NRP2/Endothel	VEGFC/MSC_NRP2/Endothel	0.167
MSC	MSC	VEGFC	NRP2	MSC_MSC	VEGFC/MSC	NRP2/MSC	VEGFC/MSC_NRP2/MSC	0.056
MSC	Macrophage2	VEGFC	NRP2	MSC_Macrophage2	VEGFC/MSC	NRP2/Macrophage2	VEGFC/MSC_NRP2/Macrophage2	0.094
MSC	MyeloPro0	VEGFC	NRP2	MSC_MyeloPro0	VEGFC/MSC	NRP2/MyeloPro0	VEGFC/MSC_NRP2/MyeloPro0	-0.234
MSC	MyeloPro3	VEGFC	NRP2	MSC_MyeloPro3	VEGFC/MSC	NRP2/MyeloPro3	VEGFC/MSC_NRP2/MyeloPro3	-0.132
ProEry0	CFU-E	UBA52	ACVR1	ProEry0_CFU-E	UBA52/ProEry0	ACVR1/CFU-E	UBA52/ProEry0_ACVR1/CFU-E	1.48
MSC	ProMono	VEGFC	NRP2	MSC_ProMono	VEGFC/MSC	NRP2/ProMono	VEGFC/MSC_NRP2/ProMono	-0.189
CMP	CFU-E	UBA52	ACVR1	CMP_CFU-E	UBA52/CMP	ACVR1/CFU-E	UBA52/CMP_ACVR1/CFU-E	1.467
ProB	CFU-E	UBA52	ACVR1	ProB_CFU-E	UBA52/ProB	ACVR1/CFU-E	UBA52/ProB_ACVR1/CFU-E	1.452
HSC	CFU-E	UBA52	ACVR1	HSC_CFU-E	UBA52/HSC	ACVR1/CFU-E	UBA52/HSC_ACVR1/CFU-E	1.439
CMP	Endothel	EFNB1	EPHB4	CMP_Endothel	EFNB1/CMP	EPHB4/Endothel	EFNB1/CMP_EPHB4/Endothel	0.122
Endothel	Endothel	EFNB1	EPHB4	Endothel_Endothel	EFNB1/Endothel	EPHB4/Endothel	EFNB1/Endothel_EPHB4/Endothel	0.229
MSC	Endothel	EFNB1	EPHB4	MSC_Endothel	EFNB1/MSC	EPHB4/Endothel	EFNB1/MSC_EPHB4/Endothel	0.215
CMP	ProEry2	EFNB1	EPHB4	CMP_ProEry2	EFNB1/CMP	EPHB4/ProEry2	EFNB1/CMP_EPHB4/ProEry2	-0.01
Endothel	ProEry2	EFNB1	EPHB4	Endothel_ProEry2	EFNB1/Endothel	EPHB4/ProEry2	EFNB1/Endothel_EPHB4/ProEry2	0.098
MSC	ProEry2	EFNB1	EPHB4	MSC_ProEry2	EFNB1/MSC	EPHB4/ProEry2	EFNB1/MSC_EPHB4/ProEry2	0.083
MSC	Endothel	EDIL3	ITGAV	MSC_Endothel	EDIL3/MSC	ITGAV/Endothel	EDIL3/MSC_ITGAV/Endothel	0.095
MSC	HSC	EDIL3	ITGAV	MSC_HSC	EDIL3/MSC	ITGAV/HSC	EDIL3/MSC_ITGAV/HSC	0.008
MSC	MSC	EDIL3	ITGAV	MSC_MSC	EDIL3/MSC	ITGAV/MSC	EDIL3/MSC_ITGAV/MSC	0.112
MSC	Macrophage2	EDIL3	ITGAV	MSC_Macrophage2	EDIL3/MSC	ITGAV/Macrophage2	EDIL3/MSC_ITGAV/Macrophage2	-0.004
MSC	Mastcells	EDIL3	ITGAV	MSC_Mastcells	EDIL3/MSC	ITGAV/Mastcells	EDIL3/MSC_ITGAV/Mastcells	0.011
MSC	MyeloPro1	EDIL3	ITGAV	MSC_MyeloPro1	EDIL3/MSC	ITGAV/MyeloPro1	EDIL3/MSC_ITGAV/MyeloPro1	-0.137
MSC	MyeloPro3	EDIL3	ITGAV	MSC_MyeloPro3	EDIL3/MSC	ITGAV/MyeloPro3	EDIL3/MSC_ITGAV/MyeloPro3	-0.028
MyeloPro0	HSC	PTPRZ1	TNC	MyeloPro0_HSC	PTPRZ1/MyeloPro0	TNC/HSC	PTPRZ1/MyeloPro0_TNC/HSC	-0.144
MyeloPro0	MSC	PTPRZ1	TNC	MyeloPro0_MSC	PTPRZ1/MyeloPro0	TNC/MSC	PTPRZ1/MyeloPro0_TNC/MSC	-0.387
MyeloPro0	MyeloPro0	PTPRZ1	TNC	MyeloPro0_MyeloPro0	PTPRZ1/MyeloPro0	TNC/MyeloPro0	PTPRZ1/MyeloPro0_TNC/MyeloPro0	-0.305
MyeloPro0	MyeloPro3	PTPRZ1	TNC	MyeloPro0_MyeloPro3	PTPRZ1/MyeloPro0	TNC/MyeloPro3	PTPRZ1/MyeloPro0_TNC/MyeloPro3	-0.135
MyeloPro0	PolyEry2	PTPRZ1	TNC	MyeloPro0_PolyEry2	PTPRZ1/MyeloPro0	TNC/PolyEry2	PTPRZ1/MyeloPro0_TNC/PolyEry2	-0.122
Macrophage2	CFU-E	UBA52	ACVR1	Macrophage2_CFU-E	UBA52/Macrophage2	ACVR1/CFU-E	UBA52/Macrophage2_ACVR1/CFU-E	1.398
ProEry2	CFU-E	UBA52	ACVR1	ProEry2_CFU-E	UBA52/ProEry2	ACVR1/CFU-E	UBA52/ProEry2_ACVR1/CFU-E	1.373
MyeloPro0	ProMono	PTPRZ1	TNC	MyeloPro0_ProMono	PTPRZ1/MyeloPro0	TNC/ProMono	PTPRZ1/MyeloPro0_TNC/ProMono	-0.193
Endothel	CMP	NOV	NOTCH1	Endothel_CMP	NOV/Endothel	NOTCH1/CMP	NOV/Endothel_NOTCH1/CMP	-0.144
Endothel	Endothel	NOV	NOTCH1	Endothel_Endothel	NOV/Endothel	NOTCH1/Endothel	NOV/Endothel_NOTCH1/Endothel	-0.253
Endothel	HSC	NOV	NOTCH1	Endothel_HSC	NOV/Endothel	NOTCH1/HSC	NOV/Endothel_NOTCH1/HSC	-0.163
Endothel	Macrophage1	NOV	NOTCH1	Endothel_Macrophage1	NOV/Endothel	NOTCH1/Macrophage1	NOV/Endothel_NOTCH1/Macrophage1	-0.154
Endothel	Macrophage2	NOV	NOTCH1	Endothel_Macrophage2	NOV/Endothel	NOTCH1/Macrophage2	NOV/Endothel_NOTCH1/Macrophage2	-0.157
Endothel	Mastcells	NOV	NOTCH1	Endothel_Mastcells	NOV/Endothel	NOTCH1/Mastcells	NOV/Endothel_NOTCH1/Mastcells	-0.161
Endothel	Mono	NOV	NOTCH1	Endothel_Mono	NOV/Endothel	NOTCH1/Mono	NOV/Endothel_NOTCH1/Mono	-0.152
Endothel	Neutrophile2	NOV	NOTCH1	Endothel_Neutrophile2	NOV/Endothel	NOTCH1/Neutrophile2	NOV/Endothel_NOTCH1/Neutrophile2	-0.178
Endothel	ProB	NOV	NOTCH1	Endothel_ProB	NOV/Endothel	NOTCH1/ProB	NOV/Endothel_NOTCH1/ProB	-0.15
HSC	Endothel	COL1A2	FLT4	HSC_Endothel	COL1A2/HSC	FLT4/Endothel	COL1A2/HSC_FLT4/Endothel	-0.305
MSC	Endothel	COL1A2	FLT4	MSC_Endothel	COL1A2/MSC	FLT4/Endothel	COL1A2/MSC_FLT4/Endothel	0.103
MyeloPro0	Endothel	COL1A2	FLT4	MyeloPro0_Endothel	COL1A2/MyeloPro0	FLT4/Endothel	COL1A2/MyeloPro0_FLT4/Endothel	-0.647
MyeloPro3	Endothel	COL1A2	FLT4	MyeloPro3_Endothel	COL1A2/MyeloPro3	FLT4/Endothel	COL1A2/MyeloPro3_FLT4/Endothel	-0.345
PolyEry2	Endothel	COL1A2	FLT4	PolyEry2_Endothel	COL1A2/PolyEry2	FLT4/Endothel	COL1A2/PolyEry2_FLT4/Endothel	-0.279
ProEry0	Endothel	COL1A2	FLT4	ProEry0_Endothel	COL1A2/ProEry0	FLT4/Endothel	COL1A2/ProEry0_FLT4/Endothel	-0.23
ProEry1	Endothel	COL1A2	FLT4	ProEry1_Endothel	COL1A2/ProEry1	FLT4/Endothel	COL1A2/ProEry1_FLT4/Endothel	-0.334
ProMono	Endothel	COL1A2	FLT4	ProMono_Endothel	COL1A2/ProMono	FLT4/Endothel	COL1A2/ProMono_FLT4/Endothel	-0.475
Neutrophile1	MSC	INHBA	ACVR1B	Neutrophile1_MSC	INHBA/Neutrophile1	ACVR1B/MSC	INHBA/Neutrophile1_ACVR1B/MSC	-0.119
Neutrophile1	Macrophage1	INHBA	ACVR1B	Neutrophile1_Macrophage1	INHBA/Neutrophile1	ACVR1B/Macrophage1	INHBA/Neutrophile1_ACVR1B/Macrophage1	-0.145
Neutrophile1	Macrophage2	INHBA	ACVR1B	Neutrophile1_Macrophage2	INHBA/Neutrophile1	ACVR1B/Macrophage2	INHBA/Neutrophile1_ACVR1B/Macrophage2	-0.118
Neutrophile1	Mastcells	INHBA	ACVR1B	Neutrophile1_Mastcells	INHBA/Neutrophile1	ACVR1B/Mastcells	INHBA/Neutrophile1_ACVR1B/Mastcells	-0.137
Neutrophile1	Mono	INHBA	ACVR1B	Neutrophile1_Mono	INHBA/Neutrophile1	ACVR1B/Mono	INHBA/Neutrophile1_ACVR1B/Mono	-0.136
Neutrophile1	MyeloPro1	INHBA	ACVR1B	Neutrophile1_MyeloPro1	INHBA/Neutrophile1	ACVR1B/MyeloPro1	INHBA/Neutrophile1_ACVR1B/MyeloPro1	-0.126
Neutrophile1	MyeloPro2	INHBA	ACVR1B	Neutrophile1_MyeloPro2	INHBA/Neutrophile1	ACVR1B/MyeloPro2	INHBA/Neutrophile1_ACVR1B/MyeloPro2	-0.132
Neutrophile1	MyeloPro3	INHBA	ACVR1B	Neutrophile1_MyeloPro3	INHBA/Neutrophile1	ACVR1B/MyeloPro3	INHBA/Neutrophile1_ACVR1B/MyeloPro3	-0.114
Endothel	MSC	INHBB	ACVR1B	Endothel_MSC	INHBB/Endothel	ACVR1B/MSC	INHBB/Endothel_ACVR1B/MSC	-0.121
Endothel	Macrophage1	INHBB	ACVR1B	Endothel_Macrophage1	INHBB/Endothel	ACVR1B/Macrophage1	INHBB/Endothel_ACVR1B/Macrophage1	0.005
Endothel	Macrophage2	INHBB	ACVR1B	Endothel_Macrophage2	INHBB/Endothel	ACVR1B/Macrophage2	INHBB/Endothel_ACVR1B/Macrophage2	-0.12
Endothel	Mastcells	INHBB	ACVR1B	Endothel_Mastcells	INHBB/Endothel	ACVR1B/Mastcells	INHBB/Endothel_ACVR1B/Mastcells	-0.139
Endothel	Mono	INHBB	ACVR1B	Endothel_Mono	INHBB/Endothel	ACVR1B/Mono	INHBB/Endothel_ACVR1B/Mono	0.011
Endothel	MyeloPro1	INHBB	ACVR1B	Endothel_MyeloPro1	INHBB/Endothel	ACVR1B/MyeloPro1	INHBB/Endothel_ACVR1B/MyeloPro1	-0.128
Endothel	MyeloPro2	INHBB	ACVR1B	Endothel_MyeloPro2	INHBB/Endothel	ACVR1B/MyeloPro2	INHBB/Endothel_ACVR1B/MyeloPro2	0.004
Endothel	MyeloPro3	INHBB	ACVR1B	Endothel_MyeloPro3	INHBB/Endothel	ACVR1B/MyeloPro3	INHBB/Endothel_ACVR1B/MyeloPro3	-0.115
Endothel	Macrophage1	CXCL2	CXCR2	Endothel_Macrophage1	CXCL2/Endothel	CXCR2/Macrophage1	CXCL2/Endothel_CXCR2/Macrophage1	-0.185
Endothel	Neutrophile2	CXCL2	CXCR2	Endothel_Neutrophile2	CXCL2/Endothel	CXCR2/Neutrophile2	CXCL2/Endothel_CXCR2/Neutrophile2	0.292
HSC	Macrophage1	CXCL2	CXCR2	HSC_Macrophage1	CXCL2/HSC	CXCR2/Macrophage1	CXCL2/HSC_CXCR2/Macrophage1	-0.103
HSC	Neutrophile2	CXCL2	CXCR2	HSC_Neutrophile2	CXCL2/HSC	CXCR2/Neutrophile2	CXCL2/HSC_CXCR2/Neutrophile2	0.01
Macrophage2	Macrophage1	CXCL2	CXCR2	Macrophage2_Macrophage1	CXCL2/Macrophage2	CXCR2/Macrophage1	CXCL2/Macrophage2_CXCR2/Macrophage1	-0.121
Macrophage2	Neutrophile2	CXCL2	CXCR2	Macrophage2_Neutrophile2	CXCL2/Macrophage2	CXCR2/Neutrophile2	CXCL2/Macrophage2_CXCR2/Neutrophile2	0.08
Mono	Macrophage1	CXCL2	CXCR2	Mono_Macrophage1	CXCL2/Mono	CXCR2/Macrophage1	CXCL2/Mono_CXCR2/Macrophage1	-0.161
Mono	Neutrophile2	CXCL2	CXCR2	Mono_Neutrophile2	CXCL2/Mono	CXCR2/Neutrophile2	CXCL2/Mono_CXCR2/Neutrophile2	0.268
CMP	TCell0	BTLA	CD247	CMP_TCell0	BTLA/CMP	CD247/TCell0	BTLA/CMP_CD247/TCell0	0.008
PlasmaB	TCell0	BTLA	CD247	PlasmaB_TCell0	BTLA/PlasmaB	CD247/TCell0	BTLA/PlasmaB_CD247/TCell0	-0.324
pDC	TCell0	BTLA	CD247	pDC_TCell0	BTLA/pDC	CD247/TCell0	BTLA/pDC_CD247/TCell0	-0.016
CMP	TCell1	BTLA	CD247	CMP_TCell1	BTLA/CMP	CD247/TCell1	BTLA/CMP_CD247/TCell1	0.05
PlasmaB	TCell1	BTLA	CD247	PlasmaB_TCell1	BTLA/PlasmaB	CD247/TCell1	BTLA/PlasmaB_CD247/TCell1	-0.304
pDC	TCell1	BTLA	CD247	pDC_TCell1	BTLA/pDC	CD247/TCell1	BTLA/pDC_CD247/TCell1	0.026
CMP	TCell2	BTLA	CD247	CMP_TCell2	BTLA/CMP	CD247/TCell2	BTLA/CMP_CD247/TCell2	0.089
PlasmaB	TCell2	BTLA	CD247	PlasmaB_TCell2	BTLA/PlasmaB	CD247/TCell2	BTLA/PlasmaB_CD247/TCell2	-0.371
pDC	TCell2	BTLA	CD247	pDC_TCell2	BTLA/pDC	CD247/TCell2	BTLA/pDC_CD247/TCell2	0.066
ProB	BasoEry1	MELTF	TFRC	ProB_BasoEry1	MELTF/ProB	TFRC/BasoEry1	MELTF/ProB_TFRC/BasoEry1	-0.841
ProB	BasoEry2	MELTF	TFRC	ProB_BasoEry2	MELTF/ProB	TFRC/BasoEry2	MELTF/ProB_TFRC/BasoEry2	-0.801
Neutrophile2	ProEry1	VIM	CD44	Neutrophile2_ProEry1	VIM/Neutrophile2	CD44/ProEry1	VIM/Neutrophile2_CD44/ProEry1	1.439
ProB	OrthoEry	MELTF	TFRC	ProB_OrthoEry	MELTF/ProB	TFRC/OrthoEry	MELTF/ProB_TFRC/OrthoEry	-0.895
ProB	PolyEry1	MELTF	TFRC	ProB_PolyEry1	MELTF/ProB	TFRC/PolyEry1	MELTF/ProB_TFRC/PolyEry1	-0.872
TCell0	CFU-E	UBA52	ACVR1	TCell0_CFU-E	UBA52/TCell0	ACVR1/CFU-E	UBA52/TCell0_ACVR1/CFU-E	1.369
ProB	ProEry2	MELTF	TFRC	ProB_ProEry2	MELTF/ProB	TFRC/ProEry2	MELTF/ProB_TFRC/ProEry2	-0.839
ProB	RetiEry	MELTF	TFRC	ProB_RetiEry	MELTF/ProB	TFRC/RetiEry	MELTF/ProB_TFRC/RetiEry	-0.667
MSC	BasoEry1	EFEMP2	PLSCR4	MSC_BasoEry1	EFEMP2/MSC	PLSCR4/BasoEry1	EFEMP2/MSC_PLSCR4/BasoEry1	0.124
MSC	BasoEry2	EFEMP2	PLSCR4	MSC_BasoEry2	EFEMP2/MSC	PLSCR4/BasoEry2	EFEMP2/MSC_PLSCR4/BasoEry2	0.135
MSC	Endothel	EFEMP2	PLSCR4	MSC_Endothel	EFEMP2/MSC	PLSCR4/Endothel	EFEMP2/MSC_PLSCR4/Endothel	0.18
MSC	MSC	EFEMP2	PLSCR4	MSC_MSC	EFEMP2/MSC	PLSCR4/MSC	EFEMP2/MSC_PLSCR4/MSC	0.149
ProMono	BasoEry1	EFEMP2	PLSCR4	ProMono_BasoEry1	EFEMP2/ProMono	PLSCR4/BasoEry1	EFEMP2/ProMono_PLSCR4/BasoEry1	-0.001
ProMono	BasoEry2	EFEMP2	PLSCR4	ProMono_BasoEry2	EFEMP2/ProMono	PLSCR4/BasoEry2	EFEMP2/ProMono_PLSCR4/BasoEry2	0.01
ProMono	Endothel	EFEMP2	PLSCR4	ProMono_Endothel	EFEMP2/ProMono	PLSCR4/Endothel	EFEMP2/ProMono_PLSCR4/Endothel	0.056
ProMono	MSC	EFEMP2	PLSCR4	ProMono_MSC	EFEMP2/ProMono	PLSCR4/MSC	EFEMP2/ProMono_PLSCR4/MSC	0.024
TCell0	CMP	CCL5	CXCR3	TCell0_CMP	CCL5/TCell0	CXCR3/CMP	CCL5/TCell0_CXCR3/CMP	-0.387
TCell0	TCell0	CCL5	CXCR3	TCell0_TCell0	CCL5/TCell0	CXCR3/TCell0	CCL5/TCell0_CXCR3/TCell0	0.152
TCell0	TCell2	CCL5	CXCR3	TCell0_TCell2	CCL5/TCell0	CXCR3/TCell2	CCL5/TCell0_CXCR3/TCell2	0.164
TCell0	pDC	CCL5	CXCR3	TCell0_pDC	CCL5/TCell0	CXCR3/pDC	CCL5/TCell0_CXCR3/pDC	0.008
TCell2	CMP	CCL5	CXCR3	TCell2_CMP	CCL5/TCell2	CXCR3/CMP	CCL5/TCell2_CXCR3/CMP	-1.103
TCell2	TCell0	CCL5	CXCR3	TCell2_TCell0	CCL5/TCell2	CXCR3/TCell0	CCL5/TCell2_CXCR3/TCell0	0.09
TCell2	TCell2	CCL5	CXCR3	TCell2_TCell2	CCL5/TCell2	CXCR3/TCell2	CCL5/TCell2_CXCR3/TCell2	0.103
TCell2	pDC	CCL5	CXCR3	TCell2_pDC	CCL5/TCell2	CXCR3/pDC	CCL5/TCell2_CXCR3/pDC	-0.053
Endothel	HSC	AFDN	EPHB6	Endothel_HSC	AFDN/Endothel	EPHB6/HSC	AFDN/Endothel_EPHB6/HSC	0.123
MSC	HSC	AFDN	EPHB6	MSC_HSC	AFDN/MSC	EPHB6/HSC	AFDN/MSC_EPHB6/HSC	0.042
MyeloPro0	HSC	AFDN	EPHB6	MyeloPro0_HSC	AFDN/MyeloPro0	EPHB6/HSC	AFDN/MyeloPro0_EPHB6/HSC	-0.131
ProMono	HSC	AFDN	EPHB6	ProMono_HSC	AFDN/ProMono	EPHB6/HSC	AFDN/ProMono_EPHB6/HSC	-0.104
Endothel	MyeloPro2	AFDN	EPHB6	Endothel_MyeloPro2	AFDN/Endothel	EPHB6/MyeloPro2	AFDN/Endothel_EPHB6/MyeloPro2	0.086
MSC	MyeloPro2	AFDN	EPHB6	MSC_MyeloPro2	AFDN/MSC	EPHB6/MyeloPro2	AFDN/MSC_EPHB6/MyeloPro2	0.005
MyeloPro0	MyeloPro2	AFDN	EPHB6	MyeloPro0_MyeloPro2	AFDN/MyeloPro0	EPHB6/MyeloPro2	AFDN/MyeloPro0_EPHB6/MyeloPro2	-0.145
ProMono	MyeloPro2	AFDN	EPHB6	ProMono_MyeloPro2	AFDN/ProMono	EPHB6/MyeloPro2	AFDN/ProMono_EPHB6/MyeloPro2	-0.118
MSC	MSC	COL3A1	DDR2	MSC_MSC	COL3A1/MSC	DDR2/MSC	COL3A1/MSC_DDR2/MSC	0.118
MSC	MyeloPro0	COL3A1	DDR2	MSC_MyeloPro0	COL3A1/MSC	DDR2/MyeloPro0	COL3A1/MSC_DDR2/MyeloPro0	-0.84
MyeloPro0	MSC	COL3A1	DDR2	MyeloPro0_MSC	COL3A1/MyeloPro0	DDR2/MSC	COL3A1/MyeloPro0_DDR2/MSC	-0.37
MyeloPro0	MyeloPro0	COL3A1	DDR2	MyeloPro0_MyeloPro0	COL3A1/MyeloPro0	DDR2/MyeloPro0	COL3A1/MyeloPro0_DDR2/MyeloPro0	-0.153
MyeloPro3	MSC	COL3A1	DDR2	MyeloPro3_MSC	COL3A1/MyeloPro3	DDR2/MSC	COL3A1/MyeloPro3_DDR2/MSC	-0.503
MyeloPro3	MyeloPro0	COL3A1	DDR2	MyeloPro3_MyeloPro0	COL3A1/MyeloPro3	DDR2/MyeloPro0	COL3A1/MyeloPro3_DDR2/MyeloPro0	-0.286
ProMono	MSC	COL3A1	DDR2	ProMono_MSC	COL3A1/ProMono	DDR2/MSC	COL3A1/ProMono_DDR2/MSC	-0.467
ProMono	MyeloPro0	COL3A1	DDR2	ProMono_MyeloPro0	COL3A1/ProMono	DDR2/MyeloPro0	COL3A1/ProMono_DDR2/MyeloPro0	-0.251
MyeloPro1	BasoEry1	PLAU	MRC2	MyeloPro1_BasoEry1	PLAU/MyeloPro1	MRC2/BasoEry1	PLAU/MyeloPro1_MRC2/BasoEry1	-0.076
MyeloPro1	BasoEry2	PLAU	MRC2	MyeloPro1_BasoEry2	PLAU/MyeloPro1	MRC2/BasoEry2	PLAU/MyeloPro1_MRC2/BasoEry2	-0.151
MyeloPro1	HSC	PLAU	MRC2	MyeloPro1_HSC	PLAU/MyeloPro1	MRC2/HSC	PLAU/MyeloPro1_MRC2/HSC	-0.097
MyeloPro1	MSC	PLAU	MRC2	MyeloPro1_MSC	PLAU/MyeloPro1	MRC2/MSC	PLAU/MyeloPro1_MRC2/MSC	-0.361
MyeloPro1	MyeloPro0	PLAU	MRC2	MyeloPro1_MyeloPro0	PLAU/MyeloPro1	MRC2/MyeloPro0	PLAU/MyeloPro1_MRC2/MyeloPro0	-0.146
MyeloPro1	OrthoEry	PLAU	MRC2	MyeloPro1_OrthoEry	PLAU/MyeloPro1	MRC2/OrthoEry	PLAU/MyeloPro1_MRC2/OrthoEry	-0.263
MyeloPro1	PolyEry1	PLAU	MRC2	MyeloPro1_PolyEry1	PLAU/MyeloPro1	MRC2/PolyEry1	PLAU/MyeloPro1_MRC2/PolyEry1	-0.185
MyeloPro1	ProMono	PLAU	MRC2	MyeloPro1_ProMono	PLAU/MyeloPro1	MRC2/ProMono	PLAU/MyeloPro1_MRC2/ProMono	-0.119
MyeloPro1	RetiEry	PLAU	MRC2	MyeloPro1_RetiEry	PLAU/MyeloPro1	MRC2/RetiEry	PLAU/MyeloPro1_MRC2/RetiEry	-0.221
Endothel	Macrophage2	LSR	NRG1	Endothel_Macrophage2	LSR/Endothel	NRG1/Macrophage2	LSR/Endothel_NRG1/Macrophage2	-0.15
MyeloPro0	Macrophage2	LSR	NRG1	MyeloPro0_Macrophage2	LSR/MyeloPro0	NRG1/Macrophage2	LSR/MyeloPro0_NRG1/Macrophage2	-0.136
PolyEry2	Macrophage2	LSR	NRG1	PolyEry2_Macrophage2	LSR/PolyEry2	NRG1/Macrophage2	LSR/PolyEry2_NRG1/Macrophage2	-0.129
ProB1IgM	Macrophage2	LSR	NRG1	ProB1IgM_Macrophage2	LSR/ProB1IgM	NRG1/Macrophage2	LSR/ProB1IgM_NRG1/Macrophage2	0.092
ProB2IgM	Macrophage2	LSR	NRG1	ProB2IgM_Macrophage2	LSR/ProB2IgM	NRG1/Macrophage2	LSR/ProB2IgM_NRG1/Macrophage2	0.005
ProEry0	Macrophage2	LSR	NRG1	ProEry0_Macrophage2	LSR/ProEry0	NRG1/Macrophage2	LSR/ProEry0_NRG1/Macrophage2	-0.112
ProMono	Macrophage2	LSR	NRG1	ProMono_Macrophage2	LSR/ProMono	NRG1/Macrophage2	LSR/ProMono_NRG1/Macrophage2	-0.114
TCell1	Macrophage2	LSR	NRG1	TCell1_Macrophage2	LSR/TCell1	NRG1/Macrophage2	LSR/TCell1_NRG1/Macrophage2	-0.091
pDC	Macrophage2	LSR	NRG1	pDC_Macrophage2	LSR/pDC	NRG1/Macrophage2	LSR/pDC_NRG1/Macrophage2	-0.101
Endothel	CMP	DLL1	NOTCH1	Endothel_CMP	DLL1/Endothel	NOTCH1/CMP	DLL1/Endothel_NOTCH1/CMP	0.033
Endothel	Endothel	DLL1	NOTCH1	Endothel_Endothel	DLL1/Endothel	NOTCH1/Endothel	DLL1/Endothel_NOTCH1/Endothel	0.112
Endothel	HSC	DLL1	NOTCH1	Endothel_HSC	DLL1/Endothel	NOTCH1/HSC	DLL1/Endothel_NOTCH1/HSC	0.042
Endothel	Macrophage1	DLL1	NOTCH1	Endothel_Macrophage1	DLL1/Endothel	NOTCH1/Macrophage1	DLL1/Endothel_NOTCH1/Macrophage1	0.011
Endothel	Macrophage2	DLL1	NOTCH1	Endothel_Macrophage2	DLL1/Endothel	NOTCH1/Macrophage2	DLL1/Endothel_NOTCH1/Macrophage2	0.012
Endothel	Mastcells	DLL1	NOTCH1	Endothel_Mastcells	DLL1/Endothel	NOTCH1/Mastcells	DLL1/Endothel_NOTCH1/Mastcells	-0.001
Endothel	Mono	DLL1	NOTCH1	Endothel_Mono	DLL1/Endothel	NOTCH1/Mono	DLL1/Endothel_NOTCH1/Mono	0.02
Endothel	Neutrophile2	DLL1	NOTCH1	Endothel_Neutrophile2	DLL1/Endothel	NOTCH1/Neutrophile2	DLL1/Endothel_NOTCH1/Neutrophile2	0.034
Endothel	ProB	DLL1	NOTCH1	Endothel_ProB	DLL1/Endothel	NOTCH1/ProB	DLL1/Endothel_NOTCH1/ProB	0.022
Endothel	Endothel	FN1	FLT4	Endothel_Endothel	FN1/Endothel	FLT4/Endothel	FN1/Endothel_FLT4/Endothel	0.188
HSC	Endothel	FN1	FLT4	HSC_Endothel	FN1/HSC	FLT4/Endothel	FN1/HSC_FLT4/Endothel	-0.167
MSC	Endothel	FN1	FLT4	MSC_Endothel	FN1/MSC	FLT4/Endothel	FN1/MSC_FLT4/Endothel	0.344
MyeloPro0	Endothel	FN1	FLT4	MyeloPro0_Endothel	FN1/MyeloPro0	FLT4/Endothel	FN1/MyeloPro0_FLT4/Endothel	-0.343
MyeloPro3	Endothel	FN1	FLT4	MyeloPro3_Endothel	FN1/MyeloPro3	FLT4/Endothel	FN1/MyeloPro3_FLT4/Endothel	-0.294
PolyEry2	Endothel	FN1	FLT4	PolyEry2_Endothel	FN1/PolyEry2	FLT4/Endothel	FN1/PolyEry2_FLT4/Endothel	-0.167
ProEry0	Endothel	FN1	FLT4	ProEry0_Endothel	FN1/ProEry0	FLT4/Endothel	FN1/ProEry0_FLT4/Endothel	-0.171
ProEry1	Endothel	FN1	FLT4	ProEry1_Endothel	FN1/ProEry1	FLT4/Endothel	FN1/ProEry1_FLT4/Endothel	-0.185
ProMono	Endothel	FN1	FLT4	ProMono_Endothel	FN1/ProMono	FLT4/Endothel	FN1/ProMono_FLT4/Endothel	-0.298
HSC	Endothel	COL1A1	FLT4	HSC_Endothel	COL1A1/HSC	FLT4/Endothel	COL1A1/HSC_FLT4/Endothel	-0.277
MSC	Endothel	COL1A1	FLT4	MSC_Endothel	COL1A1/MSC	FLT4/Endothel	COL1A1/MSC_FLT4/Endothel	0.375
MyeloPro0	Endothel	COL1A1	FLT4	MyeloPro0_Endothel	COL1A1/MyeloPro0	FLT4/Endothel	COL1A1/MyeloPro0_FLT4/Endothel	-0.515
MyeloPro3	Endothel	COL1A1	FLT4	MyeloPro3_Endothel	COL1A1/MyeloPro3	FLT4/Endothel	COL1A1/MyeloPro3_FLT4/Endothel	-0.33
PolyEry2	Endothel	COL1A1	FLT4	PolyEry2_Endothel	COL1A1/PolyEry2	FLT4/Endothel	COL1A1/PolyEry2_FLT4/Endothel	-0.241
ProEry0	Endothel	COL1A1	FLT4	ProEry0_Endothel	COL1A1/ProEry0	FLT4/Endothel	COL1A1/ProEry0_FLT4/Endothel	-0.191
ProEry1	Endothel	COL1A1	FLT4	ProEry1_Endothel	COL1A1/ProEry1	FLT4/Endothel	COL1A1/ProEry1_FLT4/Endothel	-0.293
ProMono	Endothel	COL1A1	FLT4	ProMono_Endothel	COL1A1/ProMono	FLT4/Endothel	COL1A1/ProMono_FLT4/Endothel	-0.36
MyeloPro1	CMP	PLAU	LRP1	MyeloPro1_CMP	PLAU/MyeloPro1	LRP1/CMP	PLAU/MyeloPro1_LRP1/CMP	-0.088
MyeloPro1	MSC	PLAU	LRP1	MyeloPro1_MSC	PLAU/MyeloPro1	LRP1/MSC	PLAU/MyeloPro1_LRP1/MSC	-0.583
MyeloPro1	Macrophage1	PLAU	LRP1	MyeloPro1_Macrophage1	PLAU/MyeloPro1	LRP1/Macrophage1	PLAU/MyeloPro1_LRP1/Macrophage1	-0.216
MyeloPro1	Macrophage2	PLAU	LRP1	MyeloPro1_Macrophage2	PLAU/MyeloPro1	LRP1/Macrophage2	PLAU/MyeloPro1_LRP1/Macrophage2	-0.292
MyeloPro1	Mono	PLAU	LRP1	MyeloPro1_Mono	PLAU/MyeloPro1	LRP1/Mono	PLAU/MyeloPro1_LRP1/Mono	-0.233
MyeloPro1	MyeloPro0	PLAU	LRP1	MyeloPro1_MyeloPro0	PLAU/MyeloPro1	LRP1/MyeloPro0	PLAU/MyeloPro1_LRP1/MyeloPro0	-0.173
MyeloPro1	MyeloPro1	PLAU	LRP1	MyeloPro1_MyeloPro1	PLAU/MyeloPro1	LRP1/MyeloPro1	PLAU/MyeloPro1_LRP1/MyeloPro1	-0.098
MyeloPro1	MyeloPro2	PLAU	LRP1	MyeloPro1_MyeloPro2	PLAU/MyeloPro1	LRP1/MyeloPro2	PLAU/MyeloPro1_LRP1/MyeloPro2	-0.106
MyeloPro1	MyeloPro3	PLAU	LRP1	MyeloPro1_MyeloPro3	PLAU/MyeloPro1	LRP1/MyeloPro3	PLAU/MyeloPro1_LRP1/MyeloPro3	-0.124
MyeloPro1	ProMono	PLAU	LRP1	MyeloPro1_ProMono	PLAU/MyeloPro1	LRP1/ProMono	PLAU/MyeloPro1_LRP1/ProMono	-0.167
CFU-E	MSC	GDF11	ACVR2A	CFU-E_MSC	GDF11/CFU-E	ACVR2A/MSC	GDF11/CFU-E_ACVR2A/MSC	0.047
CFU-E	pDC	GDF11	ACVR2A	CFU-E_pDC	GDF11/CFU-E	ACVR2A/pDC	GDF11/CFU-E_ACVR2A/pDC	-0.165
HSC	MSC	GDF11	ACVR2A	HSC_MSC	GDF11/HSC	ACVR2A/MSC	GDF11/HSC_ACVR2A/MSC	0.123
HSC	pDC	GDF11	ACVR2A	HSC_pDC	GDF11/HSC	ACVR2A/pDC	GDF11/HSC_ACVR2A/pDC	-0.096
LMPP	MSC	GDF11	ACVR2A	LMPP_MSC	GDF11/LMPP	ACVR2A/MSC	GDF11/LMPP_ACVR2A/MSC	0.116
LMPP	pDC	GDF11	ACVR2A	LMPP_pDC	GDF11/LMPP	ACVR2A/pDC	GDF11/LMPP_ACVR2A/pDC	-0.088
Mastcells	MSC	GDF11	ACVR2A	Mastcells_MSC	GDF11/Mastcells	ACVR2A/MSC	GDF11/Mastcells_ACVR2A/MSC	0.111
Mastcells	pDC	GDF11	ACVR2A	Mastcells_pDC	GDF11/Mastcells	ACVR2A/pDC	GDF11/Mastcells_ACVR2A/pDC	-0.084
ProB	MSC	GDF11	ACVR2A	ProB_MSC	GDF11/ProB	ACVR2A/MSC	GDF11/ProB_ACVR2A/MSC	0.098
ProB	pDC	GDF11	ACVR2A	ProB_pDC	GDF11/ProB	ACVR2A/pDC	GDF11/ProB_ACVR2A/pDC	-0.116
Endothel	MyeloPro0	MDK	PTPRZ1	Endothel_MyeloPro0	MDK/Endothel	PTPRZ1/MyeloPro0	MDK/Endothel_PTPRZ1/MyeloPro0	-0.203
HSC	MyeloPro0	MDK	PTPRZ1	HSC_MyeloPro0	MDK/HSC	PTPRZ1/MyeloPro0	MDK/HSC_PTPRZ1/MyeloPro0	-0.246
LMPP	MyeloPro0	MDK	PTPRZ1	LMPP_MyeloPro0	MDK/LMPP	PTPRZ1/MyeloPro0	MDK/LMPP_PTPRZ1/MyeloPro0	-0.089
MSC	MyeloPro0	MDK	PTPRZ1	MSC_MyeloPro0	MDK/MSC	PTPRZ1/MyeloPro0	MDK/MSC_PTPRZ1/MyeloPro0	-0.654
MyeloPro0	MyeloPro0	MDK	PTPRZ1	MyeloPro0_MyeloPro0	MDK/MyeloPro0	PTPRZ1/MyeloPro0	MDK/MyeloPro0_PTPRZ1/MyeloPro0	-0.152
PolyEry2	MyeloPro0	MDK	PTPRZ1	PolyEry2_MyeloPro0	MDK/PolyEry2	PTPRZ1/MyeloPro0	MDK/PolyEry2_PTPRZ1/MyeloPro0	-0.099
ProB	MyeloPro0	MDK	PTPRZ1	ProB_MyeloPro0	MDK/ProB	PTPRZ1/MyeloPro0	MDK/ProB_PTPRZ1/MyeloPro0	-0.09
ProB1IgM	MyeloPro0	MDK	PTPRZ1	ProB1IgM_MyeloPro0	MDK/ProB1IgM	PTPRZ1/MyeloPro0	MDK/ProB1IgM_PTPRZ1/MyeloPro0	-0.172
ProB2IgM	MyeloPro0	MDK	PTPRZ1	ProB2IgM_MyeloPro0	MDK/ProB2IgM	PTPRZ1/MyeloPro0	MDK/ProB2IgM_PTPRZ1/MyeloPro0	-0.141
ProMono	MyeloPro0	MDK	PTPRZ1	ProMono_MyeloPro0	MDK/ProMono	PTPRZ1/MyeloPro0	MDK/ProMono_PTPRZ1/MyeloPro0	-0.213
BasoEry1	Endothel	TGM2	TBXA2R	BasoEry1_Endothel	TGM2/BasoEry1	TBXA2R/Endothel	TGM2/BasoEry1_TBXA2R/Endothel	0.089
BasoEry2	Endothel	TGM2	TBXA2R	BasoEry2_Endothel	TGM2/BasoEry2	TBXA2R/Endothel	TGM2/BasoEry2_TBXA2R/Endothel	0.081
CFU-E	Endothel	TGM2	TBXA2R	CFU-E_Endothel	TGM2/CFU-E	TBXA2R/Endothel	TGM2/CFU-E_TBXA2R/Endothel	0.083
CMP	Endothel	TGM2	TBXA2R	CMP_Endothel	TGM2/CMP	TBXA2R/Endothel	TGM2/CMP_TBXA2R/Endothel	0.004
Endothel	Endothel	TGM2	TBXA2R	Endothel_Endothel	TGM2/Endothel	TBXA2R/Endothel	TGM2/Endothel_TBXA2R/Endothel	0.296
OrthoEry	Endothel	TGM2	TBXA2R	OrthoEry_Endothel	TGM2/OrthoEry	TBXA2R/Endothel	TGM2/OrthoEry_TBXA2R/Endothel	0.037
PolyEry1	Endothel	TGM2	TBXA2R	PolyEry1_Endothel	TGM2/PolyEry1	TBXA2R/Endothel	TGM2/PolyEry1_TBXA2R/Endothel	0.077
ProEry1	Endothel	TGM2	TBXA2R	ProEry1_Endothel	TGM2/ProEry1	TBXA2R/Endothel	TGM2/ProEry1_TBXA2R/Endothel	0.061
ProEry2	Endothel	TGM2	TBXA2R	ProEry2_Endothel	TGM2/ProEry2	TBXA2R/Endothel	TGM2/ProEry2_TBXA2R/Endothel	0.088
RetiEry	Endothel	TGM2	TBXA2R	RetiEry_Endothel	TGM2/RetiEry	TBXA2R/Endothel	TGM2/RetiEry_TBXA2R/Endothel	0.005
CMP	Endothel	VCAN	SELP	CMP_Endothel	VCAN/CMP	SELP/Endothel	VCAN/CMP_SELP/Endothel	-0.322
Endothel	Endothel	VCAN	SELP	Endothel_Endothel	VCAN/Endothel	SELP/Endothel	VCAN/Endothel_SELP/Endothel	-0.335
MSC	Endothel	VCAN	SELP	MSC_Endothel	VCAN/MSC	SELP/Endothel	VCAN/MSC_SELP/Endothel	-1.045
Macrophage1	Endothel	VCAN	SELP	Macrophage1_Endothel	VCAN/Macrophage1	SELP/Endothel	VCAN/Macrophage1_SELP/Endothel	-1.454
Macrophage2	Endothel	VCAN	SELP	Macrophage2_Endothel	VCAN/Macrophage2	SELP/Endothel	VCAN/Macrophage2_SELP/Endothel	-0.949
Mono	Endothel	VCAN	SELP	Mono_Endothel	VCAN/Mono	SELP/Endothel	VCAN/Mono_SELP/Endothel	-1.408
MyeloPro1	Endothel	VCAN	SELP	MyeloPro1_Endothel	VCAN/MyeloPro1	SELP/Endothel	VCAN/MyeloPro1_SELP/Endothel	-0.766
MyeloPro2	Endothel	VCAN	SELP	MyeloPro2_Endothel	VCAN/MyeloPro2	SELP/Endothel	VCAN/MyeloPro2_SELP/Endothel	-0.858
MyeloPro3	Endothel	VCAN	SELP	MyeloPro3_Endothel	VCAN/MyeloPro3	SELP/Endothel	VCAN/MyeloPro3_SELP/Endothel	-0.785
ProMono	Endothel	VCAN	SELP	ProMono_Endothel	VCAN/ProMono	SELP/Endothel	VCAN/ProMono_SELP/Endothel	-0.308
CMP	MSC	VCAN	EGFR	CMP_MSC	VCAN/CMP	EGFR/MSC	VCAN/CMP_EGFR/MSC	-0.122
Endothel	MSC	VCAN	EGFR	Endothel_MSC	VCAN/Endothel	EGFR/MSC	VCAN/Endothel_EGFR/MSC	-0.356
MSC	MSC	VCAN	EGFR	MSC_MSC	VCAN/MSC	EGFR/MSC	VCAN/MSC_EGFR/MSC	-0.137
Macrophage1	MSC	VCAN	EGFR	Macrophage1_MSC	VCAN/Macrophage1	EGFR/MSC	VCAN/Macrophage1_EGFR/MSC	-0.273
Macrophage2	MSC	VCAN	EGFR	Macrophage2_MSC	VCAN/Macrophage2	EGFR/MSC	VCAN/Macrophage2_EGFR/MSC	-0.298
Mono	MSC	VCAN	EGFR	Mono_MSC	VCAN/Mono	EGFR/MSC	VCAN/Mono_EGFR/MSC	-0.483
MyeloPro1	MSC	VCAN	EGFR	MyeloPro1_MSC	VCAN/MyeloPro1	EGFR/MSC	VCAN/MyeloPro1_EGFR/MSC	-0.303
MyeloPro2	MSC	VCAN	EGFR	MyeloPro2_MSC	VCAN/MyeloPro2	EGFR/MSC	VCAN/MyeloPro2_EGFR/MSC	-0.497
MyeloPro3	MSC	VCAN	EGFR	MyeloPro3_MSC	VCAN/MyeloPro3	EGFR/MSC	VCAN/MyeloPro3_EGFR/MSC	-0.348
ProMono	MSC	VCAN	EGFR	ProMono_MSC	VCAN/ProMono	EGFR/MSC	VCAN/ProMono_EGFR/MSC	-0.329
Mastcells	CMP	HDC	HRH2	Mastcells_CMP	HDC/Mastcells	HRH2/CMP	HDC/Mastcells_HRH2/CMP	-0.51
Mastcells	GMP	HDC	HRH2	Mastcells_GMP	HDC/Mastcells	HRH2/GMP	HDC/Mastcells_HRH2/GMP	-0.96
Mastcells	Macrophage1	HDC	HRH2	Mastcells_Macrophage1	HDC/Mastcells	HRH2/Macrophage1	HDC/Mastcells_HRH2/Macrophage1	-0.498
Mastcells	Macrophage2	HDC	HRH2	Mastcells_Macrophage2	HDC/Mastcells	HRH2/Macrophage2	HDC/Mastcells_HRH2/Macrophage2	-0.511
Mastcells	Mono	HDC	HRH2	Mastcells_Mono	HDC/Mastcells	HRH2/Mono	HDC/Mastcells_HRH2/Mono	-0.501
Mastcells	MyeloPro1	HDC	HRH2	Mastcells_MyeloPro1	HDC/Mastcells	HRH2/MyeloPro1	HDC/Mastcells_HRH2/MyeloPro1	-0.592
Mastcells	MyeloPro2	HDC	HRH2	Mastcells_MyeloPro2	HDC/Mastcells	HRH2/MyeloPro2	HDC/Mastcells_HRH2/MyeloPro2	-0.576
Mastcells	MyeloPro3	HDC	HRH2	Mastcells_MyeloPro3	HDC/Mastcells	HRH2/MyeloPro3	HDC/Mastcells_HRH2/MyeloPro3	-0.521
Mastcells	TCell1	HDC	HRH2	Mastcells_TCell1	HDC/Mastcells	HRH2/TCell1	HDC/Mastcells_HRH2/TCell1	-0.464
Mastcells	pDC	HDC	HRH2	Mastcells_pDC	HDC/Mastcells	HRH2/pDC	HDC/Mastcells_HRH2/pDC	-0.93
Macrophage2	CMP	C1QB	LRP1	Macrophage2_CMP	C1QB/Macrophage2	LRP1/CMP	C1QB/Macrophage2_LRP1/CMP	-0.236
Macrophage2	MSC	C1QB	LRP1	Macrophage2_MSC	C1QB/Macrophage2	LRP1/MSC	C1QB/Macrophage2_LRP1/MSC	0.06
Macrophage2	Macrophage1	C1QB	LRP1	Macrophage2_Macrophage1	C1QB/Macrophage2	LRP1/Macrophage1	C1QB/Macrophage2_LRP1/Macrophage1	0.161
Macrophage2	Macrophage2	C1QB	LRP1	Macrophage2_Macrophage2	C1QB/Macrophage2	LRP1/Macrophage2	C1QB/Macrophage2_LRP1/Macrophage2	0.124
Macrophage2	Mono	C1QB	LRP1	Macrophage2_Mono	C1QB/Macrophage2	LRP1/Mono	C1QB/Macrophage2_LRP1/Mono	0.098
Macrophage2	MyeloPro0	C1QB	LRP1	Macrophage2_MyeloPro0	C1QB/Macrophage2	LRP1/MyeloPro0	C1QB/Macrophage2_LRP1/MyeloPro0	-0.322
Macrophage2	MyeloPro1	C1QB	LRP1	Macrophage2_MyeloPro1	C1QB/Macrophage2	LRP1/MyeloPro1	C1QB/Macrophage2_LRP1/MyeloPro1	-0.246
Macrophage2	MyeloPro2	C1QB	LRP1	Macrophage2_MyeloPro2	C1QB/Macrophage2	LRP1/MyeloPro2	C1QB/Macrophage2_LRP1/MyeloPro2	-0.254
Macrophage2	MyeloPro3	C1QB	LRP1	Macrophage2_MyeloPro3	C1QB/Macrophage2	LRP1/MyeloPro3	C1QB/Macrophage2_LRP1/MyeloPro3	-0.272
Macrophage2	ProMono	C1QB	LRP1	Macrophage2_ProMono	C1QB/Macrophage2	LRP1/ProMono	C1QB/Macrophage2_LRP1/ProMono	-0.315
Endothel	CMP	F8	LRP1	Endothel_CMP	F8/Endothel	LRP1/CMP	F8/Endothel_LRP1/CMP	-0.203
Endothel	MSC	F8	LRP1	Endothel_MSC	F8/Endothel	LRP1/MSC	F8/Endothel_LRP1/MSC	0.014
Endothel	Macrophage1	F8	LRP1	Endothel_Macrophage1	F8/Endothel	LRP1/Macrophage1	F8/Endothel_LRP1/Macrophage1	0.116
Endothel	Macrophage2	F8	LRP1	Endothel_Macrophage2	F8/Endothel	LRP1/Macrophage2	F8/Endothel_LRP1/Macrophage2	0.078
Endothel	Mono	F8	LRP1	Endothel_Mono	F8/Endothel	LRP1/Mono	F8/Endothel_LRP1/Mono	0.051
Endothel	MyeloPro0	F8	LRP1	Endothel_MyeloPro0	F8/Endothel	LRP1/MyeloPro0	F8/Endothel_LRP1/MyeloPro0	-0.288
Endothel	MyeloPro1	F8	LRP1	Endothel_MyeloPro1	F8/Endothel	LRP1/MyeloPro1	F8/Endothel_LRP1/MyeloPro1	-0.213
Endothel	MyeloPro2	F8	LRP1	Endothel_MyeloPro2	F8/Endothel	LRP1/MyeloPro2	F8/Endothel_LRP1/MyeloPro2	-0.221
Endothel	MyeloPro3	F8	LRP1	Endothel_MyeloPro3	F8/Endothel	LRP1/MyeloPro3	F8/Endothel_LRP1/MyeloPro3	-0.239
Endothel	ProMono	F8	LRP1	Endothel_ProMono	F8/Endothel	LRP1/ProMono	F8/Endothel_LRP1/ProMono	-0.282
MSC	ProEry0	APOE	SCARB1	MSC_ProEry0	APOE/MSC	SCARB1/ProEry0	APOE/MSC_SCARB1/ProEry0	1.43
MSC	ProEry0	APOE	LRP8	MSC_ProEry0	APOE/MSC	LRP8/ProEry0	APOE/MSC_LRP8/ProEry0	1.426
Endothel	GMP	KITLG	KIT	Endothel_GMP	KITLG/Endothel	KIT/GMP	KITLG/Endothel_KIT/GMP	-0.117
MSC	GMP	KITLG	KIT	MSC_GMP	KITLG/MSC	KIT/GMP	KITLG/MSC_KIT/GMP	0.043
Endothel	HSC	KITLG	KIT	Endothel_HSC	KITLG/Endothel	KIT/HSC	KITLG/Endothel_KIT/HSC	-0.185
MSC	HSC	KITLG	KIT	MSC_HSC	KITLG/MSC	KIT/HSC	KITLG/MSC_KIT/HSC	0.064
Endothel	MSC	KITLG	KIT	Endothel_MSC	KITLG/Endothel	KIT/MSC	KITLG/Endothel_KIT/MSC	-0.165
MSC	MSC	KITLG	KIT	MSC_MSC	KITLG/MSC	KIT/MSC	KITLG/MSC_KIT/MSC	-0.336
Endothel	Mastcells	KITLG	KIT	Endothel_Mastcells	KITLG/Endothel	KIT/Mastcells	KITLG/Endothel_KIT/Mastcells	-0.093
MSC	Mastcells	KITLG	KIT	MSC_Mastcells	KITLG/MSC	KIT/Mastcells	KITLG/MSC_KIT/Mastcells	0.309
Endothel	ProB	MDK	GPC2	Endothel_ProB	MDK/Endothel	GPC2/ProB	MDK/Endothel_GPC2/ProB	-0.204
HSC	ProB	MDK	GPC2	HSC_ProB	MDK/HSC	GPC2/ProB	MDK/HSC_GPC2/ProB	-0.247
LMPP	ProB	MDK	GPC2	LMPP_ProB	MDK/LMPP	GPC2/ProB	MDK/LMPP_GPC2/ProB	-0.09
MSC	ProB	MDK	GPC2	MSC_ProB	MDK/MSC	GPC2/ProB	MDK/MSC_GPC2/ProB	-0.656
MyeloPro0	ProB	MDK	GPC2	MyeloPro0_ProB	MDK/MyeloPro0	GPC2/ProB	MDK/MyeloPro0_GPC2/ProB	-0.153
PolyEry2	ProB	MDK	GPC2	PolyEry2_ProB	MDK/PolyEry2	GPC2/ProB	MDK/PolyEry2_GPC2/ProB	-0.1
ProB	ProB	MDK	GPC2	ProB_ProB	MDK/ProB	GPC2/ProB	MDK/ProB_GPC2/ProB	-0.091
ProB1IgM	ProB	MDK	GPC2	ProB1IgM_ProB	MDK/ProB1IgM	GPC2/ProB	MDK/ProB1IgM_GPC2/ProB	-0.173
ProB2IgM	ProB	MDK	GPC2	ProB2IgM_ProB	MDK/ProB2IgM	GPC2/ProB	MDK/ProB2IgM_GPC2/ProB	-0.142
ProMono	ProB	MDK	GPC2	ProMono_ProB	MDK/ProMono	GPC2/ProB	MDK/ProMono_GPC2/ProB	-0.214
Mastcells	MSC	FZR1	PTPRF	Mastcells_MSC	FZR1/Mastcells	PTPRF/MSC	FZR1/Mastcells_PTPRF/MSC	-0.087
MyeloPro2	MSC	FZR1	PTPRF	MyeloPro2_MSC	FZR1/MyeloPro2	PTPRF/MSC	FZR1/MyeloPro2_PTPRF/MSC	-0.157
PolyEry1	MSC	FZR1	PTPRF	PolyEry1_MSC	FZR1/PolyEry1	PTPRF/MSC	FZR1/PolyEry1_PTPRF/MSC	-0.091
ProB	MSC	FZR1	PTPRF	ProB_MSC	FZR1/ProB	PTPRF/MSC	FZR1/ProB_PTPRF/MSC	-0.11
RetiEry	MSC	FZR1	PTPRF	RetiEry_MSC	FZR1/RetiEry	PTPRF/MSC	FZR1/RetiEry_PTPRF/MSC	-0.092
Mastcells	RetiEry	FZR1	PTPRF	Mastcells_RetiEry	FZR1/Mastcells	PTPRF/RetiEry	FZR1/Mastcells_PTPRF/RetiEry	-0.098
MyeloPro2	RetiEry	FZR1	PTPRF	MyeloPro2_RetiEry	FZR1/MyeloPro2	PTPRF/RetiEry	FZR1/MyeloPro2_PTPRF/RetiEry	-0.062
PolyEry1	RetiEry	FZR1	PTPRF	PolyEry1_RetiEry	FZR1/PolyEry1	PTPRF/RetiEry	FZR1/PolyEry1_PTPRF/RetiEry	0.004
ProB	RetiEry	FZR1	PTPRF	ProB_RetiEry	FZR1/ProB	PTPRF/RetiEry	FZR1/ProB_PTPRF/RetiEry	-0.012
RetiEry	RetiEry	FZR1	PTPRF	RetiEry_RetiEry	FZR1/RetiEry	PTPRF/RetiEry	FZR1/RetiEry_PTPRF/RetiEry	0.015
Endothel	Endothel	JAG1	NOTCH4	Endothel_Endothel	JAG1/Endothel	NOTCH4/Endothel	JAG1/Endothel_NOTCH4/Endothel	0.302
Endothel	pDC	JAG1	NOTCH4	Endothel_pDC	JAG1/Endothel	NOTCH4/pDC	JAG1/Endothel_NOTCH4/pDC	0.014
MSC	Endothel	JAG1	NOTCH4	MSC_Endothel	JAG1/MSC	NOTCH4/Endothel	JAG1/MSC_NOTCH4/Endothel	0.327
MSC	pDC	JAG1	NOTCH4	MSC_pDC	JAG1/MSC	NOTCH4/pDC	JAG1/MSC_NOTCH4/pDC	0.039
MyeloPro0	Endothel	JAG1	NOTCH4	MyeloPro0_Endothel	JAG1/MyeloPro0	NOTCH4/Endothel	JAG1/MyeloPro0_NOTCH4/Endothel	-0.241
MyeloPro0	pDC	JAG1	NOTCH4	MyeloPro0_pDC	JAG1/MyeloPro0	NOTCH4/pDC	JAG1/MyeloPro0_NOTCH4/pDC	-0.162
MyeloPro3	Endothel	JAG1	NOTCH4	MyeloPro3_Endothel	JAG1/MyeloPro3	NOTCH4/Endothel	JAG1/MyeloPro3_NOTCH4/Endothel	-0.257
MyeloPro3	pDC	JAG1	NOTCH4	MyeloPro3_pDC	JAG1/MyeloPro3	NOTCH4/pDC	JAG1/MyeloPro3_NOTCH4/pDC	-0.178
ProMono	Endothel	JAG1	NOTCH4	ProMono_Endothel	JAG1/ProMono	NOTCH4/Endothel	JAG1/ProMono_NOTCH4/Endothel	-0.246
ProMono	pDC	JAG1	NOTCH4	ProMono_pDC	JAG1/ProMono	NOTCH4/pDC	JAG1/ProMono_NOTCH4/pDC	-0.167
Endothel	MSC	MDK	SDC4	Endothel_MSC	MDK/Endothel	SDC4/MSC	MDK/Endothel_SDC4/MSC	0.058
HSC	MSC	MDK	SDC4	HSC_MSC	MDK/HSC	SDC4/MSC	MDK/HSC_SDC4/MSC	0.148
LMPP	MSC	MDK	SDC4	LMPP_MSC	MDK/LMPP	SDC4/MSC	MDK/LMPP_SDC4/MSC	0.216
MSC	MSC	MDK	SDC4	MSC_MSC	MDK/MSC	SDC4/MSC	MDK/MSC_SDC4/MSC	0.206
MyeloPro0	MSC	MDK	SDC4	MyeloPro0_MSC	MDK/MyeloPro0	SDC4/MSC	MDK/MyeloPro0_SDC4/MSC	0.086
PolyEry2	MSC	MDK	SDC4	PolyEry2_MSC	MDK/PolyEry2	SDC4/MSC	MDK/PolyEry2_SDC4/MSC	0.091
ProB	MSC	MDK	SDC4	ProB_MSC	MDK/ProB	SDC4/MSC	MDK/ProB_SDC4/MSC	0.083
ProB1IgM	MSC	MDK	SDC4	ProB1IgM_MSC	MDK/ProB1IgM	SDC4/MSC	MDK/ProB1IgM_SDC4/MSC	0.097
ProB2IgM	MSC	MDK	SDC4	ProB2IgM_MSC	MDK/ProB2IgM	SDC4/MSC	MDK/ProB2IgM_SDC4/MSC	0.21
ProMono	MSC	MDK	SDC4	ProMono_MSC	MDK/ProMono	SDC4/MSC	MDK/ProMono_SDC4/MSC	0.011
BasoEry1	MSC	TGM2	SDC4	BasoEry1_MSC	TGM2/BasoEry1	SDC4/MSC	TGM2/BasoEry1_SDC4/MSC	0.107
BasoEry2	MSC	TGM2	SDC4	BasoEry2_MSC	TGM2/BasoEry2	SDC4/MSC	TGM2/BasoEry2_SDC4/MSC	0.099
CFU-E	MSC	TGM2	SDC4	CFU-E_MSC	TGM2/CFU-E	SDC4/MSC	TGM2/CFU-E_SDC4/MSC	0.102
CMP	MSC	TGM2	SDC4	CMP_MSC	TGM2/CMP	SDC4/MSC	TGM2/CMP_SDC4/MSC	0.021
Endothel	MSC	TGM2	SDC4	Endothel_MSC	TGM2/Endothel	SDC4/MSC	TGM2/Endothel_SDC4/MSC	0.315
OrthoEry	MSC	TGM2	SDC4	OrthoEry_MSC	TGM2/OrthoEry	SDC4/MSC	TGM2/OrthoEry_SDC4/MSC	0.055
PolyEry1	MSC	TGM2	SDC4	PolyEry1_MSC	TGM2/PolyEry1	SDC4/MSC	TGM2/PolyEry1_SDC4/MSC	0.096
ProEry1	MSC	TGM2	SDC4	ProEry1_MSC	TGM2/ProEry1	SDC4/MSC	TGM2/ProEry1_SDC4/MSC	0.08
ProEry2	MSC	TGM2	SDC4	ProEry2_MSC	TGM2/ProEry2	SDC4/MSC	TGM2/ProEry2_SDC4/MSC	0.106
RetiEry	MSC	TGM2	SDC4	RetiEry_MSC	TGM2/RetiEry	SDC4/MSC	TGM2/RetiEry_SDC4/MSC	0.023
Endothel	Endothel	COL5A2	ITGA1	Endothel_Endothel	COL5A2/Endothel	ITGA1/Endothel	COL5A2/Endothel_ITGA1/Endothel	0.228
Endothel	MSC	COL5A2	ITGA1	Endothel_MSC	COL5A2/Endothel	ITGA1/MSC	COL5A2/Endothel_ITGA1/MSC	0.125
MSC	Endothel	COL5A2	ITGA1	MSC_Endothel	COL5A2/MSC	ITGA1/Endothel	COL5A2/MSC_ITGA1/Endothel	0.224
MSC	MSC	COL5A2	ITGA1	MSC_MSC	COL5A2/MSC	ITGA1/MSC	COL5A2/MSC_ITGA1/MSC	0.121
MyeloPro0	Endothel	COL5A2	ITGA1	MyeloPro0_Endothel	COL5A2/MyeloPro0	ITGA1/Endothel	COL5A2/MyeloPro0_ITGA1/Endothel	-0.255
MyeloPro0	MSC	COL5A2	ITGA1	MyeloPro0_MSC	COL5A2/MyeloPro0	ITGA1/MSC	COL5A2/MyeloPro0_ITGA1/MSC	-0.24
MyeloPro3	Endothel	COL5A2	ITGA1	MyeloPro3_Endothel	COL5A2/MyeloPro3	ITGA1/Endothel	COL5A2/MyeloPro3_ITGA1/Endothel	-0.28
MyeloPro3	MSC	COL5A2	ITGA1	MyeloPro3_MSC	COL5A2/MyeloPro3	ITGA1/MSC	COL5A2/MyeloPro3_ITGA1/MSC	-0.265
ProMono	Endothel	COL5A2	ITGA1	ProMono_Endothel	COL5A2/ProMono	ITGA1/Endothel	COL5A2/ProMono_ITGA1/Endothel	-0.246
ProMono	MSC	COL5A2	ITGA1	ProMono_MSC	COL5A2/ProMono	ITGA1/MSC	COL5A2/ProMono_ITGA1/MSC	-0.231
Macrophage2	BasoEry2	C1QA	CR1	Macrophage2_BasoEry2	C1QA/Macrophage2	CR1/BasoEry2	C1QA/Macrophage2_CR1/BasoEry2	0.152
Macrophage2	Macrophage1	C1QA	CR1	Macrophage2_Macrophage1	C1QA/Macrophage2	CR1/Macrophage1	C1QA/Macrophage2_CR1/Macrophage1	0.036
Macrophage2	Macrophage2	C1QA	CR1	Macrophage2_Macrophage2	C1QA/Macrophage2	CR1/Macrophage2	C1QA/Macrophage2_CR1/Macrophage2	0.15
Macrophage2	Mastcells	C1QA	CR1	Macrophage2_Mastcells	C1QA/Macrophage2	CR1/Mastcells	C1QA/Macrophage2_CR1/Mastcells	-0.187
Macrophage2	Mono	C1QA	CR1	Macrophage2_Mono	C1QA/Macrophage2	CR1/Mono	C1QA/Macrophage2_CR1/Mono	0.085
Macrophage2	MyeloPro2	C1QA	CR1	Macrophage2_MyeloPro2	C1QA/Macrophage2	CR1/MyeloPro2	C1QA/Macrophage2_CR1/MyeloPro2	0.235
Macrophage2	MyeloPro3	C1QA	CR1	Macrophage2_MyeloPro3	C1QA/Macrophage2	CR1/MyeloPro3	C1QA/Macrophage2_CR1/MyeloPro3	0.199
Macrophage2	Neutrophile2	C1QA	CR1	Macrophage2_Neutrophile2	C1QA/Macrophage2	CR1/Neutrophile2	C1QA/Macrophage2_CR1/Neutrophile2	0.121
Macrophage2	OrthoEry	C1QA	CR1	Macrophage2_OrthoEry	C1QA/Macrophage2	CR1/OrthoEry	C1QA/Macrophage2_CR1/OrthoEry	0.104
Macrophage2	PolyEry1	C1QA	CR1	Macrophage2_PolyEry1	C1QA/Macrophage2	CR1/PolyEry1	C1QA/Macrophage2_CR1/PolyEry1	0.147
Macrophage2	RetiEry	C1QA	CR1	Macrophage2_RetiEry	C1QA/Macrophage2	CR1/RetiEry	C1QA/Macrophage2_CR1/RetiEry	0.09
CFU-E	MSC	TFPI	SDC4	CFU-E_MSC	TFPI/CFU-E	SDC4/MSC	TFPI/CFU-E_SDC4/MSC	0.073
CMP	MSC	TFPI	SDC4	CMP_MSC	TFPI/CMP	SDC4/MSC	TFPI/CMP_SDC4/MSC	0.016
Endothel	MSC	TFPI	SDC4	Endothel_MSC	TFPI/Endothel	SDC4/MSC	TFPI/Endothel_SDC4/MSC	0.249
HSC	MSC	TFPI	SDC4	HSC_MSC	TFPI/HSC	SDC4/MSC	TFPI/HSC_SDC4/MSC	0.088
MSC	MSC	TFPI	SDC4	MSC_MSC	TFPI/MSC	SDC4/MSC	TFPI/MSC_SDC4/MSC	0.003
Macrophage2	MSC	TFPI	SDC4	Macrophage2_MSC	TFPI/Macrophage2	SDC4/MSC	TFPI/Macrophage2_SDC4/MSC	0.063
MyeloPro0	MSC	TFPI	SDC4	MyeloPro0_MSC	TFPI/MyeloPro0	SDC4/MSC	TFPI/MyeloPro0_SDC4/MSC	0.068
MyeloPro3	MSC	TFPI	SDC4	MyeloPro3_MSC	TFPI/MyeloPro3	SDC4/MSC	TFPI/MyeloPro3_SDC4/MSC	0.065
OrthoEry	MSC	TFPI	SDC4	OrthoEry_MSC	TFPI/OrthoEry	SDC4/MSC	TFPI/OrthoEry_SDC4/MSC	0.093
ProMono	MSC	TFPI	SDC4	ProMono_MSC	TFPI/ProMono	SDC4/MSC	TFPI/ProMono_SDC4/MSC	0.033
RetiEry	MSC	TFPI	SDC4	RetiEry_MSC	TFPI/RetiEry	SDC4/MSC	TFPI/RetiEry_SDC4/MSC	0.062
MSC	CMP	PTN	PLXNB2	MSC_CMP	PTN/MSC	PLXNB2/CMP	PTN/MSC_PLXNB2/CMP	0.013
MSC	HSC	PTN	PLXNB2	MSC_HSC	PTN/MSC	PLXNB2/HSC	PTN/MSC_PLXNB2/HSC	-0.009
MSC	MSC	PTN	PLXNB2	MSC_MSC	PTN/MSC	PLXNB2/MSC	PTN/MSC_PLXNB2/MSC	0.055
MSC	Macrophage1	PTN	PLXNB2	MSC_Macrophage1	PTN/MSC	PLXNB2/Macrophage1	PTN/MSC_PLXNB2/Macrophage1	0.009
MSC	Macrophage2	PTN	PLXNB2	MSC_Macrophage2	PTN/MSC	PLXNB2/Macrophage2	PTN/MSC_PLXNB2/Macrophage2	-0.027
MSC	Mono	PTN	PLXNB2	MSC_Mono	PTN/MSC	PLXNB2/Mono	PTN/MSC_PLXNB2/Mono	-0.045
MSC	MyeloPro1	PTN	PLXNB2	MSC_MyeloPro1	PTN/MSC	PLXNB2/MyeloPro1	PTN/MSC_PLXNB2/MyeloPro1	-0.059
MSC	MyeloPro2	PTN	PLXNB2	MSC_MyeloPro2	PTN/MSC	PLXNB2/MyeloPro2	PTN/MSC_PLXNB2/MyeloPro2	-0.037
MSC	MyeloPro3	PTN	PLXNB2	MSC_MyeloPro3	PTN/MSC	PLXNB2/MyeloPro3	PTN/MSC_PLXNB2/MyeloPro3	-0.006
MSC	ProB	PTN	PLXNB2	MSC_ProB	PTN/MSC	PLXNB2/ProB	PTN/MSC_PLXNB2/ProB	-0.028
MSC	pDC	PTN	PLXNB2	MSC_pDC	PTN/MSC	PLXNB2/pDC	PTN/MSC_PLXNB2/pDC	-0.001
CMP	Mastcells	CTGF	NTRK1	CMP_Mastcells	CTGF/CMP	NTRK1/Mastcells	CTGF/CMP_NTRK1/Mastcells	-0.159
Endothel	Mastcells	CTGF	NTRK1	Endothel_Mastcells	CTGF/Endothel	NTRK1/Mastcells	CTGF/Endothel_NTRK1/Mastcells	0.052
HSC	Mastcells	CTGF	NTRK1	HSC_Mastcells	CTGF/HSC	NTRK1/Mastcells	CTGF/HSC_NTRK1/Mastcells	-0.219
MSC	Mastcells	CTGF	NTRK1	MSC_Mastcells	CTGF/MSC	NTRK1/Mastcells	CTGF/MSC_NTRK1/Mastcells	-0.091
MyeloPro0	Mastcells	CTGF	NTRK1	MyeloPro0_Mastcells	CTGF/MyeloPro0	NTRK1/Mastcells	CTGF/MyeloPro0_NTRK1/Mastcells	-0.496
MyeloPro3	Mastcells	CTGF	NTRK1	MyeloPro3_Mastcells	CTGF/MyeloPro3	NTRK1/Mastcells	CTGF/MyeloPro3_NTRK1/Mastcells	-0.2
PolyEry2	Mastcells	CTGF	NTRK1	PolyEry2_Mastcells	CTGF/PolyEry2	NTRK1/Mastcells	CTGF/PolyEry2_NTRK1/Mastcells	-0.204
ProB	Mastcells	CTGF	NTRK1	ProB_Mastcells	CTGF/ProB	NTRK1/Mastcells	CTGF/ProB_NTRK1/Mastcells	-0.181
ProEry0	Mastcells	CTGF	NTRK1	ProEry0_Mastcells	CTGF/ProEry0	NTRK1/Mastcells	CTGF/ProEry0_NTRK1/Mastcells	-0.167
ProEry1	Mastcells	CTGF	NTRK1	ProEry1_Mastcells	CTGF/ProEry1	NTRK1/Mastcells	CTGF/ProEry1_NTRK1/Mastcells	-0.203
ProMono	Mastcells	CTGF	NTRK1	ProMono_Mastcells	CTGF/ProMono	NTRK1/Mastcells	CTGF/ProMono_NTRK1/Mastcells	-0.377
CMP	MSC	TYROBP	SEMA6D	CMP_MSC	TYROBP/CMP	SEMA6D/MSC	TYROBP/CMP_SEMA6D/MSC	0.299
Macrophage1	MSC	TYROBP	SEMA6D	Macrophage1_MSC	TYROBP/Macrophage1	SEMA6D/MSC	TYROBP/Macrophage1_SEMA6D/MSC	-0.016
Macrophage2	MSC	TYROBP	SEMA6D	Macrophage2_MSC	TYROBP/Macrophage2	SEMA6D/MSC	TYROBP/Macrophage2_SEMA6D/MSC	-0.013
Mastcells	MSC	TYROBP	SEMA6D	Mastcells_MSC	TYROBP/Mastcells	SEMA6D/MSC	TYROBP/Mastcells_SEMA6D/MSC	0.298
Mono	MSC	TYROBP	SEMA6D	Mono_MSC	TYROBP/Mono	SEMA6D/MSC	TYROBP/Mono_SEMA6D/MSC	-0.179
MyeloPro1	MSC	TYROBP	SEMA6D	MyeloPro1_MSC	TYROBP/MyeloPro1	SEMA6D/MSC	TYROBP/MyeloPro1_SEMA6D/MSC	-0.049
MyeloPro2	MSC	TYROBP	SEMA6D	MyeloPro2_MSC	TYROBP/MyeloPro2	SEMA6D/MSC	TYROBP/MyeloPro2_SEMA6D/MSC	-0.079
MyeloPro3	MSC	TYROBP	SEMA6D	MyeloPro3_MSC	TYROBP/MyeloPro3	SEMA6D/MSC	TYROBP/MyeloPro3_SEMA6D/MSC	0.001
Neutrophile1	MSC	TYROBP	SEMA6D	Neutrophile1_MSC	TYROBP/Neutrophile1	SEMA6D/MSC	TYROBP/Neutrophile1_SEMA6D/MSC	0.187
Neutrophile2	MSC	TYROBP	SEMA6D	Neutrophile2_MSC	TYROBP/Neutrophile2	SEMA6D/MSC	TYROBP/Neutrophile2_SEMA6D/MSC	0.237
pDC	MSC	TYROBP	SEMA6D	pDC_MSC	TYROBP/pDC	SEMA6D/MSC	TYROBP/pDC_SEMA6D/MSC	0.083
MSC	CMP	SLPI	CD4	MSC_CMP	SLPI/MSC	CD4/CMP	SLPI/MSC_CD4/CMP	0.06
MSC	Endothel	SLPI	CD4	MSC_Endothel	SLPI/MSC	CD4/Endothel	SLPI/MSC_CD4/Endothel	0.274
MSC	MSC	SLPI	CD4	MSC_MSC	SLPI/MSC	CD4/MSC	SLPI/MSC_CD4/MSC	0.062
MSC	Macrophage1	SLPI	CD4	MSC_Macrophage1	SLPI/MSC	CD4/Macrophage1	SLPI/MSC_CD4/Macrophage1	0.109
MSC	Macrophage2	SLPI	CD4	MSC_Macrophage2	SLPI/MSC	CD4/Macrophage2	SLPI/MSC_CD4/Macrophage2	-0.01
MSC	Mono	SLPI	CD4	MSC_Mono	SLPI/MSC	CD4/Mono	SLPI/MSC_CD4/Mono	0.062
MSC	MyeloPro1	SLPI	CD4	MSC_MyeloPro1	SLPI/MSC	CD4/MyeloPro1	SLPI/MSC_CD4/MyeloPro1	0.055
MSC	MyeloPro2	SLPI	CD4	MSC_MyeloPro2	SLPI/MSC	CD4/MyeloPro2	SLPI/MSC_CD4/MyeloPro2	0.147
MSC	MyeloPro3	SLPI	CD4	MSC_MyeloPro3	SLPI/MSC	CD4/MyeloPro3	SLPI/MSC_CD4/MyeloPro3	0.122
MSC	TCell0	SLPI	CD4	MSC_TCell0	SLPI/MSC	CD4/TCell0	SLPI/MSC_CD4/TCell0	0.094
MSC	TCell1	SLPI	CD4	MSC_TCell1	SLPI/MSC	CD4/TCell1	SLPI/MSC_CD4/TCell1	0.05
MSC	pDC	SLPI	CD4	MSC_pDC	SLPI/MSC	CD4/pDC	SLPI/MSC_CD4/pDC	0.051
HSC	Endothel	RARRES2	CMKLR1	HSC_Endothel	RARRES2/HSC	CMKLR1/Endothel	RARRES2/HSC_CMKLR1/Endothel	-0.125
MSC	Endothel	RARRES2	CMKLR1	MSC_Endothel	RARRES2/MSC	CMKLR1/Endothel	RARRES2/MSC_CMKLR1/Endothel	-0.7
MyeloPro0	Endothel	RARRES2	CMKLR1	MyeloPro0_Endothel	RARRES2/MyeloPro0	CMKLR1/Endothel	RARRES2/MyeloPro0_CMKLR1/Endothel	-0.216
ProMono	Endothel	RARRES2	CMKLR1	ProMono_Endothel	RARRES2/ProMono	CMKLR1/Endothel	RARRES2/ProMono_CMKLR1/Endothel	-0.206
HSC	Macrophage2	RARRES2	CMKLR1	HSC_Macrophage2	RARRES2/HSC	CMKLR1/Macrophage2	RARRES2/HSC_CMKLR1/Macrophage2	-0.114
MSC	Macrophage2	RARRES2	CMKLR1	MSC_Macrophage2	RARRES2/MSC	CMKLR1/Macrophage2	RARRES2/MSC_CMKLR1/Macrophage2	-0.689
MyeloPro0	Macrophage2	RARRES2	CMKLR1	MyeloPro0_Macrophage2	RARRES2/MyeloPro0	CMKLR1/Macrophage2	RARRES2/MyeloPro0_CMKLR1/Macrophage2	-0.204
ProMono	Macrophage2	RARRES2	CMKLR1	ProMono_Macrophage2	RARRES2/ProMono	CMKLR1/Macrophage2	RARRES2/ProMono_CMKLR1/Macrophage2	-0.195
HSC	pDC	RARRES2	CMKLR1	HSC_pDC	RARRES2/HSC	CMKLR1/pDC	RARRES2/HSC_CMKLR1/pDC	-0.16
MSC	pDC	RARRES2	CMKLR1	MSC_pDC	RARRES2/MSC	CMKLR1/pDC	RARRES2/MSC_CMKLR1/pDC	-0.122
MyeloPro0	pDC	RARRES2	CMKLR1	MyeloPro0_pDC	RARRES2/MyeloPro0	CMKLR1/pDC	RARRES2/MyeloPro0_CMKLR1/pDC	-0.25
ProMono	pDC	RARRES2	CMKLR1	ProMono_pDC	RARRES2/ProMono	CMKLR1/pDC	RARRES2/ProMono_CMKLR1/pDC	-0.24
CFU-E	Endothel	SGPP1	ITGB5	CFU-E_Endothel	SGPP1/CFU-E	ITGB5/Endothel	SGPP1/CFU-E_ITGB5/Endothel	0.072
Macrophage2	Endothel	SGPP1	ITGB5	Macrophage2_Endothel	SGPP1/Macrophage2	ITGB5/Endothel	SGPP1/Macrophage2_ITGB5/Endothel	0.087
Mastcells	Endothel	SGPP1	ITGB5	Mastcells_Endothel	SGPP1/Mastcells	ITGB5/Endothel	SGPP1/Mastcells_ITGB5/Endothel	0.039
ProEry2	Endothel	SGPP1	ITGB5	ProEry2_Endothel	SGPP1/ProEry2	ITGB5/Endothel	SGPP1/ProEry2_ITGB5/Endothel	0.079
CFU-E	MSC	SGPP1	ITGB5	CFU-E_MSC	SGPP1/CFU-E	ITGB5/MSC	SGPP1/CFU-E_ITGB5/MSC	0.015
Macrophage2	MSC	SGPP1	ITGB5	Macrophage2_MSC	SGPP1/Macrophage2	ITGB5/MSC	SGPP1/Macrophage2_ITGB5/MSC	0.03
Mastcells	MSC	SGPP1	ITGB5	Mastcells_MSC	SGPP1/Mastcells	ITGB5/MSC	SGPP1/Mastcells_ITGB5/MSC	-0.017
ProEry2	MSC	SGPP1	ITGB5	ProEry2_MSC	SGPP1/ProEry2	ITGB5/MSC	SGPP1/ProEry2_ITGB5/MSC	0.022
CFU-E	Macrophage2	SGPP1	ITGB5	CFU-E_Macrophage2	SGPP1/CFU-E	ITGB5/Macrophage2	SGPP1/CFU-E_ITGB5/Macrophage2	-0.133
Macrophage2	Macrophage2	SGPP1	ITGB5	Macrophage2_Macrophage2	SGPP1/Macrophage2	ITGB5/Macrophage2	SGPP1/Macrophage2_ITGB5/Macrophage2	-0.086
Mastcells	Macrophage2	SGPP1	ITGB5	Mastcells_Macrophage2	SGPP1/Mastcells	ITGB5/Macrophage2	SGPP1/Mastcells_ITGB5/Macrophage2	-0.182
ProEry2	Macrophage2	SGPP1	ITGB5	ProEry2_Macrophage2	SGPP1/ProEry2	ITGB5/Macrophage2	SGPP1/ProEry2_ITGB5/Macrophage2	-0.09
Endothel	Endothel	COL4A2	ITGB5	Endothel_Endothel	COL4A2/Endothel	ITGB5/Endothel	COL4A2/Endothel_ITGB5/Endothel	0.317
Endothel	MSC	COL4A2	ITGB5	Endothel_MSC	COL4A2/Endothel	ITGB5/MSC	COL4A2/Endothel_ITGB5/MSC	0.26
Endothel	Macrophage2	COL4A2	ITGB5	Endothel_Macrophage2	COL4A2/Endothel	ITGB5/Macrophage2	COL4A2/Endothel_ITGB5/Macrophage2	-0.339
MSC	Endothel	COL4A2	ITGB5	MSC_Endothel	COL4A2/MSC	ITGB5/Endothel	COL4A2/MSC_ITGB5/Endothel	0.203
MSC	MSC	COL4A2	ITGB5	MSC_MSC	COL4A2/MSC	ITGB5/MSC	COL4A2/MSC_ITGB5/MSC	0.146
MSC	Macrophage2	COL4A2	ITGB5	MSC_Macrophage2	COL4A2/MSC	ITGB5/Macrophage2	COL4A2/MSC_ITGB5/Macrophage2	-0.123
MyeloPro3	Endothel	COL4A2	ITGB5	MyeloPro3_Endothel	COL4A2/MyeloPro3	ITGB5/Endothel	COL4A2/MyeloPro3_ITGB5/Endothel	-0.156
MyeloPro3	MSC	COL4A2	ITGB5	MyeloPro3_MSC	COL4A2/MyeloPro3	ITGB5/MSC	COL4A2/MyeloPro3_ITGB5/MSC	-0.301
MyeloPro3	Macrophage2	COL4A2	ITGB5	MyeloPro3_Macrophage2	COL4A2/MyeloPro3	ITGB5/Macrophage2	COL4A2/MyeloPro3_ITGB5/Macrophage2	-0.137
ProMono	Endothel	COL4A2	ITGB5	ProMono_Endothel	COL4A2/ProMono	ITGB5/Endothel	COL4A2/ProMono_ITGB5/Endothel	-0.133
ProMono	MSC	COL4A2	ITGB5	ProMono_MSC	COL4A2/ProMono	ITGB5/MSC	COL4A2/ProMono_ITGB5/MSC	-0.278
ProMono	Macrophage2	COL4A2	ITGB5	ProMono_Macrophage2	COL4A2/ProMono	ITGB5/Macrophage2	COL4A2/ProMono_ITGB5/Macrophage2	-0.114
TCell0	Macrophage2	CD40LG	TRAF3	TCell0_Macrophage2	CD40LG/TCell0	TRAF3/Macrophage2	CD40LG/TCell0_TRAF3/Macrophage2	0.016
TCell0	Mono	CD40LG	TRAF3	TCell0_Mono	CD40LG/TCell0	TRAF3/Mono	CD40LG/TCell0_TRAF3/Mono	0.037
TCell0	ProB	CD40LG	TRAF3	TCell0_ProB	CD40LG/TCell0	TRAF3/ProB	CD40LG/TCell0_TRAF3/ProB	0.039
TCell0	ProB1IgM	CD40LG	TRAF3	TCell0_ProB1IgM	CD40LG/TCell0	TRAF3/ProB1IgM	CD40LG/TCell0_TRAF3/ProB1IgM	0.002
TCell0	ProB2IgM	CD40LG	TRAF3	TCell0_ProB2IgM	CD40LG/TCell0	TRAF3/ProB2IgM	CD40LG/TCell0_TRAF3/ProB2IgM	0.023
TCell0	pDC	CD40LG	TRAF3	TCell0_pDC	CD40LG/TCell0	TRAF3/pDC	CD40LG/TCell0_TRAF3/pDC	0.007
TCell1	Macrophage2	CD40LG	TRAF3	TCell1_Macrophage2	CD40LG/TCell1	TRAF3/Macrophage2	CD40LG/TCell1_TRAF3/Macrophage2	0.019
TCell1	Mono	CD40LG	TRAF3	TCell1_Mono	CD40LG/TCell1	TRAF3/Mono	CD40LG/TCell1_TRAF3/Mono	0.041
TCell1	ProB	CD40LG	TRAF3	TCell1_ProB	CD40LG/TCell1	TRAF3/ProB	CD40LG/TCell1_TRAF3/ProB	0.042
TCell1	ProB1IgM	CD40LG	TRAF3	TCell1_ProB1IgM	CD40LG/TCell1	TRAF3/ProB1IgM	CD40LG/TCell1_TRAF3/ProB1IgM	0.006
TCell1	ProB2IgM	CD40LG	TRAF3	TCell1_ProB2IgM	CD40LG/TCell1	TRAF3/ProB2IgM	CD40LG/TCell1_TRAF3/ProB2IgM	0.027
TCell1	pDC	CD40LG	TRAF3	TCell1_pDC	CD40LG/TCell1	TRAF3/pDC	CD40LG/TCell1_TRAF3/pDC	0.011
BasoEry1	Endothel	SEMA7A	ITGA1	BasoEry1_Endothel	SEMA7A/BasoEry1	ITGA1/Endothel	SEMA7A/BasoEry1_ITGA1/Endothel	0.152
BasoEry1	MSC	SEMA7A	ITGA1	BasoEry1_MSC	SEMA7A/BasoEry1	ITGA1/MSC	SEMA7A/BasoEry1_ITGA1/MSC	0.05
BasoEry2	Endothel	SEMA7A	ITGA1	BasoEry2_Endothel	SEMA7A/BasoEry2	ITGA1/Endothel	SEMA7A/BasoEry2_ITGA1/Endothel	0.15
BasoEry2	MSC	SEMA7A	ITGA1	BasoEry2_MSC	SEMA7A/BasoEry2	ITGA1/MSC	SEMA7A/BasoEry2_ITGA1/MSC	0.048
Mastcells	Endothel	SEMA7A	ITGA1	Mastcells_Endothel	SEMA7A/Mastcells	ITGA1/Endothel	SEMA7A/Mastcells_ITGA1/Endothel	-0.231
Mastcells	MSC	SEMA7A	ITGA1	Mastcells_MSC	SEMA7A/Mastcells	ITGA1/MSC	SEMA7A/Mastcells_ITGA1/MSC	-0.216
OrthoEry	Endothel	SEMA7A	ITGA1	OrthoEry_Endothel	SEMA7A/OrthoEry	ITGA1/Endothel	SEMA7A/OrthoEry_ITGA1/Endothel	0.164
OrthoEry	MSC	SEMA7A	ITGA1	OrthoEry_MSC	SEMA7A/OrthoEry	ITGA1/MSC	SEMA7A/OrthoEry_ITGA1/MSC	0.061
PolyEry1	Endothel	SEMA7A	ITGA1	PolyEry1_Endothel	SEMA7A/PolyEry1	ITGA1/Endothel	SEMA7A/PolyEry1_ITGA1/Endothel	0.142
PolyEry1	MSC	SEMA7A	ITGA1	PolyEry1_MSC	SEMA7A/PolyEry1	ITGA1/MSC	SEMA7A/PolyEry1_ITGA1/MSC	0.04
RetiEry	Endothel	SEMA7A	ITGA1	RetiEry_Endothel	SEMA7A/RetiEry	ITGA1/Endothel	SEMA7A/RetiEry_ITGA1/Endothel	0.174
RetiEry	MSC	SEMA7A	ITGA1	RetiEry_MSC	SEMA7A/RetiEry	ITGA1/MSC	SEMA7A/RetiEry_ITGA1/MSC	0.071
Mastcells	Endothel	OSM	LIFR	Mastcells_Endothel	OSM/Mastcells	LIFR/Endothel	OSM/Mastcells_LIFR/Endothel	-0.315
Mastcells	MSC	OSM	LIFR	Mastcells_MSC	OSM/Mastcells	LIFR/MSC	OSM/Mastcells_LIFR/MSC	-0.097
Mastcells	MyeloPro0	OSM	LIFR	Mastcells_MyeloPro0	OSM/Mastcells	LIFR/MyeloPro0	OSM/Mastcells_LIFR/MyeloPro0	-0.517
Mastcells	PolyEry2	OSM	LIFR	Mastcells_PolyEry2	OSM/Mastcells	LIFR/PolyEry2	OSM/Mastcells_LIFR/PolyEry2	-0.454
Neutrophile1	ProEry1	VIM	CD44	Neutrophile1_ProEry1	VIM/Neutrophile1	CD44/ProEry1	VIM/Neutrophile1_CD44/ProEry1	1.418
Mastcells	ProMono	OSM	LIFR	Mastcells_ProMono	OSM/Mastcells	LIFR/ProMono	OSM/Mastcells_LIFR/ProMono	-0.492
Mono	Endothel	OSM	LIFR	Mono_Endothel	OSM/Mono	LIFR/Endothel	OSM/Mono_LIFR/Endothel	0.017
Mono	MSC	OSM	LIFR	Mono_MSC	OSM/Mono	LIFR/MSC	OSM/Mono_LIFR/MSC	0.236
Mono	MyeloPro0	OSM	LIFR	Mono_MyeloPro0	OSM/Mono	LIFR/MyeloPro0	OSM/Mono_LIFR/MyeloPro0	-0.222
Mono	PolyEry2	OSM	LIFR	Mono_PolyEry2	OSM/Mono	LIFR/PolyEry2	OSM/Mono_LIFR/PolyEry2	-0.159
ProMono	ProEry0	LGALS3BP	VANGL1	ProMono_ProEry0	LGALS3BP/ProMono	VANGL1/ProEry0	LGALS3BP/ProMono_VANGL1/ProEry0	0.123
Mono	ProMono	OSM	LIFR	Mono_ProMono	OSM/Mono	LIFR/ProMono	OSM/Mono_LIFR/ProMono	-0.197
MyeloPro1	CMP	PLAU	PLAUR	MyeloPro1_CMP	PLAU/MyeloPro1	PLAUR/CMP	PLAU/MyeloPro1_PLAUR/CMP	-0.111
MyeloPro1	MSC	PLAU	PLAUR	MyeloPro1_MSC	PLAU/MyeloPro1	PLAUR/MSC	PLAU/MyeloPro1_PLAUR/MSC	-0.101
MyeloPro1	Macrophage1	PLAU	PLAUR	MyeloPro1_Macrophage1	PLAU/MyeloPro1	PLAUR/Macrophage1	PLAU/MyeloPro1_PLAUR/Macrophage1	-0.225
MyeloPro1	Macrophage2	PLAU	PLAUR	MyeloPro1_Macrophage2	PLAU/MyeloPro1	PLAUR/Macrophage2	PLAU/MyeloPro1_PLAUR/Macrophage2	-0.187
MyeloPro1	Mastcells	PLAU	PLAUR	MyeloPro1_Mastcells	PLAU/MyeloPro1	PLAUR/Mastcells	PLAU/MyeloPro1_PLAUR/Mastcells	-0.172
MyeloPro1	Mono	PLAU	PLAUR	MyeloPro1_Mono	PLAU/MyeloPro1	PLAUR/Mono	PLAU/MyeloPro1_PLAUR/Mono	-0.462
MyeloPro1	MyeloPro0	PLAU	PLAUR	MyeloPro1_MyeloPro0	PLAU/MyeloPro1	PLAUR/MyeloPro0	PLAU/MyeloPro1_PLAUR/MyeloPro0	-0.085
MyeloPro1	MyeloPro1	PLAU	PLAUR	MyeloPro1_MyeloPro1	PLAU/MyeloPro1	PLAUR/MyeloPro1	PLAU/MyeloPro1_PLAUR/MyeloPro1	-0.139
MyeloPro1	MyeloPro2	PLAU	PLAUR	MyeloPro1_MyeloPro2	PLAU/MyeloPro1	PLAUR/MyeloPro2	PLAU/MyeloPro1_PLAUR/MyeloPro2	-0.128
MyeloPro1	MyeloPro3	PLAU	PLAUR	MyeloPro1_MyeloPro3	PLAU/MyeloPro1	PLAUR/MyeloPro3	PLAU/MyeloPro1_PLAUR/MyeloPro3	-0.172
MyeloPro1	Neutrophile2	PLAU	PLAUR	MyeloPro1_Neutrophile2	PLAU/MyeloPro1	PLAUR/Neutrophile2	PLAU/MyeloPro1_PLAUR/Neutrophile2	-0.165
MyeloPro1	ProMono	PLAU	PLAUR	MyeloPro1_ProMono	PLAU/MyeloPro1	PLAUR/ProMono	PLAU/MyeloPro1_PLAUR/ProMono	-0.114
Macrophage1	CMP	CXCL8	KDR	Macrophage1_CMP	CXCL8/Macrophage1	KDR/CMP	CXCL8/Macrophage1_KDR/CMP	-0.161
Macrophage1	Endothel	CXCL8	KDR	Macrophage1_Endothel	CXCL8/Macrophage1	KDR/Endothel	CXCL8/Macrophage1_KDR/Endothel	0.366
Macrophage2	CMP	CXCL8	KDR	Macrophage2_CMP	CXCL8/Macrophage2	KDR/CMP	CXCL8/Macrophage2_KDR/CMP	-0.145
Macrophage2	Endothel	CXCL8	KDR	Macrophage2_Endothel	CXCL8/Macrophage2	KDR/Endothel	CXCL8/Macrophage2_KDR/Endothel	0.323
Mastcells	CMP	CXCL8	KDR	Mastcells_CMP	CXCL8/Mastcells	KDR/CMP	CXCL8/Mastcells_KDR/CMP	-0.242
Mastcells	Endothel	CXCL8	KDR	Mastcells_Endothel	CXCL8/Mastcells	KDR/Endothel	CXCL8/Mastcells_KDR/Endothel	0.431
Mono	CMP	CXCL8	KDR	Mono_CMP	CXCL8/Mono	KDR/CMP	CXCL8/Mono_KDR/CMP	-0.494
Mono	Endothel	CXCL8	KDR	Mono_Endothel	CXCL8/Mono	KDR/Endothel	CXCL8/Mono_KDR/Endothel	0.387
MyeloPro1	CMP	CXCL8	KDR	MyeloPro1_CMP	CXCL8/MyeloPro1	KDR/CMP	CXCL8/MyeloPro1_KDR/CMP	-0.191
MyeloPro1	Endothel	CXCL8	KDR	MyeloPro1_Endothel	CXCL8/MyeloPro1	KDR/Endothel	CXCL8/MyeloPro1_KDR/Endothel	0.206
Neutrophile2	CMP	CXCL8	KDR	Neutrophile2_CMP	CXCL8/Neutrophile2	KDR/CMP	CXCL8/Neutrophile2_KDR/CMP	-0.284
Neutrophile2	Endothel	CXCL8	KDR	Neutrophile2_Endothel	CXCL8/Neutrophile2	KDR/Endothel	CXCL8/Neutrophile2_KDR/Endothel	0.445
MSC	CMP	RGMB	BMPR2	MSC_CMP	RGMB/MSC	BMPR2/CMP	RGMB/MSC_BMPR2/CMP	-0.018
MSC	Endothel	RGMB	BMPR2	MSC_Endothel	RGMB/MSC	BMPR2/Endothel	RGMB/MSC_BMPR2/Endothel	0.088
MSC	MSC	RGMB	BMPR2	MSC_MSC	RGMB/MSC	BMPR2/MSC	RGMB/MSC_BMPR2/MSC	0.025
MSC	Macrophage1	RGMB	BMPR2	MSC_Macrophage1	RGMB/MSC	BMPR2/Macrophage1	RGMB/MSC_BMPR2/Macrophage1	0.017
MSC	Macrophage2	RGMB	BMPR2	MSC_Macrophage2	RGMB/MSC	BMPR2/Macrophage2	RGMB/MSC_BMPR2/Macrophage2	0.017
MSC	Mono	RGMB	BMPR2	MSC_Mono	RGMB/MSC	BMPR2/Mono	RGMB/MSC_BMPR2/Mono	0.043
MSC	MyeloPro0	RGMB	BMPR2	MSC_MyeloPro0	RGMB/MSC	BMPR2/MyeloPro0	RGMB/MSC_BMPR2/MyeloPro0	-0.016
MSC	MyeloPro3	RGMB	BMPR2	MSC_MyeloPro3	RGMB/MSC	BMPR2/MyeloPro3	RGMB/MSC_BMPR2/MyeloPro3	0.008
MSC	ProB2IgM	RGMB	BMPR2	MSC_ProB2IgM	RGMB/MSC	BMPR2/ProB2IgM	RGMB/MSC_BMPR2/ProB2IgM	0.005
MSC	ProMono	RGMB	BMPR2	MSC_ProMono	RGMB/MSC	BMPR2/ProMono	RGMB/MSC_BMPR2/ProMono	0.01
MSC	pDC	RGMB	BMPR2	MSC_pDC	RGMB/MSC	BMPR2/pDC	RGMB/MSC_BMPR2/pDC	-0.004
CMP	pDC	MGRN1	ASIP	CMP_pDC	MGRN1/CMP	ASIP/pDC	MGRN1/CMP_ASIP/pDC	0.01
HSC	pDC	MGRN1	ASIP	HSC_pDC	MGRN1/HSC	ASIP/pDC	MGRN1/HSC_ASIP/pDC	0.016
Macrophage1	pDC	MGRN1	ASIP	Macrophage1_pDC	MGRN1/Macrophage1	ASIP/pDC	MGRN1/Macrophage1_ASIP/pDC	-0.022
Macrophage2	pDC	MGRN1	ASIP	Macrophage2_pDC	MGRN1/Macrophage2	ASIP/pDC	MGRN1/Macrophage2_ASIP/pDC	-0.046
Mono	pDC	MGRN1	ASIP	Mono_pDC	MGRN1/Mono	ASIP/pDC	MGRN1/Mono_ASIP/pDC	-0.011
MyeloPro1	pDC	MGRN1	ASIP	MyeloPro1_pDC	MGRN1/MyeloPro1	ASIP/pDC	MGRN1/MyeloPro1_ASIP/pDC	-0.018
MyeloPro2	pDC	MGRN1	ASIP	MyeloPro2_pDC	MGRN1/MyeloPro2	ASIP/pDC	MGRN1/MyeloPro2_ASIP/pDC	-0.037
MyeloPro3	pDC	MGRN1	ASIP	MyeloPro3_pDC	MGRN1/MyeloPro3	ASIP/pDC	MGRN1/MyeloPro3_ASIP/pDC	-0.036
Neutrophile2	pDC	MGRN1	ASIP	Neutrophile2_pDC	MGRN1/Neutrophile2	ASIP/pDC	MGRN1/Neutrophile2_ASIP/pDC	-0.132
ProB	pDC	MGRN1	ASIP	ProB_pDC	MGRN1/ProB	ASIP/pDC	MGRN1/ProB_ASIP/pDC	-0.027
ProB2IgM	pDC	MGRN1	ASIP	ProB2IgM_pDC	MGRN1/ProB2IgM	ASIP/pDC	MGRN1/ProB2IgM_ASIP/pDC	-0.021
pDC	pDC	MGRN1	ASIP	pDC_pDC	MGRN1/pDC	ASIP/pDC	MGRN1/pDC_ASIP/pDC	-0.006
MyeloPro1	CMP	PLAU	ITGB2	MyeloPro1_CMP	PLAU/MyeloPro1	ITGB2/CMP	PLAU/MyeloPro1_ITGB2/CMP	-0.441
MyeloPro1	Macrophage1	PLAU	ITGB2	MyeloPro1_Macrophage1	PLAU/MyeloPro1	ITGB2/Macrophage1	PLAU/MyeloPro1_ITGB2/Macrophage1	-0.662
MyeloPro1	Macrophage2	PLAU	ITGB2	MyeloPro1_Macrophage2	PLAU/MyeloPro1	ITGB2/Macrophage2	PLAU/MyeloPro1_ITGB2/Macrophage2	-0.584
MyeloPro1	Mono	PLAU	ITGB2	MyeloPro1_Mono	PLAU/MyeloPro1	ITGB2/Mono	PLAU/MyeloPro1_ITGB2/Mono	-0.62
MyeloPro1	MyeloPro1	PLAU	ITGB2	MyeloPro1_MyeloPro1	PLAU/MyeloPro1	ITGB2/MyeloPro1	PLAU/MyeloPro1_ITGB2/MyeloPro1	-0.527
MyeloPro1	MyeloPro2	PLAU	ITGB2	MyeloPro1_MyeloPro2	PLAU/MyeloPro1	ITGB2/MyeloPro2	PLAU/MyeloPro1_ITGB2/MyeloPro2	-0.511
MyeloPro1	MyeloPro3	PLAU	ITGB2	MyeloPro1_MyeloPro3	PLAU/MyeloPro1	ITGB2/MyeloPro3	PLAU/MyeloPro1_ITGB2/MyeloPro3	-0.488
MyeloPro1	Neutrophile1	PLAU	ITGB2	MyeloPro1_Neutrophile1	PLAU/MyeloPro1	ITGB2/Neutrophile1	PLAU/MyeloPro1_ITGB2/Neutrophile1	-0.309
MyeloPro1	Neutrophile2	PLAU	ITGB2	MyeloPro1_Neutrophile2	PLAU/MyeloPro1	ITGB2/Neutrophile2	PLAU/MyeloPro1_ITGB2/Neutrophile2	-0.318
MyeloPro1	TCell0	PLAU	ITGB2	MyeloPro1_TCell0	PLAU/MyeloPro1	ITGB2/TCell0	PLAU/MyeloPro1_ITGB2/TCell0	-0.249
MyeloPro1	TCell1	PLAU	ITGB2	MyeloPro1_TCell1	PLAU/MyeloPro1	ITGB2/TCell1	PLAU/MyeloPro1_ITGB2/TCell1	-0.205
MyeloPro1	TCell2	PLAU	ITGB2	MyeloPro1_TCell2	PLAU/MyeloPro1	ITGB2/TCell2	PLAU/MyeloPro1_ITGB2/TCell2	-0.405
Endothel	Endothel	LAMC1	ITGA1	Endothel_Endothel	LAMC1/Endothel	ITGA1/Endothel	LAMC1/Endothel_ITGA1/Endothel	0.2
Endothel	MSC	LAMC1	ITGA1	Endothel_MSC	LAMC1/Endothel	ITGA1/MSC	LAMC1/Endothel_ITGA1/MSC	0.098
MSC	Endothel	LAMC1	ITGA1	MSC_Endothel	LAMC1/MSC	ITGA1/Endothel	LAMC1/MSC_ITGA1/Endothel	0.171
MSC	MSC	LAMC1	ITGA1	MSC_MSC	LAMC1/MSC	ITGA1/MSC	LAMC1/MSC_ITGA1/MSC	0.07
MyeloPro3	Endothel	LAMC1	ITGA1	MyeloPro3_Endothel	LAMC1/MyeloPro3	ITGA1/Endothel	LAMC1/MyeloPro3_ITGA1/Endothel	-0.196
MyeloPro3	MSC	LAMC1	ITGA1	MyeloPro3_MSC	LAMC1/MyeloPro3	ITGA1/MSC	LAMC1/MyeloPro3_ITGA1/MSC	-0.18
PolyEry2	Endothel	LAMC1	ITGA1	PolyEry2_Endothel	LAMC1/PolyEry2	ITGA1/Endothel	LAMC1/PolyEry2_ITGA1/Endothel	-0.2
PolyEry2	MSC	LAMC1	ITGA1	PolyEry2_MSC	LAMC1/PolyEry2	ITGA1/MSC	LAMC1/PolyEry2_ITGA1/MSC	-0.185
ProB2IgM	Endothel	LAMC1	ITGA1	ProB2IgM_Endothel	LAMC1/ProB2IgM	ITGA1/Endothel	LAMC1/ProB2IgM_ITGA1/Endothel	0.126
ProB2IgM	MSC	LAMC1	ITGA1	ProB2IgM_MSC	LAMC1/ProB2IgM	ITGA1/MSC	LAMC1/ProB2IgM_ITGA1/MSC	0.024
ProMono	Endothel	LAMC1	ITGA1	ProMono_Endothel	LAMC1/ProMono	ITGA1/Endothel	LAMC1/ProMono_ITGA1/Endothel	-0.191
ProMono	MSC	LAMC1	ITGA1	ProMono_MSC	LAMC1/ProMono	ITGA1/MSC	LAMC1/ProMono_ITGA1/MSC	-0.176
Endothel	CMP	BMP2	BMPR2	Endothel_CMP	BMP2/Endothel	BMPR2/CMP	BMP2/Endothel_BMPR2/CMP	-0.055
Endothel	Endothel	BMP2	BMPR2	Endothel_Endothel	BMP2/Endothel	BMPR2/Endothel	BMP2/Endothel_BMPR2/Endothel	0.051
Endothel	HSC	BMP2	BMPR2	Endothel_HSC	BMP2/Endothel	BMPR2/HSC	BMP2/Endothel_BMPR2/HSC	-0.037
Endothel	MSC	BMP2	BMPR2	Endothel_MSC	BMP2/Endothel	BMPR2/MSC	BMP2/Endothel_BMPR2/MSC	-0.012
Endothel	Macrophage1	BMP2	BMPR2	Endothel_Macrophage1	BMP2/Endothel	BMPR2/Macrophage1	BMP2/Endothel_BMPR2/Macrophage1	-0.02
Endothel	Macrophage2	BMP2	BMPR2	Endothel_Macrophage2	BMP2/Endothel	BMPR2/Macrophage2	BMP2/Endothel_BMPR2/Macrophage2	-0.021
Endothel	Mono	BMP2	BMPR2	Endothel_Mono	BMP2/Endothel	BMPR2/Mono	BMP2/Endothel_BMPR2/Mono	0.005
Endothel	MyeloPro0	BMP2	BMPR2	Endothel_MyeloPro0	BMP2/Endothel	BMPR2/MyeloPro0	BMP2/Endothel_BMPR2/MyeloPro0	-0.054
Endothel	MyeloPro3	BMP2	BMPR2	Endothel_MyeloPro3	BMP2/Endothel	BMPR2/MyeloPro3	BMP2/Endothel_BMPR2/MyeloPro3	-0.029
Endothel	ProB2IgM	BMP2	BMPR2	Endothel_ProB2IgM	BMP2/Endothel	BMPR2/ProB2IgM	BMP2/Endothel_BMPR2/ProB2IgM	-0.032
Endothel	ProMono	BMP2	BMPR2	Endothel_ProMono	BMP2/Endothel	BMPR2/ProMono	BMP2/Endothel_BMPR2/ProMono	-0.027
Endothel	pDC	BMP2	BMPR2	Endothel_pDC	BMP2/Endothel	BMPR2/pDC	BMP2/Endothel_BMPR2/pDC	-0.042
Macrophage2	CMP	C1QA	CD93	Macrophage2_CMP	C1QA/Macrophage2	CD93/CMP	C1QA/Macrophage2_CD93/CMP	0.043
Macrophage2	Endothel	C1QA	CD93	Macrophage2_Endothel	C1QA/Macrophage2	CD93/Endothel	C1QA/Macrophage2_CD93/Endothel	0.389
Macrophage2	GMP	C1QA	CD93	Macrophage2_GMP	C1QA/Macrophage2	CD93/GMP	C1QA/Macrophage2_CD93/GMP	0.094
Macrophage2	Macrophage1	C1QA	CD93	Macrophage2_Macrophage1	C1QA/Macrophage2	CD93/Macrophage1	C1QA/Macrophage2_CD93/Macrophage1	-0.022
Macrophage2	Macrophage2	C1QA	CD93	Macrophage2_Macrophage2	C1QA/Macrophage2	CD93/Macrophage2	C1QA/Macrophage2_CD93/Macrophage2	-0.028
Macrophage2	Mono	C1QA	CD93	Macrophage2_Mono	C1QA/Macrophage2	CD93/Mono	C1QA/Macrophage2_CD93/Mono	-0.104
Macrophage2	MyeloPro1	C1QA	CD93	Macrophage2_MyeloPro1	C1QA/Macrophage2	CD93/MyeloPro1	C1QA/Macrophage2_CD93/MyeloPro1	-0.045
Macrophage2	MyeloPro2	C1QA	CD93	Macrophage2_MyeloPro2	C1QA/Macrophage2	CD93/MyeloPro2	C1QA/Macrophage2_CD93/MyeloPro2	-0.077
Macrophage2	MyeloPro3	C1QA	CD93	Macrophage2_MyeloPro3	C1QA/Macrophage2	CD93/MyeloPro3	C1QA/Macrophage2_CD93/MyeloPro3	-0.04
Macrophage2	Neutrophile1	C1QA	CD93	Macrophage2_Neutrophile1	C1QA/Macrophage2	CD93/Neutrophile1	C1QA/Macrophage2_CD93/Neutrophile1	0.141
Macrophage2	Neutrophile2	C1QA	CD93	Macrophage2_Neutrophile2	C1QA/Macrophage2	CD93/Neutrophile2	C1QA/Macrophage2_CD93/Neutrophile2	0.067
Macrophage2	ProMono	C1QA	CD93	Macrophage2_ProMono	C1QA/Macrophage2	CD93/ProMono	C1QA/Macrophage2_CD93/ProMono	-0.373
MSC	CMP	FST	BMPR2	MSC_CMP	FST/MSC	BMPR2/CMP	FST/MSC_BMPR2/CMP	-0.052
MSC	Endothel	FST	BMPR2	MSC_Endothel	FST/MSC	BMPR2/Endothel	FST/MSC_BMPR2/Endothel	0.053
MSC	HSC	FST	BMPR2	MSC_HSC	FST/MSC	BMPR2/HSC	FST/MSC_BMPR2/HSC	-0.035
MSC	MSC	FST	BMPR2	MSC_MSC	FST/MSC	BMPR2/MSC	FST/MSC_BMPR2/MSC	-0.01
MSC	Macrophage1	FST	BMPR2	MSC_Macrophage1	FST/MSC	BMPR2/Macrophage1	FST/MSC_BMPR2/Macrophage1	-0.018
MSC	Macrophage2	FST	BMPR2	MSC_Macrophage2	FST/MSC	BMPR2/Macrophage2	FST/MSC_BMPR2/Macrophage2	-0.018
MSC	Mono	FST	BMPR2	MSC_Mono	FST/MSC	BMPR2/Mono	FST/MSC_BMPR2/Mono	0.008
MSC	MyeloPro0	FST	BMPR2	MSC_MyeloPro0	FST/MSC	BMPR2/MyeloPro0	FST/MSC_BMPR2/MyeloPro0	-0.051
MSC	MyeloPro3	FST	BMPR2	MSC_MyeloPro3	FST/MSC	BMPR2/MyeloPro3	FST/MSC_BMPR2/MyeloPro3	-0.027
MSC	ProB2IgM	FST	BMPR2	MSC_ProB2IgM	FST/MSC	BMPR2/ProB2IgM	FST/MSC_BMPR2/ProB2IgM	-0.03
MSC	ProMono	FST	BMPR2	MSC_ProMono	FST/MSC	BMPR2/ProMono	FST/MSC_BMPR2/ProMono	-0.024
MSC	pDC	FST	BMPR2	MSC_pDC	FST/MSC	BMPR2/pDC	FST/MSC_BMPR2/pDC	-0.039
MSC	Endothel	BMP5	BMPR2	MSC_Endothel	BMP5/MSC	BMPR2/Endothel	BMP5/MSC_BMPR2/Endothel	0.107
MSC	HSC	BMP5	BMPR2	MSC_HSC	BMP5/MSC	BMPR2/HSC	BMP5/MSC_BMPR2/HSC	0.018
MSC	MSC	BMP5	BMPR2	MSC_MSC	BMP5/MSC	BMPR2/MSC	BMP5/MSC_BMPR2/MSC	0.044
MSC	Macrophage1	BMP5	BMPR2	MSC_Macrophage1	BMP5/MSC	BMPR2/Macrophage1	BMP5/MSC_BMPR2/Macrophage1	0.034
MSC	Macrophage2	BMP5	BMPR2	MSC_Macrophage2	BMP5/MSC	BMPR2/Macrophage2	BMP5/MSC_BMPR2/Macrophage2	0.034
MSC	Mono	BMP5	BMPR2	MSC_Mono	BMP5/MSC	BMPR2/Mono	BMP5/MSC_BMPR2/Mono	0.06
MSC	MyeloPro0	BMP5	BMPR2	MSC_MyeloPro0	BMP5/MSC	BMPR2/MyeloPro0	BMP5/MSC_BMPR2/MyeloPro0	0.001
MSC	MyeloPro3	BMP5	BMPR2	MSC_MyeloPro3	BMP5/MSC	BMPR2/MyeloPro3	BMP5/MSC_BMPR2/MyeloPro3	0.026
MSC	ProB2IgM	BMP5	BMPR2	MSC_ProB2IgM	BMP5/MSC	BMPR2/ProB2IgM	BMP5/MSC_BMPR2/ProB2IgM	0.022
MSC	ProMono	BMP5	BMPR2	MSC_ProMono	BMP5/MSC	BMPR2/ProMono	BMP5/MSC_BMPR2/ProMono	0.028
MSC	pDC	BMP5	BMPR2	MSC_pDC	BMP5/MSC	BMPR2/pDC	BMP5/MSC_BMPR2/pDC	0.013
MSC	Macrophage1	SDC3	CXCL8	MSC_Macrophage1	SDC3/MSC	CXCL8/Macrophage1	SDC3/MSC_CXCL8/Macrophage1	0.112
MSC	Macrophage2	SDC3	CXCL8	MSC_Macrophage2	SDC3/MSC	CXCL8/Macrophage2	SDC3/MSC_CXCL8/Macrophage2	0.069
MSC	Mastcells	SDC3	CXCL8	MSC_Mastcells	SDC3/MSC	CXCL8/Mastcells	SDC3/MSC_CXCL8/Mastcells	0.177
MSC	Mono	SDC3	CXCL8	MSC_Mono	SDC3/MSC	CXCL8/Mono	SDC3/MSC_CXCL8/Mono	0.134
MSC	MyeloPro1	SDC3	CXCL8	MSC_MyeloPro1	SDC3/MSC	CXCL8/MyeloPro1	SDC3/MSC_CXCL8/MyeloPro1	-0.048
MSC	Neutrophile2	SDC3	CXCL8	MSC_Neutrophile2	SDC3/MSC	CXCL8/Neutrophile2	SDC3/MSC_CXCL8/Neutrophile2	0.192
Macrophage2	Macrophage1	SDC3	CXCL8	Macrophage2_Macrophage1	SDC3/Macrophage2	CXCL8/Macrophage1	SDC3/Macrophage2_CXCL8/Macrophage1	0.182
Macrophage2	Macrophage2	SDC3	CXCL8	Macrophage2_Macrophage2	SDC3/Macrophage2	CXCL8/Macrophage2	SDC3/Macrophage2_CXCL8/Macrophage2	0.138
Macrophage2	Mastcells	SDC3	CXCL8	Macrophage2_Mastcells	SDC3/Macrophage2	CXCL8/Mastcells	SDC3/Macrophage2_CXCL8/Mastcells	0.247
Macrophage2	Mono	SDC3	CXCL8	Macrophage2_Mono	SDC3/Macrophage2	CXCL8/Mono	SDC3/Macrophage2_CXCL8/Mono	0.203
Macrophage2	MyeloPro1	SDC3	CXCL8	Macrophage2_MyeloPro1	SDC3/Macrophage2	CXCL8/MyeloPro1	SDC3/Macrophage2_CXCL8/MyeloPro1	0.02
Macrophage2	Neutrophile2	SDC3	CXCL8	Macrophage2_Neutrophile2	SDC3/Macrophage2	CXCL8/Neutrophile2	SDC3/Macrophage2_CXCL8/Neutrophile2	0.26
Macrophage1	Macrophage1	CXCL8	CXCR2	Macrophage1_Macrophage1	CXCL8/Macrophage1	CXCR2/Macrophage1	CXCL8/Macrophage1_CXCR2/Macrophage1	-0.156
Macrophage1	Neutrophile2	CXCL8	CXCR2	Macrophage1_Neutrophile2	CXCL8/Macrophage1	CXCR2/Neutrophile2	CXCL8/Macrophage1_CXCR2/Neutrophile2	0.117
Macrophage2	Macrophage1	CXCL8	CXCR2	Macrophage2_Macrophage1	CXCL8/Macrophage2	CXCR2/Macrophage1	CXCL8/Macrophage2_CXCR2/Macrophage1	-0.14
Macrophage2	Neutrophile2	CXCL8	CXCR2	Macrophage2_Neutrophile2	CXCL8/Macrophage2	CXCR2/Neutrophile2	CXCL8/Macrophage2_CXCR2/Neutrophile2	0.074
Mastcells	Macrophage1	CXCL8	CXCR2	Mastcells_Macrophage1	CXCL8/Mastcells	CXCR2/Macrophage1	CXCL8/Mastcells_CXCR2/Macrophage1	-0.237
Mastcells	Neutrophile2	CXCL8	CXCR2	Mastcells_Neutrophile2	CXCL8/Mastcells	CXCR2/Neutrophile2	CXCL8/Mastcells_CXCR2/Neutrophile2	0.181
Mono	Macrophage1	CXCL8	CXCR2	Mono_Macrophage1	CXCL8/Mono	CXCR2/Macrophage1	CXCL8/Mono_CXCR2/Macrophage1	-0.489
Mono	Neutrophile2	CXCL8	CXCR2	Mono_Neutrophile2	CXCL8/Mono	CXCR2/Neutrophile2	CXCL8/Mono_CXCR2/Neutrophile2	0.137
MyeloPro1	Macrophage1	CXCL8	CXCR2	MyeloPro1_Macrophage1	CXCL8/MyeloPro1	CXCR2/Macrophage1	CXCL8/MyeloPro1_CXCR2/Macrophage1	-0.186
MyeloPro1	Neutrophile2	CXCL8	CXCR2	MyeloPro1_Neutrophile2	CXCL8/MyeloPro1	CXCR2/Neutrophile2	CXCL8/MyeloPro1_CXCR2/Neutrophile2	-0.044
Neutrophile2	Macrophage1	CXCL8	CXCR2	Neutrophile2_Macrophage1	CXCL8/Neutrophile2	CXCR2/Macrophage1	CXCL8/Neutrophile2_CXCR2/Macrophage1	-0.279
Neutrophile2	Neutrophile2	CXCL8	CXCR2	Neutrophile2_Neutrophile2	CXCL8/Neutrophile2	CXCR2/Neutrophile2	CXCL8/Neutrophile2_CXCR2/Neutrophile2	0.196
Macrophage2	ProEry1	VIM	CD44	Macrophage2_ProEry1	VIM/Macrophage2	CD44/ProEry1	VIM/Macrophage2_CD44/ProEry1	1.4
BasoEry1	CFU-E	UBA52	ACVR1	BasoEry1_CFU-E	UBA52/BasoEry1	ACVR1/CFU-E	UBA52/BasoEry1_ACVR1/CFU-E	1.353
MSC	CFU-E	BMP5	ACVR1	MSC_CFU-E	BMP5/MSC	ACVR1/CFU-E	BMP5/MSC_ACVR1/CFU-E	0.373
MyeloPro2	ProEry1	VIM	CD44	MyeloPro2_ProEry1	VIM/MyeloPro2	CD44/ProEry1	VIM/MyeloPro2_CD44/ProEry1	1.394
ProB	ProEry0	TIMP1	CD63	ProB_ProEry0	TIMP1/ProB	CD63/ProEry0	TIMP1/ProB_CD63/ProEry0	1.389
MSC	ProEry0	CXCL12	CD4	MSC_ProEry0	CXCL12/MSC	CD4/ProEry0	CXCL12/MSC_CD4/ProEry0	1.383
BasoEry2	Endothel	CDH1	LRP5	BasoEry2_Endothel	CDH1/BasoEry2	LRP5/Endothel	CDH1/BasoEry2_LRP5/Endothel	0.07
CFU-E	Endothel	CDH1	LRP5	CFU-E_Endothel	CDH1/CFU-E	LRP5/Endothel	CDH1/CFU-E_LRP5/Endothel	-0.002
OrthoEry	Endothel	CDH1	LRP5	OrthoEry_Endothel	CDH1/OrthoEry	LRP5/Endothel	CDH1/OrthoEry_LRP5/Endothel	0.087
PolyEry1	Endothel	CDH1	LRP5	PolyEry1_Endothel	CDH1/PolyEry1	LRP5/Endothel	CDH1/PolyEry1_LRP5/Endothel	0.063
ProEry2	Endothel	CDH1	LRP5	ProEry2_Endothel	CDH1/ProEry2	LRP5/Endothel	CDH1/ProEry2_LRP5/Endothel	0.074
RetiEry	Endothel	CDH1	LRP5	RetiEry_Endothel	CDH1/RetiEry	LRP5/Endothel	CDH1/RetiEry_LRP5/Endothel	0.019
MyeloPro0	MSC	BMP8B	ACVR2A	MyeloPro0_MSC	BMP8B/MyeloPro0	ACVR2A/MSC	BMP8B/MyeloPro0_ACVR2A/MSC	-0.129
MyeloPro1	MSC	BMP8B	ACVR2A	MyeloPro1_MSC	BMP8B/MyeloPro1	ACVR2A/MSC	BMP8B/MyeloPro1_ACVR2A/MSC	-0.107
PolyEry2	MSC	BMP8B	ACVR2A	PolyEry2_MSC	BMP8B/PolyEry2	ACVR2A/MSC	BMP8B/PolyEry2_ACVR2A/MSC	-0.137
ProB1IgM	MSC	BMP8B	ACVR2A	ProB1IgM_MSC	BMP8B/ProB1IgM	ACVR2A/MSC	BMP8B/ProB1IgM_ACVR2A/MSC	0.021
ProB2IgM	MSC	BMP8B	ACVR2A	ProB2IgM_MSC	BMP8B/ProB2IgM	ACVR2A/MSC	BMP8B/ProB2IgM_ACVR2A/MSC	-0.089
ProEry0	MSC	BMP8B	ACVR2A	ProEry0_MSC	BMP8B/ProEry0	ACVR2A/MSC	BMP8B/ProEry0_ACVR2A/MSC	-0.115
ProMono	MSC	BMP8B	ACVR2A	ProMono_MSC	BMP8B/ProMono	ACVR2A/MSC	BMP8B/ProMono_ACVR2A/MSC	-0.122
MyeloPro0	pDC	BMP8B	ACVR2A	MyeloPro0_pDC	BMP8B/MyeloPro0	ACVR2A/pDC	BMP8B/MyeloPro0_ACVR2A/pDC	-0.1
MyeloPro1	pDC	BMP8B	ACVR2A	MyeloPro1_pDC	BMP8B/MyeloPro1	ACVR2A/pDC	BMP8B/MyeloPro1_ACVR2A/pDC	-0.077
PolyEry2	pDC	BMP8B	ACVR2A	PolyEry2_pDC	BMP8B/PolyEry2	ACVR2A/pDC	BMP8B/PolyEry2_ACVR2A/pDC	-0.108
ProB1IgM	pDC	BMP8B	ACVR2A	ProB1IgM_pDC	BMP8B/ProB1IgM	ACVR2A/pDC	BMP8B/ProB1IgM_ACVR2A/pDC	-0.078
ProB2IgM	pDC	BMP8B	ACVR2A	ProB2IgM_pDC	BMP8B/ProB2IgM	ACVR2A/pDC	BMP8B/ProB2IgM_ACVR2A/pDC	-0.178
ProEry0	pDC	BMP8B	ACVR2A	ProEry0_pDC	BMP8B/ProEry0	ACVR2A/pDC	BMP8B/ProEry0_ACVR2A/pDC	-0.086
ProMono	pDC	BMP8B	ACVR2A	ProMono_pDC	BMP8B/ProMono	ACVR2A/pDC	BMP8B/ProMono_ACVR2A/pDC	-0.092
CMP	Endothel	IGFBP4	LRP6	CMP_Endothel	IGFBP4/CMP	LRP6/Endothel	IGFBP4/CMP_LRP6/Endothel	-0.284
Endothel	Endothel	IGFBP4	LRP6	Endothel_Endothel	IGFBP4/Endothel	LRP6/Endothel	IGFBP4/Endothel_LRP6/Endothel	0.113
MSC	Endothel	IGFBP4	LRP6	MSC_Endothel	IGFBP4/MSC	LRP6/Endothel	IGFBP4/MSC_LRP6/Endothel	-0.023
Macrophage2	Endothel	IGFBP4	LRP6	Macrophage2_Endothel	IGFBP4/Macrophage2	LRP6/Endothel	IGFBP4/Macrophage2_LRP6/Endothel	0.033
MyeloPro0	Endothel	IGFBP4	LRP6	MyeloPro0_Endothel	IGFBP4/MyeloPro0	LRP6/Endothel	IGFBP4/MyeloPro0_LRP6/Endothel	-0.174
MyeloPro3	Endothel	IGFBP4	LRP6	MyeloPro3_Endothel	IGFBP4/MyeloPro3	LRP6/Endothel	IGFBP4/MyeloPro3_LRP6/Endothel	-0.181
ProMono	Endothel	IGFBP4	LRP6	ProMono_Endothel	IGFBP4/ProMono	LRP6/Endothel	IGFBP4/ProMono_LRP6/Endothel	-0.328
CMP	MSC	IGFBP4	LRP6	CMP_MSC	IGFBP4/CMP	LRP6/MSC	IGFBP4/CMP_LRP6/MSC	-0.281
Endothel	MSC	IGFBP4	LRP6	Endothel_MSC	IGFBP4/Endothel	LRP6/MSC	IGFBP4/Endothel_LRP6/MSC	0.077
MSC	MSC	IGFBP4	LRP6	MSC_MSC	IGFBP4/MSC	LRP6/MSC	IGFBP4/MSC_LRP6/MSC	-0.059
Macrophage2	MSC	IGFBP4	LRP6	Macrophage2_MSC	IGFBP4/Macrophage2	LRP6/MSC	IGFBP4/Macrophage2_LRP6/MSC	-0.003
MyeloPro0	MSC	IGFBP4	LRP6	MyeloPro0_MSC	IGFBP4/MyeloPro0	LRP6/MSC	IGFBP4/MyeloPro0_LRP6/MSC	-0.171
MyeloPro3	MSC	IGFBP4	LRP6	MyeloPro3_MSC	IGFBP4/MyeloPro3	LRP6/MSC	IGFBP4/MyeloPro3_LRP6/MSC	-0.178
ProMono	MSC	IGFBP4	LRP6	ProMono_MSC	IGFBP4/ProMono	LRP6/MSC	IGFBP4/ProMono_LRP6/MSC	-0.325
CFU-E	Endothel	SERPING1	SELP	CFU-E_Endothel	SERPING1/CFU-E	SELP/Endothel	SERPING1/CFU-E_SELP/Endothel	-0.136
CMP	Endothel	SERPING1	SELP	CMP_Endothel	SERPING1/CMP	SELP/Endothel	SERPING1/CMP_SELP/Endothel	-0.148
Endothel	Endothel	SERPING1	SELP	Endothel_Endothel	SERPING1/Endothel	SELP/Endothel	SERPING1/Endothel_SELP/Endothel	-0.182
HSC	Endothel	SERPING1	SELP	HSC_Endothel	SERPING1/HSC	SELP/Endothel	SERPING1/HSC_SELP/Endothel	-0.279
MSC	Endothel	SERPING1	SELP	MSC_Endothel	SERPING1/MSC	SELP/Endothel	SERPING1/MSC_SELP/Endothel	-0.874
Macrophage2	Endothel	SERPING1	SELP	Macrophage2_Endothel	SERPING1/Macrophage2	SELP/Endothel	SERPING1/Macrophage2_SELP/Endothel	-0.159
MyeloPro0	Endothel	SERPING1	SELP	MyeloPro0_Endothel	SERPING1/MyeloPro0	SELP/Endothel	SERPING1/MyeloPro0_SELP/Endothel	-0.358
MyeloPro3	Endothel	SERPING1	SELP	MyeloPro3_Endothel	SERPING1/MyeloPro3	SELP/Endothel	SERPING1/MyeloPro3_SELP/Endothel	-0.165
PolyEry2	Endothel	SERPING1	SELP	PolyEry2_Endothel	SERPING1/PolyEry2	SELP/Endothel	SERPING1/PolyEry2_SELP/Endothel	-0.164
ProEry0	Endothel	SERPING1	SELP	ProEry0_Endothel	SERPING1/ProEry0	SELP/Endothel	SERPING1/ProEry0_SELP/Endothel	-0.148
ProEry1	Endothel	SERPING1	SELP	ProEry1_Endothel	SERPING1/ProEry1	SELP/Endothel	SERPING1/ProEry1_SELP/Endothel	-0.156
ProMono	Endothel	SERPING1	SELP	ProMono_Endothel	SERPING1/ProMono	SELP/Endothel	SERPING1/ProMono_SELP/Endothel	-0.281
pDC	Endothel	SERPING1	SELP	pDC_Endothel	SERPING1/pDC	SELP/Endothel	SERPING1/pDC_SELP/Endothel	-0.132
CMP	MSC	AREG	EGFR	CMP_MSC	AREG/CMP	EGFR/MSC	AREG/CMP_EGFR/MSC	0.167
GMP	MSC	AREG	EGFR	GMP_MSC	AREG/GMP	EGFR/MSC	AREG/GMP_EGFR/MSC	0.111
HSC	MSC	AREG	EGFR	HSC_MSC	AREG/HSC	EGFR/MSC	AREG/HSC_EGFR/MSC	0.067
Mastcells	MSC	AREG	EGFR	Mastcells_MSC	AREG/Mastcells	EGFR/MSC	AREG/Mastcells_EGFR/MSC	0.12
Mono	MSC	AREG	EGFR	Mono_MSC	AREG/Mono	EGFR/MSC	AREG/Mono_EGFR/MSC	0.15
MyeloPro1	MSC	AREG	EGFR	MyeloPro1_MSC	AREG/MyeloPro1	EGFR/MSC	AREG/MyeloPro1_EGFR/MSC	0.081
PolyEry2	MSC	AREG	EGFR	PolyEry2_MSC	AREG/PolyEry2	EGFR/MSC	AREG/PolyEry2_EGFR/MSC	-0.164
ProB1IgM	MSC	AREG	EGFR	ProB1IgM_MSC	AREG/ProB1IgM	EGFR/MSC	AREG/ProB1IgM_EGFR/MSC	-0.058
ProB2IgM	MSC	AREG	EGFR	ProB2IgM_MSC	AREG/ProB2IgM	EGFR/MSC	AREG/ProB2IgM_EGFR/MSC	-0.028
ProMono	MSC	AREG	EGFR	ProMono_MSC	AREG/ProMono	EGFR/MSC	AREG/ProMono_EGFR/MSC	0.051
TCell0	MSC	AREG	EGFR	TCell0_MSC	AREG/TCell0	EGFR/MSC	AREG/TCell0_EGFR/MSC	0.071
TCell2	MSC	AREG	EGFR	TCell2_MSC	AREG/TCell2	EGFR/MSC	AREG/TCell2_EGFR/MSC	0.076
pDC	MSC	AREG	EGFR	pDC_MSC	AREG/pDC	EGFR/MSC	AREG/pDC_EGFR/MSC	0.041
Endothel	Endothel	CTHRC1	FZD6	Endothel_Endothel	CTHRC1/Endothel	FZD6/Endothel	CTHRC1/Endothel_FZD6/Endothel	0.077
MyeloPro0	Endothel	CTHRC1	FZD6	MyeloPro0_Endothel	CTHRC1/MyeloPro0	FZD6/Endothel	CTHRC1/MyeloPro0_FZD6/Endothel	-0.169
PolyEry2	Endothel	CTHRC1	FZD6	PolyEry2_Endothel	CTHRC1/PolyEry2	FZD6/Endothel	CTHRC1/PolyEry2_FZD6/Endothel	0.042
ProB1IgM	Endothel	CTHRC1	FZD6	ProB1IgM_Endothel	CTHRC1/ProB1IgM	FZD6/Endothel	CTHRC1/ProB1IgM_FZD6/Endothel	0.066
ProB2IgM	Endothel	CTHRC1	FZD6	ProB2IgM_Endothel	CTHRC1/ProB2IgM	FZD6/Endothel	CTHRC1/ProB2IgM_FZD6/Endothel	0.19
ProEry0	Endothel	CTHRC1	FZD6	ProEry0_Endothel	CTHRC1/ProEry0	FZD6/Endothel	CTHRC1/ProEry0_FZD6/Endothel	-0.131
ProMono	Endothel	CTHRC1	FZD6	ProMono_Endothel	CTHRC1/ProMono	FZD6/Endothel	CTHRC1/ProMono_FZD6/Endothel	-0.151
Endothel	ProB2IgM	CTHRC1	FZD6	Endothel_ProB2IgM	CTHRC1/Endothel	FZD6/ProB2IgM	CTHRC1/Endothel_FZD6/ProB2IgM	0.057
MyeloPro0	ProB2IgM	CTHRC1	FZD6	MyeloPro0_ProB2IgM	CTHRC1/MyeloPro0	FZD6/ProB2IgM	CTHRC1/MyeloPro0_FZD6/ProB2IgM	-0.134
PolyEry2	ProB2IgM	CTHRC1	FZD6	PolyEry2_ProB2IgM	CTHRC1/PolyEry2	FZD6/ProB2IgM	CTHRC1/PolyEry2_FZD6/ProB2IgM	0.022
ProB1IgM	ProB2IgM	CTHRC1	FZD6	ProB1IgM_ProB2IgM	CTHRC1/ProB1IgM	FZD6/ProB2IgM	CTHRC1/ProB1IgM_FZD6/ProB2IgM	0.047
ProB2IgM	ProB2IgM	CTHRC1	FZD6	ProB2IgM_ProB2IgM	CTHRC1/ProB2IgM	FZD6/ProB2IgM	CTHRC1/ProB2IgM_FZD6/ProB2IgM	0.17
ProEry0	ProB2IgM	CTHRC1	FZD6	ProEry0_ProB2IgM	CTHRC1/ProEry0	FZD6/ProB2IgM	CTHRC1/ProEry0_FZD6/ProB2IgM	-0.096
ProMono	ProB2IgM	CTHRC1	FZD6	ProMono_ProB2IgM	CTHRC1/ProMono	FZD6/ProB2IgM	CTHRC1/ProMono_FZD6/ProB2IgM	-0.116
MyeloPro1	ProEry1	VIM	CD44	MyeloPro1_ProEry1	VIM/MyeloPro1	CD44/ProEry1	VIM/MyeloPro1_CD44/ProEry1	1.377
Endothel	CFU-E	INHBB	ACVR1	Endothel_CFU-E	INHBB/Endothel	ACVR1/CFU-E	INHBB/Endothel_ACVR1/CFU-E	0.133
ProB2IgM	CFU-E	BMP6	ACVR1	ProB2IgM_CFU-E	BMP6/ProB2IgM	ACVR1/CFU-E	BMP6/ProB2IgM_ACVR1/CFU-E	0.12
Endothel	CFU-E	BMP4	ACVR1	Endothel_CFU-E	BMP4/Endothel	ACVR1/CFU-E	BMP4/Endothel_ACVR1/CFU-E	0.116
MSC	ProEry0	COL1A2	ITGA2B	MSC_ProEry0	COL1A2/MSC	ITGA2B/ProEry0	COL1A2/MSC_ITGA2B/ProEry0	1.344
TCell0	ProEry0	VIM	CD44	TCell0_ProEry0	VIM/TCell0	CD44/ProEry0	VIM/TCell0_CD44/ProEry0	1.317
ProMono	ProEry0	GSTP1	TRAF2	ProMono_ProEry0	GSTP1/ProMono	TRAF2/ProEry0	GSTP1/ProMono_TRAF2/ProEry0	0.89
MSC	Endothel	THBS1	LRP5	MSC_Endothel	THBS1/MSC	LRP5/Endothel	THBS1/MSC_LRP5/Endothel	-0.039
Macrophage1	Endothel	THBS1	LRP5	Macrophage1_Endothel	THBS1/Macrophage1	LRP5/Endothel	THBS1/Macrophage1_LRP5/Endothel	0.138
Mono	Endothel	THBS1	LRP5	Mono_Endothel	THBS1/Mono	LRP5/Endothel	THBS1/Mono_LRP5/Endothel	0.183
MyeloPro0	Endothel	THBS1	LRP5	MyeloPro0_Endothel	THBS1/MyeloPro0	LRP5/Endothel	THBS1/MyeloPro0_LRP5/Endothel	-0.226
MyeloPro1	Endothel	THBS1	LRP5	MyeloPro1_Endothel	THBS1/MyeloPro1	LRP5/Endothel	THBS1/MyeloPro1_LRP5/Endothel	-0.204
MyeloPro3	Endothel	THBS1	LRP5	MyeloPro3_Endothel	THBS1/MyeloPro3	LRP5/Endothel	THBS1/MyeloPro3_LRP5/Endothel	-0.219
ProMono	Endothel	THBS1	LRP5	ProMono_Endothel	THBS1/ProMono	LRP5/Endothel	THBS1/ProMono_LRP5/Endothel	0.054
PolyEry2	BasoEry1	EDN1	KEL	PolyEry2_BasoEry1	EDN1/PolyEry2	KEL/BasoEry1	EDN1/PolyEry2_KEL/BasoEry1	-0.303
PolyEry2	BasoEry2	EDN1	KEL	PolyEry2_BasoEry2	EDN1/PolyEry2	KEL/BasoEry2	EDN1/PolyEry2_KEL/BasoEry2	-0.266
MSC	CFU-E	BMP2	ACVR1	MSC_CFU-E	BMP2/MSC	ACVR1/CFU-E	BMP2/MSC_ACVR1/CFU-E	0.111
PolyEry2	OrthoEry	EDN1	KEL	PolyEry2_OrthoEry	EDN1/PolyEry2	KEL/OrthoEry	EDN1/PolyEry2_KEL/OrthoEry	-0.242
PolyEry2	PolyEry1	EDN1	KEL	PolyEry2_PolyEry1	EDN1/PolyEry2	KEL/PolyEry1	EDN1/PolyEry2_KEL/PolyEry1	-0.311
PolyEry2	ProEry2	EDN1	KEL	PolyEry2_ProEry2	EDN1/PolyEry2	KEL/ProEry2	EDN1/PolyEry2_KEL/ProEry2	-0.241
PolyEry2	RetiEry	EDN1	KEL	PolyEry2_RetiEry	EDN1/PolyEry2	KEL/RetiEry	EDN1/PolyEry2_KEL/RetiEry	-0.153
ProB2IgM	BasoEry1	EDN1	KEL	ProB2IgM_BasoEry1	EDN1/ProB2IgM	KEL/BasoEry1	EDN1/ProB2IgM_KEL/BasoEry1	-0.346
ProB2IgM	BasoEry2	EDN1	KEL	ProB2IgM_BasoEry2	EDN1/ProB2IgM	KEL/BasoEry2	EDN1/ProB2IgM_KEL/BasoEry2	-0.309
ProEry0	ProEry1	TIMP1	CD63	ProEry0_ProEry1	TIMP1/ProEry0	CD63/ProEry1	TIMP1/ProEry0_CD63/ProEry1	1.29
ProB2IgM	OrthoEry	EDN1	KEL	ProB2IgM_OrthoEry	EDN1/ProB2IgM	KEL/OrthoEry	EDN1/ProB2IgM_KEL/OrthoEry	-0.285
ProB2IgM	PolyEry1	EDN1	KEL	ProB2IgM_PolyEry1	EDN1/ProB2IgM	KEL/PolyEry1	EDN1/ProB2IgM_KEL/PolyEry1	-0.354
ProB2IgM	ProEry2	EDN1	KEL	ProB2IgM_ProEry2	EDN1/ProB2IgM	KEL/ProEry2	EDN1/ProB2IgM_KEL/ProEry2	-0.284
ProB2IgM	RetiEry	EDN1	KEL	ProB2IgM_RetiEry	EDN1/ProB2IgM	KEL/RetiEry	EDN1/ProB2IgM_KEL/RetiEry	-0.196
Endothel	BasoEry1	RAPGEF3	IGF1R	Endothel_BasoEry1	RAPGEF3/Endothel	IGF1R/BasoEry1	RAPGEF3/Endothel_IGF1R/BasoEry1	-0.032
[truncated: 102,812 more rows]
